# Supplementary material for: High-density genetic map construction and QTLs analysis of grain yield-related traits in Sesame (Sesamum indicum L.) based on RAD-Seq techonology
Source: BMC Plant Biol. 2014 Oct 10;14:274. doi: 10.1186/s12870-014-0274-7 (PMC4200128; doi:10.1186/s12870-014-0274-7)
Supplement: Additional file 1: Table S1. — Sequences of SNP markers developed by RAD sequencing in the current study. [file 12870_2014_274_MOESM1_ESM.xlsx]

## Sheet: SNP markers sequence
Marker	Sequence
SBN1	AATTCGTCTCCGCTTACCGGATTGACGATCGAGAGGAGCCGATCCAACGGCGGCCGGGGGGTCCGG[A/G]CGGGGAGGGGGGCGCCGGCGGT
SBN2	AATTCTGAGAATGTTCGAAATTTAGTAGTTTTGCACGATTTTATTAAACCAAGTTTATTTTTCTTTTATACTAAC[C/T]TGTATTTATTATT
SBN3	AATTCCAACATTTCTTTTTTGGTTTTTGTAATAAATAGCCATGCAAAGTATGTTTATTAACATATAAAAAATGTAGAGTTAGAATTCT[C/T]
SBN4	AATTCGCTGTTTCTCCATAACGTCCGTCGGAATAATCACCAGAACTCCGGCCAGTCTCCTCCCCGTCTTCCTCAGTGATGG[T/C]TGGACCA
SBN5	AATTCTTAGAACGTTCAAAATATAGATGTTTTGCATTGTTTTTTTTTTTTTTGGTAAATGTAAGTTTGATTCATAA[A/C]ATAGTAGTACAG
SBN6	AATTCCTTTTTTTTTTTTTTTTTTTGGTAGAAATT[C/T]AGGAAGTAAGAGGGGATTATCATCAGTATCAATGGATTCCTCAGAAGTTGCAT
SBN7	AATTCACAGACAATTATCGAGGTTGGTGAATTTTCTCCTGAATTAGGACGTAATTCCCATGATGAAGATGCTAG[G/A]TTGAGACAGGTTGA
SBN8	AATTCTCATTCATTTTATTTTGTTTGAAACGAGAAACGGGTCTATTTTTATAGCCTGTCTCTGTAAATCGAAAGTGGAATTCTCA[T/A]TCA
SBN9	AATTCCATTAATTCCGGTAGTAAAATAAAATAAAAGAGAAGAGA[C/T]GAACAGAGAATTCTTCAGAAAAAATGGCGTCTTCCACAATGGAA
SBN10	AATTCGATGAAACTTGACCCAGTC[G/A]CAAGTCTAGAACCAAGCATTTGTGTTGTAAATTTACTAAGCGTAATAATAACTACAAGTTAGTA
SBN11	AATTCCACTTTCGATTTACAGAGACAGGCTATAAAAATAGACCCGTTTCTCGTTTCAAACAAAATAAAATGAATGAGAATTCACCA[G/T]TT
SBN12	AATTCAAAGTAGTAGGAGAAAAGCAGAAAGGGATGTGAAAAATGTGACAGAGAGTAGATAAGATAGGGGCAGGGGCGGGGGGGGGGGG[T/G]
SBN13	AATTCTGAGAATGTTCATAATTTAGCTGTTTTGCAAGGTTTTATTAGAGCAA[G/C]TTTGCTTTCCTTTTATACAAACTTGTACTTATTATT
SBN14	AATTCGTCGTACAATTCCTTTGCATTTTTCATATTGTTTGGCTTTGGTCTATCTTTTTTTTTTTTTTTTTCCTTTTTCT[A/T]TTTGATTTT
SBN15	AATTCCAAGTTTTTCTTTTTAATGAAAAGGCAATGGTCATGTTCAGATTGTGTAAAACAATAATCAGTAATTTTATTTGTGAATTCT[C/A]T
SBN16	AATTCTGAAAATATTCATATAG[G/C]TGTTTTGCACGGTTTATTAAAGCAAGTTTGTTTTACTTTTATACAAACTTGTAGTTATTATTACGC
SBN17	AATTC[A/T]ATTGGTCAAGGGCCATTTGGACTTTGGACTCGAAGCGTTCTTGATCAAGACTTGACAATGGAGAAGAGATATGACTTGTTCCC
SBN18	AATTCAGATTATCATAAGAGATCGCGTAGTGACAGAGAGAGAGAGAGAGAGAGGGAGAGAGAGAGAGAGAGAGAATGGGG[T/G]GAGTGCAG
SBN19	AATTCAGCTACACTTATAAACTACGGCACCGTAAGGATCAAAGGCGGGTGGGGATGGCGAATTTCCATTGCAATGGCTGGGGGGCC[C/A]GC
SBN20	AATTCATTGAGGATTAATTTCTAGTGATACTGCAGAAATTCAGCATCCTGTGGTGTTTCTCATTATATGA[A/C]AAAAAAAAAAAGAATCAG
SBN21	AATTCTGAGA[A/T]CGTTCAAAAGTTAGTTGTTTTGCACGGTTTATTAAAGCAAGTTTGTTTCTCCTTGTACTAACTTGCAGTTATTATTAC
SBN22	AATTCGACGAAACTTCACCCAAACGTTGGTTTAGACCCAAGAATTTGTGTGGTAAATTTGCTAAGCGTAATAAAAAACACAAGCT[C/T]GTA
SBN23	AATTCAGGAGTTTACCTTGGGAAGCAGGGGATGACAAATAATTGTTTGTTGATGGAGGTCGGGGTGGCTTCAAACAAGATAGAATTCA[A/T]
SBN24	AATTCAGACGGGTCCTCGCTCGGGAACCCTGGGCCAGCAGCAGCGGCAGGGGTTATTCGGG[A/G]TGAGATTGGACAGGGGCATCTAGCATA
SBN25	AATTCTAATGCATTAAATTACAGAGGAAAGAATACCTCGACTTCTCTTATCTCGTACTGGTCATACCGACTTAGAACCTTGAATTCTT[A/G]
SBN26	AATTCAGCAAATCGAAATAGACTGATACGATTAACAAAAACAAAGACAAAAGGTTGAATACTCTTATATATATATATATATATATATA[C/T]
SBN27	AATTCTTGAAACTAATACAGAAGTTGTTGAGGCCTATGAGCACACCGGCATCTCGAACCGACAGAGGGGGCAGTAATGGCTGGGGG[G/T]CA
SBN28	AATTCGTGGCGGGGGGTTTTTCTTTTTTAGAGACAGGTAACTCTTTTTTCATTT[T/C]CATTAGTAATTCGAATCTTCCACCTCAATTACAT
SBN29	AATTCGGAAATCGAATAGGAACGAAAATACAAAGAAATGAAAGGGTATCGAATTCTTAGAACGTTCAAAATTTAGCTGTTTT[A/G]TACGAT
SBN30	AATTCCATTAACTCCGATTATAAATTAAAAATAAAAGAAAGAGGGTGAAATAAGCTAATGAAAATAAGGTATTCTATTGAATTCTGA[G/T]A
SBN31	AATTCCATTAACTCCGGTTATAAATTAAACTAAAAGAGAGAGAGAGAGAGAGAGAGAGAGAGAGAGAGAGAG[T/A]GAAATAAGCTAATGAA
SBN32	AATTCTGAGAATATTCTAAATTTGGCTATTTTGCACGATTTTATTAAAGCAAATTTGTTTC[C/T]ATTTCATACAACCTTGTAGTTATTATT
SBN33	AATTCCTGTTTTCATTTTTAGCTTTTGCATTCGCACATCATACGATTATATCATTTGAAAACATCTTCACAGTCCATGTGAATTCCA[A/T]G
SBN34	AATTCGACGAATCTTGATCCAAACATTGGTCTAGTCCCAAGAATTTGTGTGGTAAATTTGATAAACGTAATAATAACTACAAGTT[T/G]GTA
SBN35	AATTCGATGA[A/G]ACTTGTCCCAAACGAAGGTCTAGACTCGAGAATTTGTGTGTTAAATTTCCTAAGCGAAATAACTATAAGTTAGTATAA
SBN36	AATTCTCCACCATAGGTCGAGTTGAAACGGCTGGGGAGGG[T/G]GCGGCCTGCGCAGCGGGAGAAGATACTTGTGCTATTGCAGCCCTGGCT
SBN37	AATTCAAGAGGTGAAAGAATACCTCTACGGCTTGTT[C/T]ACTATCAAGAATATTGGTAATGCTCGCTACTTTCTTGGTCTAGAAATTACTC
SBN38	AATTCCATTGTGATATTTTAGTTGGTTTTTTATTTCGATCTGAACTATCATTTCCATTGCATCTGATTCTGATTCTTCTCTGAATTCG[T/A]
SBN39	AATTCTACGTATGAGTCAAACATAGAATACCCAGCTAAAT[C/A]TTTCATCTATTTCATGAAAAGCCAAATAATGTCTACCTATAAATTAAC
SBN40	AATTCGACGAAGTTTGACCCAAACATTGGTCTACGC[A/C]CAAGAATTTGTGTGTTAAATTTGCTAAGCGTAATAATAACTACAAGTGTGTG
SBN41	AATTCTGAGAAGGTTCTAAATTTAGCTATTTTGCACG[G/A]TTTTATTAAAGCAAGTTTGTTTCCCATTTATACTAACTTGTAGTTATTATT
SBN42	AATTCGGAAGGAGTTCTGGACCCCAAGTTACATGA[G/A]AAGCCTTCTTCGAGAGCATTGAAACGAACCCTTTTGGTGGCTTTACGCTGTGT
SBN43	AATTCAGTATTCAAGAACACGAATTTAGAGTAATAGAATGGCAGCAAGCGGAAGAGTTCTTGAATGCGTCAGGCGGGGGGGGG[G/T]GGATT
SBN44	AATTCGACGAAACTTAACCCTTATACAAACTTGATTT[A/G]GAAAAATCGTGCAAAACAGCTATATTTTGAACGTTTTTAGAATTCTGAGAA
SBN45	AATTCGA[C/T]GGAACTTGATCGAAACGTTGGTCTAGACTTAAGAATTTGTGTGCTAATTTTGAAAAGCGTAATAATAACTCCAAGTTTGTA
SBN46	AATTCAATTGAAGCTCTTACTCCTTTCTTGTGCCTTGTTTGGTTGGAGTTCATTCAAACAAGAATCTCAACTACTTTCATCATTA[G/A]TCC
SBN47	AATTCATTAGTTTTGTGAATTTAGTGTTTTTCTGTTTGATATAATGTATCATTTTAATTGCTTTGTTCTTCTAGTTGTAAGAATTC[T/A]AT
SBN48	AATTCATTAGTTTTGTGAATTTAGTGTTTTTCTGTTTGATATAATGTATCATTTTAATTGCTTTGTTCTTCTAGTTGTAAGAATTCTG[A/G]
SBN49	AATTCATTAGTTTTGTTCATTTAGTGTTTTTCAGTTTGATGTAATGTATCATTTTAATTG[T/C]TTTGTTCTTCTAGTTGTAAGAATTCTTG
SBN50	AATTCTTAAAATATTTTTATG[A/G]AGTAATATCCCTATGGATTATTTACTTATCCTCAAATTCTTTTATAATTTTTTAAACAAAAAACCAG
SBN51	AATTCACCACTTAAATACTCTCCACCTCAGACTAACTGAAAGGTTTTAATTTTACGGCTA[G/A]TTTGATTCTCGACTTCATGTCTGTATTC
SBN52	AATTCTGCTTCTATTCGGGAGCATTCCGTGCGTACCGCGTTAAGGAATCAGTCAGCAAATTTCTGGTGCAACAGATTGAATTCT[G/C]CTTC
SBN53	AATTCACCAATAATTCCCCTGCCTTTTAATTACTTTTTTGCAGTCAAACTTCTCGAATCCAAATGGCGGG[T/G]TCTGATTGGCTAGTCAAA
SBN54	AATTCCACTTTCGATTTACAGAGACAGGCTATAAAAATAGACCCGTTTCTCGTTTCAAACAAAATAAAATGAATGAGAATTCCAATT[G/C]A
SBN55	AATTCAAGTGGTTCATCCCGTCAAAGTGGCAGGGCAAACGCCCGTAGGCTTCATCACCTCACTTTCCG[C/A]AAGCGGGGTGAGAGGCTGCC
SBN56	AATTCCACTTTCGATTTACAGAGACAGGCTATAAAAATAGACCCGTTTCTCGTTTCAAACAAAATAAAATGAATGAGAATTCCATTG[C/G]A
SBN57	AATTCTGTCATGCAACCTGTTATTTGAAAGGTCTAGTATTTGGAGGCGGGTTGCGTTGCATAATGAAGTTGGG[G/A]TGGTCCCAACGATTT
SBN58	AATTCTGGTCAAGATCATAGACCCGCTCTGAACTCGGTCGGATCTTTGACAAGATCCAAGACCTGCTCCAAATCCAATCGAATTC[C/G]ACG
SBN59	AATTCCATTAATTCCGGTAGTAAAATAAAATAAAAGAGAAGAGATG[A/C]ACAGAGAATTCTGCTTCACAATGATAGGAAGAGCCGACATCG
SBN60	AATTCGACGAAACTTTTTTTTTTG[G/C]GGGTAAGTGTAATTTTCATTTAAAAAAAAAAGAGAAGTATAGTACAACAGTGTCCCTCATTAGA
SBN61	AATTCGATACCCTTTCATTTCTTTGTATTTTCGTTCCTATTCGATTTCCGAATTCCACGAAACTTGACC[C/G]AAACGTAGGTCTAGACCCA
SBN62	AATTCAAATAACGTTTACTTACATTACAAGTTTAGAAGAATAAGTGATTTCACATT[G/A]GTTTCCAATTAAAAATGGTGAATGAAGATAAT
SBN63	AATTCTGATAACGTTCAAAATTTAGCTGTTTTGCACG[A/G]TTTTATTCAAAAAAGTTTGTTTCCCTTTTATACTAACTTGTAGTTATTATT
SBN64	AATTCTGATAACGTTCAAAATATAGATGTTTTGCATGGTTTTATTAGAACAATTTTGTTTCCCTTTTATA[C/A]AAACTTGTAGTTATTATT
SBN65	AATTCTCATTCATTTTATTTTGTTTGAAACGAGAAACGGGTCTATTTTTATAGCCTGTCTCTGTAAATCGAAAGTGGAATTCAGGTGA[A/G]
SBN66	AATTCCTGCTGTCTTTAGTTTCAACTTTCTATAATCACTTCTTTAATAGCTGATGGCAATGTCTTACATATCAATTCAAAGTTCTA[G/A]TG
SBN67	AATTCCCACAGCTCGCCACTACCACAATGTCTTGTTTTGCAGCGTGAAAGGCGCCAAGCGCGATTACATC[C/T]TCTCTGTACGACGAGAGT
SBN68	AATTCTAGGGCAGG[G/T]GACTGATTTTCTAGTTGGAAAGTAGGAACGGGCTATTGGCAAGGGAGGAAAGTGCCTTTCCCGACAACTAGCTG
SBN69	AATTCTCATTCATTTTATTTTGTTTGAAACGAGAAACGGGTCTATTTTTATAGCCTGTCTCTGTAAATCGAAAGTGGAATTC[C/A]TAGAAT
SBN70	AATTCTCATTCATTTTATTTTGTTTGAAACGAGAAACGGGTCTATTTTTATAGCCTGTCTCTGTAAATCGAAAGTGGAATTCCT[G/C]TGCT
SBN71	AATTCGGCGAAACTTGACCCAGACGTTGGTCTTGATCCAAGAATTTGTGTGGTGAATTTGGTAAGCGTAATAATAACTACA[A/T]TGCTTTA
SBN72	AATTCGAACTTCG[G/A]TTATGCCATGTGTATCATTCACCCTGCATTGGCATTTATAGCAATCTCGTATCCTGTATGCATGCATTAAATTCA
SBN73	AATTCATAATTTCCACAAAATCTACACGAGATAAGTCAGATACGAGTCGAAAATGACTGTCGCTCAATGACGATAAGTTCATGAATTC[G/T]
SBN74	AATTCGACGAAACTTGACCCAAACATTGGTCTAAACCCAAGAATTTGTGTGTTAAATTTGCTAAGC[A/G]TAATAATAATAATAAGTTTGTA
SBN75	AATTCAAAATTTTATAATTTTATT[G/A]TATGAATTTTCAGATAATAGCAATTGATCCAGATAGGGAAGCATACGAGACTGGACTGCCATTT
SBN76	AATTCTGAAAGGGGGGGGGGGGG[T/G]GTTTTGCATTCCATCCTAAGTTAAGAACAACGATTTTTTAGGAAACTTATGCAGCATGCATGCTC
SBN77	AATTCTGAGAA[C/T]GCTCAAAATTTAGCTGTTTTCCACGGTTTTATTAAAACAAGTTTGTTTTCCTTTTATAATAACTTGTAGTTATTACT
SBN78	AATTCTGA[A/G]AACGTTCCAAATTTAGCTATTTTGACGGTTTTATTTAAGAAAGTTTTTTTTCCTTTTACACACACATGTAGTTATTATTA
SBN79	AATTCGGCCCGTATTAAAGAAATCCAATACTGCCAAAGACACCTCCTACCCTACTATTGGCCATGCAGCTTTGAAGAAGCCTGATGA[A/G]T
SBN80	AATTCGGCCCATATTAAAGAAATCCAATACTGCCGAA[A/G]ACACCTCCTGCCCTACTATTGCCCATGCAGCTTTGAAGAAGCCCGATGAAT
SBN81	AATTCATGATCTAAAAATAAAACAAAGATGAC[A/T]CTAATAATAGCCTATTTTATAACTAATCACTGCTGATTATAATATATATATATATT
SBN82	AATTCCACTTTCGATTTACAGAGACAGGCTATAAAAATAGACCCGTTTCTCGTTTCAAACAAAATAAAATGAATGAGAATTCT[C/T]TGGGA
SBN83	AATTCACAACTATGCCACTGTGTAAGTGAGTCATCATTTTATTATTATTATTATTTTTATTTTGTTAGAAGTCATCCTT[T/A]ATATTTTCT
SBN84	AATTCACGAAGTTTATGGAAGCGTTTGGATCGTATGCTCATAAATGACATATGGCTT[T/G]AGTGTTTCCCTAACTCATACTATTCAAGCCT
SBN85	AATTCAAACTTATAAT[A/G]TTATAATCTTGCAACGGGCCTAGTTAATGAGTGCTCAAACTTATTTCACATCTTGCAATAATTTAACAAAAA
SBN86	AATTCGGATTCAGTACCTAAAATCAGGACCGGAAGTGATTTCCAGGCTGAGAATACAAGAAACGTACTTCGTCCATTGGAGAATTC[C/G]AC
SBN87	AATTCCCTTCGTTCTTGTCAGAAAATAGTGATGAAGAGGAGCAGAGCGTCGTATATAAAATGTGGGCGAAGTGGCGGGGGGGC[G/C]CCCCG
SBN88	AATTCGGCAAAGCGGGATCGAATTAAAGTCATTATCACTATCCCATGAAAAAATCTAACCGCGGAATGTATTCTTTGAATTCTG[T/A]GAAC
SBN89	AATTCGA[C/A]GAAACTTGACCCAAACGTTGGTTACCACACAAGACTTTTTGTGATTAATTTTCTAAGCGTAATAGTAACTACAAGTCGGTG
SBN90	AATTCCACTTTCGATTTACAGAGACAGGCTATAAAAATAGACCCGTTTCTCGTTTCAAACAAAATAAAATGAATGAGAATTCATA[A/G]ACA
SBN91	AATTCTGAGAACGTTCAAAATTTACTACACAAATGCATGGGTCTAGACCTACATTT[G/A]GGTCAAGTTTTGTTGAATTCCACGAAACTTGA
SBN92	AATTCCTCGTCTGTAAGGAAAATGTTGTTGAGGTTGTTCAGATGTGCAATTTAGTCGGG[C/T]TAAGTAACAACGATCCAGTGAAATATCCA
SBN93	AATTCAGAATCTC[G/C]CATGGACTTAATTCTAAAAATTATTTAATATTAATATTTTAAAAATGAATTAAAAATTAAGAGACTTACAGCTGG
SBN94	AATTCCACGAAACTTGAACCAAATGTA[C/T]GTCTACACGCAAGCAATTCTGTGGTATGTTTGCTATGCTTAATAATAACTACAAATTAGTA
SBN95	AATTCATTAATTACAAAACCAATTTCAAATGAAAAACAAAAGACAAATGAACAATGATCGCTCTGGGAACCCGTA[A/G]CGCTACTTCCAAT
SBN96	AATTCCCCGAGATGGATCGTTCTGCACTACAGTAAACAGCAAGATGGCGGGCTTTATCCAAGGATCGAGAACTCCCCTCCCTCA[G/A]GATC
SBN97	AATTCGCATAGGTGTGGGTGTGTGTGCGTGTGTGTCTATATATATATATATATATATATATATAGAGAGAGAGAGAGAGAGAGAGAGA[G/T]
SBN98	AATTCCAACGGTCGCCGGCGAGATCTGGTTCGCGTTTCTGCTGTGGAAAGCTGCCGGCGAGAT[C/T]TGGTTCGCATTTCTCGAAGCCGCCG
SBN99	AATTCCACTGGAGAGCTGACAAAAAAAAAGAAAAAAAAAAAAAGACAGGAAA[C/A]AGAATTGACAACCTGGGATTTTAGTTAGTAAAAGAG
SBN100	AATTCTGTCTCCCCAAAAATTTACAACCTTCGGAATCCTGG[A/G]TGAATGGATTGGTTCCTCTTCCTCTCATCTCCTCCTGACCTCTACTT
SBN101	AATTCGACGAAACCTGTCCCAAAC[G/A]TTGGTCTAGACCCAGGCATTAGTGTGGTAAATTTTCAGAATTCGATGAAACTTGACCCAAACGT
SBN102	AATTCAATTTTATTAAGCCCAGTAATATTATTATT[T/A]TTATTAGGGTAATTAAGGGCGAAATAATTGGAACTCTATCAATATCCAGTTAC
SBN103	AATTCCTT[C/G]AAATTGCTCCAAGTACATCCTGAAATTTGATTACGAACAACTCGTTTAAAAGAAATATTCAATTGATATATTTAAGTATT
SBN104	AATTCCTTTCCCTACTTATTTATTCCGTTGATTGTTATTATATTAATCATAGATACCCCCCCCCCCAACCCC[A/C]CCCATCCCTCTCCTCT
SBN105	AATTCAGACACAGATCAACTCCACCTAATTAATAAAATTACTGTCACACCCAGCACCACCTGTTCCCCCCCCCCCCC[C/T]TTTTTTTTTTT
SBN106	AATTCGAGTAGAATGTAACCAATGTTTTAGTTGTATGATTACTCTTGAGGTTTTGTTAATTAACTGGAAATAT[C/G]CGTATGGTTAAAACA
SBN107	AATTCGGGTCTGGAAAAGCCGGGCAGGGTCAGGAAAAGAGACCCCAGATTGGTTTGCTCGAATTTCTTGGCGGGGGGGGG[C/G]CCCCGCGC
SBN108	AATTCGATCCAATGAATAGATCGACTTCATACATGTGACT[A/G]CAATGAGACCTTATGCCATTGCGCCAATTCTTAGATTGATTGACTCTT
SBN109	AATTCCATATATTTTTTTAAAATTCCACAAATTCAAAGTATTTTTGAAATTTTAAATGAAAATTCATTAATTTTAAAAAAAA[T/A]TAAAAA
SBN110	AATTCCAAACACTTGATAGGAAGAATGATATGAGTTTCAATATTTAAGTATGAGTCATAAGGCAATTGAAATTA[C/G]ATGAATATATACAT
SBN111	AATTCCACACTACATTCAAGTTTCCTACTCCACCATCACTCTCCTTAGACACAGTACTTAAATTTCGTTTGTTAGGACAAGAATTCC[A/T]C
SBN112	AATTCAGTCGAATTAAATAAGTTGCT[A/T]AGAATTGGTACGATGCTTAATGGTACTAGATTTCAACGTTAGTAATGACACCATGTTGATAT
SBN113	AATTCCCACCTCGAGGCGGGG[T/G]GCGCGGAGGAGTTCGCGGCGGCGTCGTGCTCTCTTCCTCTTCGGAAATTTCATCTTCATAGTAGTCG
SBN114	AATTCCCATATCTGTCA[G/A]TTGTCATCAATACAATACACAACTCAAAGTACATCGTTATAAGAAGCAGAAGAGAGATGACGACGTACGTA
SBN115	AATTCAGTAACTACATTAATTTAAAAACTCTCTCAACCAAAAATTTAACAAAACAATAATAATAATAATAATAATAATAATA[G/A]TAATAA
SBN116	AATTCATGAAACAAGTATTGCCAAGATTATT[C/T]AGGCCCCTCAATCCCAACGGAAAACACGATTTGGACCTCTGTTTCCTCCTCAAAACC
SBN117	AATTCGTTATGGACTAGTAGGATGCACAAATACTTGTTGATCCCACTAGCAAATATGTATCAAATTCTGAGCCAC[C/T]TGAATACTGGAGG
SBN118	AATTCGTCGAAACTTTACCCAAACGTTGGTCAACACCCAA[G/T]CATTTGTCTGGTAAATTTGCTAAGCGTAATAATAACTACAAGTTAGTA
SBN119	AATTCATGTCCATCCACACATATAGACACTAAAAGAAAGATGATTCCGTCTTTATTATAATG[G/A]TATGGCTAAAGTTCCTGCCTTCTGCT
SBN120	AATTCGTTCATTAATACACATTTATTCTCCACTTTCGCTTACTTTTAATTATATATCAATTTTTAATTTAAAATTTATGCCGTATCT[A/G]T
SBN121	AATTCC[A/G]TTCCCACTTAAAGTCTGTCAGTCTGTCATGATGTCTCAAGTGCAAACTACTTCATCAATCTTTATATATATATATATATATA
SBN122	AATTCTCATTCATTTTATTTTGTTTGAAACGAGAAACGGGTCTATTTTTATAGCCTGTCTCTGTAAATCGAAAGTGGAATTC[A/G]AACCTA
SBN123	AATTCAT[A/G]TATTACAATTTCAATGCAAGACCTACATTTTCAAAATTGTAATTAATCAAACAGTTCGTTATGTCAACTTTTGATATATAT
SBN124	AATTCATATTAGGGTTAGGTATACGGTCC[G/A]ATAGAATTTTCTTACTTGAACCCCCGAACTTTAGAAATCGAGTAAGAAACCTATTCTTT
SBN125	AATTC[A/T]CGGAAGATGTTACAAAAAGTTATTATGTAAACTTATGTTTTAATCAGTTGCTGCAGTGCTGAAACAAGCTAACTGTGCGGGTC
SBN126	AATTCTGTGAATGTTCAAAATTAAGCTGTTTTGCGCGGTTTTATTAAAG[T/C]AAGGTTGTTTCCCTATTACACAAACTTGTAGGTATTATT
SBN127	AATTCGAACTCCGGTTATGCCACGTGTACTATTCACCCTGCATGGGCATTTGTAGCAATCC[C/T]GTATCCTGTATGCATGCATTAAATTCA
SBN128	AATTCTTCAGAAAAAATGGCGTCT[C/T]CACAATGGAATCTGATAAGTAAGATTTCGAGTAAGTGTTTACATAATCTTCTTCTGTCCGAAGA
SBN129	AATTCAAGTTTATGTATATCATTTACAGAAATTTTAGGGATTTTGGATTTTGATCAGAACAGAAAGGGGGAAAAA[G/C]AAAATCAAAAATT
SBN130	AATTCCTAAAGGATAATTATGACGTGTGAGTTGCTTTGCCT[A/G]AACACCTACCTTGTCACATGTTGCATGGCCAGTCCTCCTCTAGGTGG
SBN131	AATTCCAATCTAAGTTATGGTAGTAGGAAACCACATTAAGTCTTCTTGGTAAATTACAATAACACATTTTAACATTTAATTTAAT[A/T]ATG
SBN132	AATTCGCTTTTATTTATTTTTTGAAATAGTGTTCTAATTTGACACACAAACAAACATA[C/T]CAGAAGTCAAACTGTACATCACTTTCACAA
SBN133	AATTCCAACCATGTAGGTAGAATGGAGATTGGCGGGGG[G/C]ATTACGCAGCGAATCAGACCACTGTATAAAAGGAAAGAGCATGTCTATAT
SBN134	AATTCTGAGAACGTTCAAAATTTAGCTATTTTGCACTATTTTAGTAAAGCAAGTTTATTT[T/C]CCTTTTATACTAACTTGTAGGTATTATT
SBN135	AATTCTGATAACGTTCAAAATTTA[G/A]CTGTTTTAAATGGTTGTAGTTATTATTACGCTTAGCAAATTAACAACACAAACTCTTGGGTCTA
SBN136	AATTCCGACGAAGGATGACATGCACAATGTTGTTGACATGGACGCCTCGGTGGACAACGGTGGAGCTGATGTGGCGGGGGGTG[T/G]TTGTG
SBN137	AATTCTAGAGAGAGAATGTGTGTGTGTGTGAAAGAGAGAGAGAGAGAGAGAGAGAGAGAGAGAGAGAGAGAGAGAG[A/G]GAGAGAGTGTGT
SBN138	AATTCCTCAAGGTATGTGCACATTTGATTATTTTAATTTATCTGATT[C/T]CTACCAGGAAAAAAACTCCCAAGCGACGCAAACCTCGCTTG
SBN139	AATTCTGAGAACGTTCAAAATGTAG[T/C]TGTTTTGCGAGTTTTTAATAAAGGAAGTTTGTTTCCCTTATATATAAACTTGTAGTTATTGTT
SBN140	AATTCCGGTTGGATTGTGTGTATAAATGTGTATCCAATGATATAAATATACACTACCAACTGCAGATAATTTTTTTGTGT[A/G]ATACAATT
SBN141	AATTCTATCTTTCCGGAGCTAGTGACATATCGATAAGATTCATATGCCTCGCCTCGAGGAATAAGAATTCGACGAAACTTGACC[C/A]AAAC
SBN142	AATTCCTTCTACTATTGGGAACACTCACCCCTAGCCTTAGCTATCTCTCTCTGTATATAACTACTTATATAGGGACTTGTTGAATTC[A/T]T
SBN143	AATTCTTGAAAAAAAAAATATTTGTATTTAATACCGAACTCTCACATACATACATGACAGAGGTGGGG[G/T]GTGCCGGGTGGGGGTGGGTT
SBN144	AATTCAAAGTTGCTGAGAGTGGAGTAATGTGTATCAAGTGGAACTGGTTATTGGATAGTATAGGTGAAAGGCTTGGGGATTGAATTCC[C/A]
SBN145	AATTCTGAGAATGCTCGAAATTTAGCTGTTTTGCACGGTTTTATTAAAACAAGTTTGTTACCCTTTTATAC[G/T]AACTTGTAGTTATTATT
SBN146	AATTCTGTTGCAAATATC[G/A]TTCCAAAAATTATTGCAAGATTCGTTAAAAGTCAAAGGTTTTGGAAACATAATTTGACATGGATTTTCGC
SBN147	AATTCTGAGAATGTTCATAATTTA[G/A]CTGTTTTGCAAGGTTTTATTAGATCAACTTTGCTTTCCTTTTATACAAACTTGTACTTATTCTA
SBN148	AATTCTATTCATTATATTGAAATAAATATCAATAAGAT[A/T]TGAATTTCAACTCAAAATTAAATCAATTAGTAAAAAAATAATAAAACATA
SBN149	AATTCCTTGACCTGTCGAGGAAACCGTTTAGATTAA[G/A]CAAGTTGTATTGCACTATTATGTTTTTTTTACTTAATAAAAATTACCTTTAC
SBN150	AATTCAAACTTTTTTCTTTTTTATCGAAATGG[G/A]TTTCATCATTCCATGAAAACTCCATATTGACCGCAACAAAATGGAGTCGTCGAGTG
SBN151	AATTCTGTGAACGTTCAAAATTTAGCTGTTTTGCACGCTTTTATGAAAAAAAGTTTGTTTCCCTTTCCTATAGTTATTATTACGCTTG[A/G]
SBN152	AATTCTCACTTTTATCATAATTTTTCAT[C/A]ATAATTTATTTTTATATTTATCTATTTCTTAAATTCAGGACTAACTTAAGCATCGGAGTA
SBN153	AATTCTGATTTAGT[T/G]AAATTCTTCCGAAAGAGACATTGTTGAATTATCTCTGATCAGGAAAAAATCAAACCTTATTTGGTTGGTTAGAT
SBN154	AATTCAGAGAAGAATCAGAATCAGATGCAATGGAAATGATAGTTCAGATCGAAATAAAAAACCAACTAAAATATCACAATGGAATTCT[G/C]
SBN155	AATTCTGAGAACGTTCAAAATTTTGCTGTTTTGCACGATTTTATTAGAGCAAG[G/T]TTGTTTCTCATTTATACATACTTGTAGTTATTATT
SBN156	AATTCTGAGAATG[C/A]TCAAAATTTAGCTTTTGCACGGTTTTATTATAACAAGTTTGTTTCCCTTTTATACTAACTTGTAGTCATTATTAC
SBN157	AATTCTGAGAACGTTCAAAA[C/T]TTAGCTTTTTTGCATGGTTTTATTAAAACAAGTTTGTTTCCCTTTATAACAAACTTAAGTTATTATTA
SBN158	AATTCTGAGAACGTTTAAAAGTTAGTTGTTTT[T/G]TACGCTTTTATTAAAGCAAGTTTGTTTCCCTTCTATAATAACTTGTAGTTATTATT
SBN159	AATTCTAAGAACGTT[C/G]TAAATTTAACTGTTTTACACTGTTTTATTAAAGCAAGTTCGTTTCTCTTTTATACAAATTTATAACTATTATT
SBN160	AATTCTGGACAACAGAAGGCTTGAGCACGGTGGCTAGTGGTGTGGGTAAGCCTCTATACCCTGACA[C/T]GATTACGAGAGCATGCACGAGA
SBN161	AATTCATAA[A/C]AGAATTTATAATCAATATATGGACTATATTTTCATTAATATCAGATTTTAATATCTAACAACAACAACAATAATAATAA
SBN162	AATTCTGTACAGATTTGAGGTTGTGTTATCTTCTGAGGTTGCAAGT[T/G]GCCAAAGATGGACTATGTTTATGGCCCAGGAAGGAACCACCT
SBN163	AATTCTTTGGAGTATGTGCCGGGGGGGGGGAGGGAGGAGAGACTCAGAGATGATATAAAATGGAGGATACAAAGACAAGAGGG[T/G]GAGTA
SBN164	AATTCTAGTTTGTATATTGCTTTATTATTTATTCAAACTTATCTTTCCTAAAAAAATTATATATATCAAATCAGTCGAG[G/C]CCAATTCTT
SBN165	AATTCTCATTCATTTTATTTTGTTTGAAACGAGAAACGGGTCTATTTTTATAGCCTGTCTCTGTAAATCGAAAGTGGAATTCA[T/A]AATTC
SBN166	AATTCGACGAAACTTGACCCAATTACA[T/C]GTCTAGACCCAAGCATTTGTGTTGTAAATTTGCTAAGCGTAATAATAACTACAAGTTAATA
SBN167	AATTCGACGAAACTTGACCCAATCGTTGGT[C/A]TAGACCCAAGAATTTTGGTGGTAAATTTCCTAAGCGTAATAATACCTACAAGTTAGTA
SBN168	AATTCGACAAAACTTGACCCAAACGTTGGTCTAGACCCA[A/T]GAATTTGTGTGAGAAATTTGCTAAGTTTAATAATAACTACAAGTTTGTA
SBN169	AATTCTCATTCATTTTATTTTGTTTGAAACGAGAAACGGGTCTATTTTTATAGCCTGTCTCTGTAAATCGAAAGTGGAATTC[A/G]TAGACC
SBN170	AATTCGACGAAACGT[G/C]ACCCAAACGTTGGTCTAGATCCAAGAGTTTGTGTGGTAAATTTTCTAAACGTAATAATAACTACAAGTTTGTA
SBN171	AATTCTCT[A/G]TTCATCTCTTCTCTTTTATTTTATTTTACTACCGGAATTAATGGAATTCTATGAACGTTCAATATTTAGCTGTTTTGCAC
SBN172	AATTCTAGCACATGCACTGCCCAACTCA[T/C]ATATATATACATATTATTAAAGATATTAATTACATTATTATACTAACTTGAATAAACTGA
SBN173	AATTCTAGTGTTAATTAA[A/G]CTAATTAAGGAAGCAAGAATTTGAGATAATATTAACCATAATATATATTATCAGTAAGTAAGTTTAACCC
SBN174	AATTCAAGATTATAATTCGAGCCCAAGATCCTCACCAGCTAATAGCCTATTGGGCTTGGGGTTGGAAATATCAA[G/A]GTAATATACAATTC
SBN175	AATTCAAGGTAATCAATGTTTGTACTTCCCTTA[G/T]ATCAATAATAGCTCTCAGCCCCCCCACCCAACATCTAATTCTTGAATTTTCTTTG
SBN176	AATTC[G/A]AAAGAAAAATAATTGAAATCATAAAAATTAAAAAGATATATAGAAGAGTACCAAAATACTACCTTAAAAAGTTAAAATATGAA
SBN177	AATTCGA[C/T]GAAACTTGACCCAAACATTGGTCTACACCCAAGAATTTGTGTGTTAAATTTGCTATGCGTAATAATAACTACTAGTGTGTG
SBN178	AATTCCCTGTGGAGAAACTGCTGAGGGAAGTGTGACTATGGTTTTGCATGAGAAATGATGTG[A/G]TAAATGGTGAGCTTTGGCATAAGAAA
SBN179	AATTCAAGGGACCATTTGACAATTTAGCATTTTTAGCAGGATTGTAATTGTAATTAATCCTAAAAGTTCAATTAAAT[A/G]TTAAATAAAAA
SBN180	AATTCTCTGTTCATCTCTTCT[C/A]TTTTATTTTATTTTACTACCGGAATTAATGGAATTCACCAAGTGTTGGATTGTTCACCCACCAATAG
SBN181	AATTCTCTTTTGAATT[T/G]TGACTCTCCCACTTTACTTGTGGCATTTCTTTCATTTACTTCGGAAGTAGCTGCTTCAGCTTCAACCGTCAA
SBN182	AATTCACTACATTACTTCCCATAATTTTGAGCACAGTAATTATAAACATGCAAAAA[A/C]AAATTCAATGAAAAAAATTAAAAAGAAAACGC
SBN183	AATTCAACTTTCAACAAGAGTGAGCTGCAAGTCAAAATCCTA[G/A]CTTATGCCTATAAAATTGGATTATCAAGACACAATGTCAGAAATAC
SBN184	AATTCTCACTCACATACTACTCACTGCTCAAAAGTCTCTTGCTCGACATGACTTATGCTGATGATAAATCGGGGGGGGGGGGG[G/A]AAACA
SBN185	AATTCGTGCGTGTTGACAATGTTTCCTAACCTTACATAGCCAGAGAATATTTCATCTCTTTTATGGGTAAGT[G/A]CTCTTCCTAGATTGCC
SBN186	AATTCTGAAAACGTTCAACATTTAGCT[A/G]TTTTGCGCAATTTTATTAAAGCACGTTTGTTTCGCTTTTACACAAATTTGTTGTTCTTATT
SBN187	AATTCAGAAGCGCATGAAAGCCACAGAGAGACACAAGACATTATCTGGTTCTTGGCTCTGTG[T/A]GTGTGTGTGTGTGTCTTTGATGGGAT
SBN188	AATTCTATGAGCGCCATGCAACAAAAATTCCCATGCTTAGATATTTCAACCAACTATATATTGGATTTTGTTTTTTTTTTTTTTTTTT[G/T]
SBN189	AATTCCCCTCTTCTTCCATCTCACCGTGCGGAAACATCAAGAAAGTGAAAAAATTCTTATAATCACCGTCCTCCTCGGAAACGC[G/T]CGTT
SBN190	AATTCACAATATGCTTATG[A/G]CGAATATATCATTACATATCATTATGCGACTAACATGCTTCAAAACAAATTTATTAAAAAACTCATACA
SBN191	AATTCTGAGAACGTTCAGAATATCG[T/C]TGTTTTACACTGTTTTATTAAAACAAGTTTGTTTCCCTTTTATACTAACTTGTAGGTATTGTT
SBN192	AATTCTGAGAA[A/C]GTTCAAAATTTAGCTGTTTTGCGCGGTTTTATTAACGAAAGTTTATTTCCCTTTTATACAAACTTGTAGTTATTATT
SBN193	AATTCTGAGAACGTTCAAAATTTAGCTGTTTTGTGTGACAAACTTGTAGTTATTATTACGATTAGCAAATTTACCACA[A/C]AAATTCTTGG
SBN194	AATTCTACCCTCCAATCCTCACTACATAGTATTGCTACTTAATCCTCAAGTCATGTAATAACGAGACTGACGAAAATAAGGTA[C/T]ATTTT
SBN195	AATTCTGAAAACGTTCAAAATTTA[A/G]CTATTTTGGACGGTTTTATTAAAACAAGTTTGTTTTCCTTTTACACAAACTAGTAGTTATTATT
SBN196	AATTCTCTTAAATACCCCATTTCAACA[T/G]TTGAAGCTCTATTTGGTTGGCAAAAAATGGAGGTGCGGGGAATCGAACCCCGTGCCTCTCG
SBN197	AATTCAGACATTTTCGGATATGACAATCGACTGACGGACAATAATTTTTTT[C/T]TAAAACAAAAGGGAAAAAAGATTTAAATGTACTTTGC
SBN198	AATTCCATTCCGTTATCTTTTCTTCCCCATGGTTTATGATCTTTGTGGAAACTTAATCCCAA[T/A]GTTGTACTCCCATTGTTCTCTTCCTG
SBN199	AATTCTGAGAACGTTCAAAATTTAGCTTT[T/A]TTGCACGGTTTTATTTAAGGAACTTCGTTTTCTTTTTACACTAACATGTAGTTATTATT
SBN200	AATTCTGAGAATGCTCAAAATTTAGCTGTTTTGCACGGTTTTATTAAA[A/T]CAAGTTTGTTTCCCTTTTATACTAACTTGTAGTATTATTA
SBN201	AATTCGATTAAACTTGACTCAAACGTTGGTCTTGACCACAGAATTTGTGTGGCAAATTTGCTAAGC[G/A]TAATAATATCTTCAAGTTTGTA
SBN202	AATTCTAAGAAACGTTCCACATTTTGCTGTTTTGCACGGTTTTATTAAAGCAA[G/A]TTCGTTTTCCTTTTATAAAAACTTGTATTTATTAT
SBN203	AATTCTCACCCGTCATATGTTCATCGTCACTGATGGATACAGTCTGACCTCCTCGGGTGGGTTGTCCGGAGGACCGTGCAAT[A/G]CCTTCC
SBN204	AATTCCTGCATCCTTGAGTAGTTCCAATCCTTAAATTTT[C/G]CTTGGTTGAGTCATTGTCCATGAGATTAACATTAGCGTGAGTTTCTAAA
SBN205	AATTCGA[C/G]GAAACTTGACCCAAACGTTGGTCTAGACCAAAAAATTTATGTGGTAAATTTGCTAAGCTTATGATTTCATAGCTCAGTTGG
SBN206	AATTCGACGAAACTTGACCCAAACGTATGT[C/T]TAGACCCAAGCATTTGTGTTATATATTTGCTAAGCGTAATAATAACTACAAGTTAGTA
SBN207	AATTCATG[C/T]AAACAAGCTAAAGAATGAACAAACCTTTTAGATTAATTTGTATAAGGATGAACATACTTGCCTACAAGTGTTTAATGTCA
SBN208	AATTCAAAATTTTTTATTTGGACTGATTTGGGTAACATGTTAAATGATAATTCTATCTTAAAA[T/A]TTTAAATTTTAAAAAAAATTATTTA
SBN209	AATTCAACTTACTTATTAATCAAA[G/C]TAAAATCAAATACACTTTTTCAAACTTGATGGTACTTCGAACACATTTGAACAATAATACGTTT
SBN210	AATTCGACGAAACCTGTACCAAACGTTGGTCTAGACCCAAACATTTGTGTGTTAAATTTTCTATGC[G/A]TAATAATAACTAAAAGCTAGTA
SBN211	AATTCTCGGTCCCCAAAACCAGCCAACTCTTTCCATTTGCTGCTACTCAA[G/A]TTCCTCATGAAAATGTGCTCATGCCGTCGCCACACGCT
SBN212	AATTCTTCTGTATAATATATTTTGAGCTTGCCCTGTCTGAATCC[A/G]ACTCAAATGCAAGTCAACGTGGCTTTAGATGAACATAGTCCCCG
SBN213	AATTCTCTCTTAATCAGAGCAAGAAAAATGGCCAAATTATACTGCTTTCTAGTTTTCAAAAGTCAG[T/C]TAAAACACGTTTTTGTAATAGG
SBN214	AATTCCAAGACGACATTCGTTATTTCTTGTCC[T/C]ACAATAGGCCATGCAGATTTATAGAAACCTGCAGAATATCCATCGGGGCCTGGTGC
SBN215	AATTCTTCTAAAAAATTAATTA[G/T]TTTATCAAATTATTATCCCATTTTTTGATAGACTCAATAGGCTTGAACAACTCTCTTGATTTAAAG
SBN216	AATTCTGGCCCACTACTGGATGATATAGGGATGCCCCATTTTCTAACAATATCCCATT[T/A]TTAATTTCACTATTAACATGATTTGACCAA
SBN217	AATTCTCAGTTATCACTACCTCGTTCATCAAGAGTTCCGAAAACCCTTGTTTCAGTTCAGACATTTTTCGTGTTGCAGAATGGG[T/G]GTGC
SBN218	AATTCTCATGAGGCCACAAGATATCAATCCAAAAATACCACTTACCACTTACCAAGAGACATACAAATATAAAAATTGGATTT[G/A]ATGTA
SBN219	AATTCTTTGAC[C/A]GTCCTCTTAAGATTTCAAGGGATTCAACTCTTTACCAGGTCCTTATGCGGTGGGACCTATCCAAGTGAACCGTCCAA
SBN220	AATTCATTTAAACTAACCCCTTATGTCTTTGTAACTATCATTCTTATAAGTATCCAGAAATTAAATTATTAC[A/G]AGAATTTCATAATTTG
SBN221	AATTCTT[G/A]ATGATCAACTCTGAGTCACACTTAAAATCCCATCTTTTGATAAGTAATTTGACCACGATACAAGATCTATTAAAATTCTTA
SBN222	AATTCGTGCAAAATTAAAAATGCCACCCCAT[A/G]AAATTATAAAACTAATATTGTTATTTTTTTCATTTAAAAGATTAAATAATATATATT
SBN223	AATTCAAAGTTGCTGAGAGTGGAGTAATGTGTATCAAGTGGAACTGGTTATTGGATAGTATAGGTGAAAGGCTTGGGGATTGAATTCT[T/G]
SBN224	AATTCTTATGCCTATACCAACATTTGGGTCAATTTCGTCGAATTC[T/A]AAGAACGTTAAAAAATGTAGCTGTTTTGCACGGTTTGGTTAAA
SBN225	AATTCAAATTATATTTATTATCATTTTCTCATATTACATTTTATAAATTATTTTTTTTAATTTTAGTCTTTACTTTCATTTTT[C/A]GTTCA
SBN226	AATTCCTGAACCCAATACTAGGAAAGAGCTTCATACCCTATAGAACTGACAGATCGGCTAACGAAGAAGG[C/G]TCAGGCTCAGTAGATCCC
SBN227	AATTCCACGAAACTTGACCCAAACGTTGGTCTAGACCCATGTA[T/C]TTGTGTGGTAAATTTGCTAAGCGTAGGAGTCTAAAAAACCGTGCA
SBN228	AATTCCGGCCCTCCTGCGATCCTTGACGTCCCGTTTCGGGAGCCACGTCTCGTAGTCCATCGGCAGGG[G/C]ATCTCCTGCAGATAAGCCGC
SBN229	AATTCTTCCCAAAGCCAAAACCTAATCATCAGCCTAAACAGTCGTGCATCTCTTTTGGATTCGAGTGGATCTATTCTGATCGAATTC[C/A]A
SBN230	AATTCTTGGCTCGGTACCTAGAAATTACTCGACCTCAACATCTGCTGTCCAAATTCTAAC[C/A]CTCAACAAGCCTATAACCAACAACCCAC
SBN231	AATTCTTTGGGCTATTGTTCTTTTATTTAGTCATAAATT[G/A]TAAGTGATGTATATATGTCAATATAATTTTAAGAAAAGTATAGATTAAT
SBN232	AATTCCCCAGCAACAAAACTTGATCTACGATAATATCAGTACAAATAATTCTGGGAATTT[A/C]AATTGTTGCAGTATAATGATTCAACAAA
SBN233	AATTCCAGATCACTAATCATTTTTATAAGCATTTGACAGTCTACACAAGTCTTTTGCTATAAACCAGTTTCTAGTGGCTTTTTTTTT[A/T]T
SBN234	AATTCATGTGTCTACTCTAGAGCCACTGGGATATTGATACCAGATCAATGGCTAGAATTTCGGGTTGGCTTGTCAATCGGCTCGAG[G/T]TA
SBN235	AATTCATGGGGTCTTAATTTATTTCAGAAGAATATTGAGC[C/A]AATTTTTTAGCATTAGTGGTTGATTATTTGAGATAAGCAAGAAGATAT
SBN236	AATTCATG[T/C]AATGTTATAATGACTTTAATAAATTCATCACAATATATCCAGCTGCATAAGTAGAGAAGGAAGGGCACCACCTTCATTCT
SBN237	AATTC[C/T]AGAGATATGTCTCAGCCCATGGAATCTATAACAACTCTAGATATATTTTAAAGGAGTTTATTTAACTTTTGATTAATTTCTTT
SBN238	AATTCTGTGTTTGACATCATCAGTGATCAGGATGCTCAAAGTGGCTGG[G/T]GTCCTCTCAGTGTGTTCAAATCTCCTCAAATTCCTTTCAG
SBN239	AATTCTAAGAACATTCAAAATTTAGCTGTTTTGCACAGTATTATTAGAGCAAAGTTTGTTTACCATTTTGTACAAAC[A/T]TGTAGTTATTA
SBN240	AATTCATTGTTTACCTTTGATCTTCTTGAGATATGATTTGGATGAAAAATGTTGATGTCAGTAAAAAAAAATACATTA[T/C]TTTTTGATTT
SBN241	AATTCCCTATGTAACTGCAACATGAAAGTGTGAGATGTAATAAGTGAACACTTCTCCAATA[C/G]CACACAGTTGTAGCGAGTCAAATCCAC
SBN242	AATTCCCTCTGGAGAATTT[T/G]GTTATAGATGCATTTATTTTGTTTGTAATTTTATTCTTTTTGTGTATATGAAAAGTATTGAATCACATT
SBN243	AATTCCCTTTTTATAGTAGTACTAACAAATGTTTGTTTTCATTTG[G/A]GCCCCTTCTGCTTGTGATAAGACATATTTTTTTCATGTAAGGC
SBN244	AATTCCACCTTTTTCATTGACAA[T/C]GACACAATAGACCAACCAATCTTTATAACCTGATTTTTAGCTGATAATTTATCTATACCAATATA
SBN245	AATTCTGCCTCCAGGATATCACTTTCTGATATAAGTGACACCGGCTC[G/C]TCCTTTTGTGCCAGTGATCTCTCCAATTCCAAGTTTGCATC
SBN246	AATTCGCTAGAAACTGGCACAT[G/A]TTTGACACGTGACCCCTTTAATTTGAAAAATATTAATTTTTTTTGTTGATATCGTATTTTTGCCAA
SBN247	AATTCTCCCCTCTTATTCCCTTTTGCATTCCTCTTAGTTGCTGGCGATGATCGGGGAGCAATTTGAT[G/T]ATGGAGATGAAATATGTGGAG
SBN248	AATTCAATTCAAAGTGCTTTTTTCGGCCTT[G/A]CGGTTTTGTCTTTGTGTGTGTGTGCACATATATGAGCTTGGTGTTTGAAGAATGCAGT
SBN249	AATTCGCTGTCATTCACGTCGCCCTTCGGGCTTGGTCCAATAAAATTGGTACTTGGTCCTGAACGTGATCATGACACTGCA[T/A]GCTCGTG
SBN250	AATTCTAACTTGGATGTTATATGATAATTGGATTCCAACAGAAATGGTTTATATGCAAATTATATTGC[G/A]TAATAATAATTATTTGTGAT
SBN251	AATTCTCCAGAATCCAGCCTTATCCATTCCTCTAACGACATAGAGTATTTAATTATATCATCAAGATCC[C/A]GATTCTGCAAGCCTGAAGC
SBN252	AATTCTTCCATGGCCATCCTAATATCACCAGAAGCTCCACACACCTCATTCATTTCTCAGACCGCGTTGAAATCCCCCCCCCCCACTA[C/G]
SBN253	AATTCTTAGCAAGTATGATATGTCCTCCAGAGAATCCTTTAAGAGAAGTGCAAAAGTTTGTAACTT[G/T]TTTCTTCATCAAATGGAGTGAA
SBN254	AATTCAGGGTTCTGCTTTT[G/C]AAATCTCAGGGTAGTCCCACGATGCTATGCAGTATTATTATTTCTGCAAAATATTCATAGTTCTAAACG
SBN255	AATTCTGAGAACGTTCAAAATATCGTTGTTTTGCACTATTATATTGAAACAAGTTT[A/G]TTTCCCTTTTATATTTACTTGTACTAATTATT
SBN256	AATTCTTACAACTAGAAGAACAAAGCAATTAAAATGATACATTGCATCAAACTGAAAAACACTAAATGCACCAAACTAATGAATTCTG[C/A]
SBN257	AATTCCAGATAAGGAGTGCTGTAAAAGCTCAAGTATTTGCTAACTTTCTGGTCGAGCTCACTGGCGAACAA[T/C]AGGAAAAAGATGAAAGA
SBN258	AATTCCCGATTT[T/C]GATAGTATGAGATTAGTCTTTAGACTTGAGAAATCATAATAGTCACGTGCATAAAAAGACTGTAACTTGGATATGG
SBN259	AATTCTTATTTCATGAACTATTAGATTATTTTGGACCTTCTGCTACATGTCTTTAGCTGTTAAAGTGCTTTTCACGATCTAGAATTCT[T/A]
SBN260	AATTCTGAGAACGTTCAAAATTTAGCTGTTTTGTACG[A/G]TTTTATTAAGGTAAGTTTGTTTGCCTTTTATAAAAACTTGTAGTTATTATT
SBN261	AATTCCACTTTCGATTTACAGAGACAGGCTATAAAAATAGACCCGTTTCTCGTTTCAAACAAAATAAAATGAATGAGAATTCAT[A/G]CATT
SBN262	AATTCATTGAATCATTCATCATCATACCTTCGTAATAGTTTTGGTGATCGTTGTTGTCCAAGAATTTATGTTGTCCGATTGATATA[A/G]TT
SBN263	AATTCCCCCTGTTGAAGTTCATCAT[C/A]TCTCTGCGTCCTCCTTCCATCTCACCAACTCAAATTTTCTTCAAATCAAATCGATTACCTCTT
SBN264	AATTCGAGCAGAGTTTAGCATTGCAGAATTTTTTGCACTTGCAGAAATGGTGATCGATGATGGCGATCGGGAATCAAAGGCG[G/A]CACTCG
SBN265	AATTCACGAAGTGAATGAGCACA[A/G]CAAAAGGTGCAGGTGTACGTGTGCATGACGTACGCGAGAATAGTAGCTAAATCGAGGGAGAGAGT
SBN266	AATTCAGACAATCTAGTGACAATTTATGTTGTAGAATAAGAGGGGCAACCAATTCAAG[C/G]TTTAGATAGTTAGGACAACATTTTCAACTT
SBN267	AATTCTAAAGTTAAAGGAGGTGGACAAGCCGA[C/G]GTTTGATACCCTGAACATGTATGTCTTACCTGGAAATCAAAGCAAAATAAAGAGTT
SBN268	AATTCAATTTGTTACATCGTTCAGTATATTTAAATTTAAAGACTGATTCAATTTAT[T/C]AATATTTTTAAATCAACAAATATATTCAAATG
SBN269	AATTCGACGAAACTTTTTTTTTTTTGGGTAAGTGTAATTTTCATTAAAAAAAAAGAGAAGTATATTACAA[C/T]AGTGTCCCTCATTAGATC
SBN270	AATTCTCAAACAAAACTAGCTCTCCTCCTCCTTCCTCTTCACCTAAAA[T/C]TCACCCACAGATCTATCCTTTTTTTTACGACCGTCGAGTC
SBN271	AATTCTGAGAACGCTTAAAATTTAG[C/T]TGTTTTCCACGGTTTTATTAAAACAGGTTTATTTCCCTTTTATACTAACTTGTAGTTATTATT
SBN272	AATTCGAGAATTTTACAAACTTGTGCTTAATCTGCAAATCAGGAGCCCCTGTGTCTTGTCAACAGCTCGAACGAAGACA[G/T]GAGCATGAG
SBN273	AATTCCAAAAGTGCTG[G/A]TAATTTGCGTGTAACCATCTAGTTGGACTCACATGCCCTGTTTCATCTCACATCTTACCACTTGTGTTTTTT
SBN274	AATTCAA[C/G]TACTATGGTTGTTTTTCAAACTTATTTTGAATTATTATTGAATACAAAACAAATCGTTTTGGTTTGGTTTGATATTAATCG
SBN275	AATTCAAACCCACAACCTCAT[A/T]CTTATTTATAACACATCATTGGTTGGTTTTCTTTGGATTCGAAAGTACTAAAATTCTGTGTGACTAC
SBN276	AATTCAAAC[A/C]TACATTTGGGTCAAATTTCAGGGAATTCAAAATAAATGTCCGATAGCACGTCGATCAGTTAATTCAATAAGAAATGGGA
SBN277	AATTCTGAGAACGATCAAAATTTAGCTGTTTTCTACGGTTTTATCAAAATA[T/A]GTTTGTTTTGCTTTCATAATAACTTGTAGTTATTATT
SBN278	AATTCTGAGAACGTTCAAAATTTAGCATTTTGG[C/T]ACGATTTTATCAAAAACAACTCTGTTTCCTTTTTCTACTAATTTTTAGTTATTAT
SBN279	AATTCATATTATCCTTTGTTTTTTTCTTTATATCCATCACGATATTAAATATATTG[C/T]CAAATACATTCTTCTCAATGTATATGACATCA
SBN280	AATTCATAATACTTGACTCTTGCTCTTTATTGAAATTGATGGTATGGTTGGCTTGAATTT[C/T]TGATCCCCTGGATTGGGATAGGAAAGAA
SBN281	AATTCAAGATAAATTTTTACTTGAAATTGAGTTATTATTTTCTTTGAAAATATTTCAATGAATTTTTTACCATATATAATA[G/A]TTAAAAA
SBN282	AATTCATGCTTGGCAATATGGAACTAACTCGGGTCGAATTTTCTGTTG[C/T]AAACTCTATTCCGTTTTACTCCATCCAACACACACGCACC
SBN283	AATTCGGACAAGGCAAATCAAAAGAAGAT[G/T]GCAGCAGAAACTCAAAACATAATGTCGCTAGAAGAAATTGTTACAATGTAAAGGAGTAG
SBN284	AATTCACAAAGCACTAGAGAGAAAAAGGGTAAAGGTCATACCAGGTCGCTGGATTCAAA[A/G]TCCAGAGTGCTAACCGCTACACCGTAGAA
SBN285	AATTCGT[G/A]AATTTAAATATCGACCCTTTCTCTAAAAAAAAAAGAGAAGTGATGCCAGCTCAGCGGAAGCTATTGAATGTAATGATTTTG
SBN286	AATTCTGTTTTCACTTAAATGCTTGAAGC[G/T]ACCTGTAATATTAATACTTGCTCTGTCTCAATCCATGGTTAACACTCATCAATTCTTCA
SBN287	AATTCATAGAGATGAACTCGTGATGAAAAACCTTTCAAGAACCATGGCGAACGGCGC[G/A]AAGAGGAGCGCGGCGATGGCGTTCCTGTAAA
SBN288	AATTCTGTCATGGTTGGATTGTACAGGTAAAATGCG[T/C]AGAGTTGGTGAAAGTAAAATCAGGAAAAGATCAGTTACATGGCTCTGGTACC
SBN289	AATTCATTTAATCAAACCCCATAGATATTTATAACTGTCGTTTTTAATAACATTCGTAAATGAGATTATCATTAAA[A/G]CCTCATCTTTCC
SBN290	AATTCATTACATTCTGAGGCATAGAAATCTTGTCTGTGTTCGAGCAGATATGTTTGTTTGATTGATTGAACAACACTTTGCTCAGA[A/C]AC
SBN291	AATTCTATCGAGTGATTGGTTGCTACCATAGTCGATCCAAAATTAGTCACTTATCG[A/T]CATTGCAGCTCAAGATGCACCTATAGTTTCAA
SBN292	AATTC[A/G]GCCTCAAACTTTTACTAAACATTAACAAATGTCTAGTTAACGTTATTTTACAAGATGAAAAAGTATTATAAAGCATGTGCCTC
SBN293	AATTCGACGAAACTTGACCCAAATGTTTCTAGTCCCATGTATTTGTGTAGTAAATTTGCTAAGCGTAACAATAA[A/C]TACAAGTTAGTGTA
SBN294	AATTC[A/T]ATCAGGTGTTTACTTTGATGTATTCTACATGCTTTTGGTAGGAAAATTACCTTTCAGCTCTTCTTTACAAAATTTAATAGACA
SBN295	AATTCTGAAAACGTTCAAAATTTAGCTGTTTTGCACGATTTTATTAAAGCAAGTATGTTTCGGTTTA[A/T]ACTAACTTGTAGTTAGTATTA
SBN296	AATTCTCCCAATTCTGAGAATGGCCACACTTCACATTCTGAAAAACTACATGCTGGACGATTT[C/T]CCTCCCTAAAATCATGGGTAAACAC
SBN297	AATTCCCAACATAAGTTTGATTTTTTTTAAGTTGTGTTGAGAAT[A/G]GAGGTTCTGACGGCGAGGCGGCATTGGATATCGATGCTCTGTGG
SBN298	AATTCCA[T/G]TGTACGAATACTTCTGAAAATTACTCCAATACCGCGTGAATATCGTATACAATACAGTACAATACTTTTCGAATACATTTT
SBN299	AATTCGTAGTCTGTAGTATATAAATGTTATAATTGAG[G/A]TTGTAGTTAGATATAAATATTTGATACTGATGATTGTTATTAATTTATTCA
SBN300	AATTCAGTTGCAACTAATAGATCAATGTTGGGTTCCTCCAAATGGTA[T/G]TGCTCGTAGAGATCATTCAAAAATGACCTGTATTTGAAAAA
SBN301	AATTCTGACCAATTTT[C/G]TTCTTTTTAATTATTTATAAGACTGAAGTCCCAAATTATACCCATAATTATAGGACCAAAAATGTAATTAAC
SBN302	AATTCCTCTAAGTTGTCCACACCACAAAATAGAATAGATATAACTCTTTTTCTATTGCTAGATAGAATAAAAAACAAAAAAAAAAAAA[T/A]
SBN303	AATTCTGCCACATGAATGCATACATTTGCGTAATATTTGGATTCGTTTTTTAAGTGTTTTGTTGTGTTTTAT[G/A]GAGATAGAGAGAGAAA
SBN304	AATTCTTAAAAAGTA[C/T]GAAATTATATTATTTCACAAAGTTATGGAAGTTATACTTACACATTTTTTTTATATACTCTATTTATAATCAC
SBN305	AATTCTGATAACA[A/T]TCAAAATTTAGCTGTTTTACATGGTTTTATTAAACCATGTTAGTTTCCCTTTTATACTAACTTGTACTTATTATT
SBN306	AATTCCGTAAC[C/T]GATGGAACTAAAAGCGGAAAGATCCTAAATTATGGAAAAAAAAATGCTATTCTTCCCAACTTATGAGCTCTTAACAA
SBN307	AATTCCTCCAACTATTTAAACTCACCACATTGTTTTAGCATTTTTTGGGGAAAACTTACTTAAAAATTGAGGATGATTGCTGAATTCC[G/T]
SBN308	AATTCTGAGAATGTTCAAAATTTAGCTGTTTTTCCCTTTTATACGAACTTGTAGTTATTATTTCG[T/C]TTAGCAAATTTACAATAAAACTT
SBN309	AATTCCCATATTTACTTGATGTTGATTGCGTCACGGGAAATGGAG[A/G]GTACTGAAGATCAGATTCTCTACTGGGGTGAACATTAGCAGGC
SBN310	AATTCGTGTAAAGGGTTGCTTTACTTTGTAAGAAGGCACGCA[G/C]AGGATGAGCGCTCTTTTGTGTGTAATCCTGTCACGAATGAGTACTT
SBN311	AATTCGTTCAGGGCGGTCATCTCCCCCTACCATATGAAGGTGAAATTCCCAACGGATCG[T/C]GGGGTCGGAGAGGTAGCATGCGACCAGAA
SBN312	AATTCCCGACTCCAGTAGTACGGGAGTAGTCTTTTAGACTTGAGGAATCACAGCA[G/A]TCACGTGCATGTGATGACTGTATGTTGGATTTG
SBN313	AATTCTTATGAAAATTATATTTAAAATTGACATATCTATTTCTATGAAATGTAATTATTCA[A/T]ATGTCACTGAGAAAATTATTAAATGCA
SBN314	AATTCCCCACCCCACCCTACCCCCCGGCCCGGCGGGG[A/T]TAACAAAAACCGAACACCCTTCCTCCCAATCCCACTCATCATCTCACCGGG
SBN315	AATTCTGAAACGTTTGATACTAAGCTGTTTTGCACGATTTTTATAAAGCAAGTTCGTTTC[C/T]CTTTTACACTAACTTGTAGTTATTATTA
SBN316	AATTCTCTTCTTCTAAGTACTTGTCGATTATAAGCATTGAGTACTCTCT[A/G]TTTGTACCTTTTCCTGCGGGCACAAGCATCTTCTAGCAC
SBN317	AATTCCCAACTATTCTAATGGAACTTTCTCTGTGCATTCCATCAACTTGCAGATG[G/T]ATTTTGGACCTATCCTCCCCTGTGCTGATGAGA
SBN318	AATTCTGAAAACGTTCAAAATTTAGCTGTTTTG[C/G]ACGGTTTTATTAAAGCAATGTTTGTTTTCTTTTTATACAAACTTGTAGTTATTAT
SBN319	AATTCATTATAGTTGTGCGATTAGCCAAAAAGTCTACTAGATTATTAAACTATGTTTGGTTTTATGTTTGGGCATTTT[C/T]TAAGATAAGA
SBN320	AATTCTCCAGCCACGCTTAGCCAATCAATGCCGACGTGCTGGGTCCATAGGTATGGTTACCGCCCACGTGATG[C/T]ACCATGATTGGCCCC
SBN321	AATTCGACAAAT[C/G]TTCAACCAAACGTTGGTCTAGACCAAAGAATTTGTGTGGTAAATTTTATAAGACTAATAATAACTACAAGTGTGTG
SBN322	AATTCTTGTCCCAATTTAATAATTCGAAACCAATGATTCCAAACAGCTCTCACATTCATTGGTTTCTTCCTCTTC[G/T]TCTTATTATTCCC
SBN323	AATTCTTTTTTTCGTTTTCTTGGGGGATCATATATAGATGAAATATTGAAATGTAATTTTTT[A/T]TTTAATGTGTTGCAATTACATTATAA
SBN324	AATTCTGAGAACGTTCAAAATTTAGTTGTTTTG[T/C]GCGGCTTAATTAAAGCAAGTTTGTTTCCCTTTTACACACACTTGTAGTTATTATT
SBN325	AATTCATTAAATCACTGCACTCTCTGTATTTAAATGAGATATATATAAT[T/C]AATGAATGCATCAAACAAGTTTATGTTAGCGCCAATATA
SBN326	AATTCTAGTGGGTCTAATTAAAGACCC[T/A]GACTAGTAATATATGAATAGTATTGGACCGACCTTGAATCCAGTGTTTTTGGGCTGGTCTT
SBN327	AATTCATCGAATTTGCTTATATAACAAAAAATAAAAAATAAAAACTCTTGGTCAATTCATTA[T/C]TTATTTATTACAGGTCAAATAAATAA
SBN328	AATTCATTATCTGGTACTTGTCAATAACAATTCCTAAAATTTCATGAATGACAAAT[G/A]CTTAAAACAGCAACTATCAAGTCACTAAGGAA
SBN329	AATTCGATCCTTGTGTATACAAGAAGATCAGTGGGATCACGGTTGAGTACCTTGTGCTTTATGTATTGTGACGCCC[G/C]AAAGATTATAAT
SBN330	AATTCTTAAAGCGCCGTTGGAATGTGATATGGGTGAAATATTAGAATGTATTTGAATATAA[A/T]TTTTTTATTTTTAATATATTATAAAAT
SBN331	AATTCACTAATATTAACAAAAAAAATTGAAAAAAAATATATGTTTACATTCGATTG[T/A]CTTATTACTAATTTATTACAAATTAAATAAAT
SBN332	AATTCGACGAAACTTGATCCAAACGTTGGTCACCCATGAGTTTGTGTGGTAAATTTGTTAA[A/G]CATAATAATAACTATAAGTTTGTCTAA
SBN333	AATTCATCAGTTTGGTGCATTTAGTGTTTTTCAGTTTGATATAATGTATCATTTTAATTGCTTTGTTCTTCTAGTTGTAAGAATTCTG[C/A]
SBN334	AATTCAGACAATGCATGGTCGGTTTCTGCTCATGGTGGAGTC[C/A]CTGCTCTTTTGAAGATTTGTTGTAATAGTAGCCATTGTGGAAGTGA
SBN335	AATTCCTTGCAAGCTTGTCAGCAAGAGGTCCTGGGAAGTTTTTGCAGAAGCGGATGAG[G/A]TCAAATTGGCTGGATTTGTACAGGTACTGA
SBN336	AATTCGCATTATTTGACCCGAAGCACACTCCAACAAGACATGTTTCCTCTACTAAAAAGAAAACAA[A/T]ACTTATTTGCAATCCTAATTTG
SBN337	AATTCTTGAAGAAATTTGCA[C/T]TTTTTAAGCTTCAAGAAATGGATGAACCGAGGGGATCGCACCGCACGCGGTCCAAGGCAGCTCCCGAC
SBN338	AATTCGGTATGTATTAGTACGTGTTTAA[A/G]TATATATATAATTCCAAATATTATGGATTTGCTTAAGGGTGCTGTTTCATAAGAAGATTG
SBN339	AATTCAAAAGACCGGTCCAACATGGATATAACTATATGTATTACAATGGTCGTTCCAATAATACATTTATCAAATTTAAATT[G/T]ACCGTT
SBN340	AATTCTTGGATCTCCATGGTTGAAGATGCTTCCC[G/A]GAAAGACTGCTGTTTCTTGGGTTCTTGCGGTTTGTTGTCTCGGGTTTCTGAGAT
SBN341	AATTCTTTCTCGTTGATGTGCCAAACTTTGGCTTGTTGTTCTGAAAACAACCCTCCTGTATATATACAAGGTTCTTCCCCTGTAGTT[A/G]T
SBN342	AATTCT[T/C]ATACAACAAATGTAATGAAAAGCTAACCAATGTCCAGGTGAAATACTCTAGCACCAAAACCTCAATCCATCAGGGAATAAAA
SBN343	AATTCTGAGAACGTTCAAAATTTAGCGGTTTTGCACGATTTTATT[A/T]AAGCAAGTTTGTTTCCCTTTTATACAAACTCATAGTTATTATT
SBN344	AATTCAATTTA[C/G]GATAAAAATTTTTAATCTTTATTGTTTATAGATAATGTGTGGAAGTGAATGGAGATGGTTGTAGCTCACGGGTGGTC
SBN345	AATTCCTTTCTTGATTTGTATTATTTTATGAAATCAGTTCTTGAATTTGAAAATTTAAAAATAAATTAATGATTTCAGA[A/T]GTGGGTCTC
SBN346	AATTCCTCCCATT[A/G]GCAGCACGTGACATCGCCCAGACCAGAAATAGATTAGGTGGCGATGGCATCTAGGTGACTTGACGTCGCCAAATC
SBN347	AATTCCCGGCCCCCCGACGACACCGTTTTCTACTCCATCTTCCCTGATTCCTCCCTCACCTCCGCCGGTTCCGCCGCCTCC[G/T]CCCAACT
SBN348	AATTCCTCCCTCATCCTCAAAATCTTTT[C/T]AACTTGACGGCAAGCTAATTTGCATCTGTTCATTTTAATTTCATCAATAGCTGCCTTAAG
SBN349	AATTCATGCCTAGCCTACCTGTTAGTTGATCGGTAATTTTATATCTTATATTGCCTTTAAGGCTGATAT[A/T]ATGAATTATTCTGTTTTGA
SBN350	AATTCATATAATTAAAAC[A/G]ACCAATGTTAAACCATTGAATCCACCCCTGCCTTTTCAAAAATTATAGAAACCAGCCCTAGCCGCCTTTA
SBN351	AATTCAAAATAATTTTTAAAAAGATTATCTATTTTTCTTTGAAATATATAGGGTGAATTAGCAAAACT[A/C]ATTGGAAGCACATTTTAGAT
SBN352	AATTCTTTCTAGTAAGCATAGAAGGCAAAGGTCACCAAAAACTAGTCAAGTCGATTTACCAACACTCGTCACTCTTGCACGTC[G/A]TAAAG
SBN353	AATTCCCGCATAAATTTAAACATCAAATGCAAAAACCTCAAAAAAAAAAAAAAAAT[C/A]AGGATTTGGTCATGAAACCACGAGCAACTCCA
SBN354	AATTCTGAGAACGTT[C/A]AAAAATTAGCTGTTTTGCACGGTTTTTTTTGGTAAAATGTAATTTTCATTAATAAAGGAAAAAAAATGGTACA
SBN355	AATTCTAAATTCTTGGTCAAGTAGTCTGTAACTTCTCTGAGTTGAGTTTTGTCA[A/G]TTAATATTCATTTTCTGATGTTTCTTCTAAATAG
SBN356	AATTCCAACAGATGACAAGACCTATATCAGTCCCGAACACATTTGCCTACCATTGTAACAATACTAAAA[C/A]CAAAGATAGCTGACAGAAA
SBN357	AATTCTCTTGAGTATATCAAACTTTCTCATA[G/C]TTATTCAACTAAAATGTGGTTGTAGTTAGACAGAAAAGAAGTTAATCTTAACTACTA
SBN358	AATTCTTTTGCTATAATCACGCAAAAGAAGAAAGAACATTATTTCATGGCATATGATCAAAAGCGGTACAATCGAAATAAGTGATT[A/G]GA
SBN359	AATTCCTATAATAAGTACTAGGATTTT[C/T]TTGTGAAAAACCCTTTCCCGCAATAACGAGTAACAAATTCCTAATCCTGAATAAATATAAA
SBN360	AATTCCTGTGATTTGGAAAATTACATAGACATCTTTAAAGTTTGCTTT[T/C]CTCTAATAAATAAGTCACTTTATTAGTCAAAATTAATAGA
SBN361	AATTCGAATATATTTCCATAGTTCTCCTCAAGGCTTGTTG[A/C]GCTCCAGACGTCATACTAATTTACATCCAATTGGGCAACAGATGAAAA
SBN362	AATTCCAACGAATGAAGGCTTGTCGAATATGTAATTCTATGGCACATCCCAC[T/C]GATTTGTGCCATATGCTTCAAGAAGAAACCATCGAG
SBN363	AATTCTGGTCGAGCCTAGAATTTCAGGCACAGTCGGCCAAGAATAA[G/A]CTCAATTGGGCCGCCAACACCGAAGCAGCTGCAACCGTCTAC
SBN364	AATTCCTCCCTAATCCTCAAAATCTTTTCAACTTGACGGCAAGCTAATTTGCAAGTGTTAACCTTAATTTCATCAATAGCTGC[T/C]TTAAG
SBN365	AATTCCACTTTCGATTTACAGAGACAGGCTATAAAAATAGACCCGTTTCTCGTTTCAAACAAAATAAAATGAATGAGAATTCC[C/T]TTTTT
SBN366	AATTCTCATGTCTCGACTTGT[C/T]ATGGTTCGCACTGGCATCGCCAGAGAGACATGTATGCCACTAGAGTTTTGCATACAGTCAAGTACAT
SBN367	AATTCATCACAAAACTACTCAATTACATAAGC[G/A]TCAGCAAAAAGTCAATCTACTACATTCCTTATTGATAAGAAGGAAAGTGATAGCCT
SBN368	AATTCCATTTGCACCCCACTTGCTACAAGAACACATACGATGCTTCAATTTGACAACATAAGTACGGGAGCGCTGCCCGATCAAGCT[T/C]A
SBN369	AATTCCACTTCAAATTGAATCATTTCACGAGTCTGTTATACTTAACTGTCTACTTTCTCAATGCCCCTATCTCTGTTCCCTTTGT[A/G]TGT
SBN370	AATTCTCGTCCATTGATT[G/C]GTAGCTTCATGCACATAATTGTCTTATCTTCAGGTTATTTTTTCTTGTATTATTGATGTTTAGTCAGTAT
SBN371	AATTCGACTCTCGAGAGCCTGAGTCTCGGGGTCCCTATAGTGGGGATGCCACAATGGACTGA[C/T]CAGAGCACGAACGCTAAGTTTGTGAC
SBN372	AATTCACTTCCTTCAATCCTGCAGGA[T/C]CCCATTTCACTAAACTTATTTAAAAGATTATCTAAACTCGTAGATTTTTAAAAATATTTTTA
SBN373	AATTCAATGTATGAGCTATTAATTCCTGC[A/G]ACAACATTAATTAGATCCGACACACTTGTGAATTTGAGACATAAAGATGAGATGCAGGC
SBN374	AATTCACAACATGCAAAGTCAATCCAGTGAAGAAGACAGATAACTGCTTAAACTCACAAAATCTCAGGC[T/G]TGCGAAAAGAATCCACAAC
SBN375	AATTCCCAACAATATTGGGTAATATTGATGTATATCCTTGATACCATTATATTATTGGTCATACCAGATGTCATCAACAATAA[C/T]ATGAG
SBN376	AATTCTAT[A/G]GGATTTGCTTTACCCATGTGTACCGGCTAGAACTCTCTGGAATGCATGAGTAATTTACAAAAATCTAATGGTGGTTCATG
SBN377	AATTCATTTTATCAAAATCCTTCATATCTTCATAGCTGCCG[T/C]TCTTAATAATATTTCTAACTTAAATTATTATAAAAATATCATAATCC
SBN378	AATTCCAGGAAGCACATG[C/A]TGCATATCAACACTGAAAGTATGAAGTTAACAGTAAATATTCCAGCACTAACCAGCATCTGAAAAGGTGC
SBN379	AATTCATTAGAAAGTAAATTTCTTGTATTAAACA[A/T]CAAAAATTTTATTTGCGAATTAGCTCGACTTTGATTTATTACTTTTTCTTGTAG
SBN380	AATTCACAAGATCATACTATCATTTTAGTATTAATGGTTCACATTAAATC[G/A]TATAGTTTGGACACATATATAAAACTAGCTAGCACTTC
SBN381	AATTCCCCGAGTGGGAGCG[T/G]GTGTTGAGGTTGGGAGTGTGAAGAAGAAGGAAAAGAAAATGGTAGTGGAGGGAGAGAGAAGAAGGGAGA
SBN382	AATTCAATCGTTGCACTAGGGTCGATAGTTTCTTTGACGACCTGTTATTTCAGGGGAAACAATAACTCATTTGCACA[A/C]AATGAAAAGGA
SBN383	AATTCCATGCATGCAT[T/C]ATAGAGGTAGGAATTATTACGCTTCCTGCGCAAGGTAAGCCATTAACTTGGCATAATTGTAGCAAGAATGGA
SBN384	AATTCTTGCTAATGAATAGGGTTCGA[A/T]ATTAGGGGTTTAGAACTCTTTCGCTCCCCTTTACTTCCTTCCAAACATGATTAGTTTCATCT
SBN385	AATTCTCATACTTGAACAATGTGCTTATCTTATGAAATAAATGTAAAACATCTTT[A/G]TGAGACTACAAAAGATATTAAATTTGATCTCCA
SBN386	AATTCGACGAAACTTGACCAAA[A/C]CATTGGTGTAGACCTAAGAATTTGTGTGATAAATTTGCTAAGCGTAATAATAACTACAATTTTGTA
SBN387	AATTCATTGATCCAAAACACATCTCTATAGAGGAACAGCCT[G/A]CAGATTTGTTCACAAAGATACTGCCAGGCCCCAGATTCACATATCTG
SBN388	AATTCTTACCACATTCATCAGGACAACATTGCTTAAATAAAGATTGCTTAAATGGTTCTCAAACCACCAATC[T/C]GATTGGCTTTTGGTCA
SBN389	AATTCAGCTACAAT[A/T]CCTGATAATAATACCTCTGATTCTGAACATAACAATCCCCTCCACAATTATGAATTATTTCTTTACTATCGACA
SBN390	AATTCATCCCAAATGGCACACTTTTCCGACACATCCATGAACCAAACGAGGACTTCCCGTTA[T/C]CTTGGGAAATGCGTACGCGAATTGCT
SBN391	AATTCTTAATCGAGGCAGATGGAAGTAA[A/C]AATATCATTAATGGGGACTTGAGGAAACGAGTAACGCACCTAGCTTATGAGATCGAGGAT
SBN392	AATTCATTTGTATAACAATAGTATTTTCAAAATTGCTTACAGAATGTTATAAACAATTTATAAAACATCTC[A/G]TATATTATTGAAAATGT
SBN393	AATTCTCT[G/A]TCACCATATTATTGGAAATTTTTTATCCAAATCAAATTTGATTGAACCAAATCAATCATATAACAAGTACGATACACTTG
SBN394	AATTCTCAATATTCTAATTCGTTATTTGTGGAATATTTATTAGAATTTAGAAAATTGTAGTGGAAACTGC[C/T]TTGTTGTAGTTGCATTTT
SBN395	AATTCATGGCC[C/A]ATGAGATGTTGGTGGCCCAAATGGAAGTGGCAATTGATGAGCCGAATGGAAAAGCCCACTAATGTAAATGGGCCCAA
SBN396	AATTCATATGCACTTTCATACTTGGTGAAGCAATGGAAGATGACTTGATTGTAAACAACAAGGTTACCTAACTTTCTTTTC[C/T]GCGTTGC
SBN397	AATTCCGGAATGTGA[T/C]ACGAAAATTAGAAAGACTTATTTATCTGAGACAACGTTTTGGGACCTTTATATTTATGTTACACACAAGAATA
SBN398	AATTC[C/T]ATGTTTCTCATAGATTATATTGACCCTTTGGTGCGAGAAAATGCTATGTTCGATGGTGGGGGAGCATTCAATATGATAATCAA
SBN399	AATTCCATATCCATGATGTAACTATCAGATTAACGCGCCTCCATTGCTCAAAATTGATTGAT[C/A]TAAGAGTGGTGTTGGAAAGATTCGTT
SBN400	AATTCCTA[G/A]AAATTCAATTTTATTGACAGCAATAGTAGCTTTCTTTTCAGAAAGAACTAAACCATCTTTATGGCATGCATCGGAAAATA
SBN401	AATTCTAGGCACTGT[T/C]GGCCAAAAATAAGTTCAACCGGGCAACAAACCTGGAAACAACTGCGACCATCTACTGTAGGGGGTCGTCATTC
SBN402	AATTCAATTAAATCCCTTGTAATCATCTAAATCCAAATAGGACAAAACATATATATCTAGAACACAAGAATGAGTTC[A/G]GTCCTAATTAA
SBN403	AATTCAACGAAACTTGACCCAAAT[A/G]TTGGTTTAGACCCATGCATTTGTTTGGTAAATTTGCTAAGCGTAATAATAACTACAAGTTAGTA
SBN404	AATTCAATGAAATATATAAAATTATAATTCATAATTCAAAAGCACATTCGGTCAGT[T/C]GACCATAAAAAATGAATGAAAATTTAGTCGAG
SBN405	AATTCTATACGTATAACATGTATATATATGAAGTGGAATACAAGCCCG[A/G]TCTTGGAAGAGAACACGGCTGTCGGTTTCATACTACCCTT
SBN406	AATTCTTCATCAACCTGAATCTT[A/G]ATGTCTTTATTGATGCAGTTTTTAGCCACTGTTTCTCATGAAATAAGAACCCCCATGAATGGCAT
SBN407	AATTCCATTGGATGGAACGCCCAAGTATAAATTCAT[G/A]GAATATATTGGGCTTGTCCGTGTTATTTAATAAGTTGGACCTTAATTATAAA
SBN408	AATTCTGACAATCATAACCAGTCCTAGATCTAAAGAAACAACGCCTATAATTATGTGATACACAAGAAACCTGAAGAAAAAA[A/G]AATCCA
SBN409	AATTCTTCTGGAAATTCTTTGATAATATTATCATAAAATTACTCTCTATGATATGTGATTGTTCTGCCTAAAATCTGCTACTAAA[C/T]CAT
SBN410	AATTCTGACATTTATGGATACTAAATTAACAAGCAACCTTTCTC[G/A]TGTACGTGAGCTCATTGCAAAAGTCTATCCAAATTTATTCTAAG
SBN411	AATTCCTTTGATTAATATTTAAGCTATGTG[A/C]TAATGATTGAAAAGCTAAAATATAAGAGTAATATGTTTCAAGTTTAAAAGATAACCCT
SBN412	AATTCGACGAAACTTGACCCAAACGTTGGTCTAGACCCAAGAATTTGTATGGTAAAATTTGCTAA[G/A]CGTAATAATAACTACAAGTTGTA
SBN413	AATTCGACGAAACTTGACCCAAACCTTG[G/T]TGTAGACCCAAGAATTTGTGTGGTAAATTTGCTAAGCGTAATAATAACTACAAGTTTGTA
SBN414	AATTCCACATCAGACTTCAAACAATAACATATATAAGAAACCCCAAAATTATGGAAACATAATTTTATTTAATCAA[A/C]GGAATAATTACA
SBN415	AATTCTTTTTATTACAAGTTGTATTATCTAATTCGGATATCTATAATTGAAATAAAATAATAAATTCTATTTTCAAAATTAGTGTTTA[T/G]
SBN416	AATTCTGACTAACCGGGAAACTTATTTGTTAGATAGAAGCAAATTTCAAAAGTATTAGATATAATTTTCTAAATCGC[A/G]AAGAGTTTACG
SBN417	AATTCCTACCAAAGTATAGGTGTTGTG[G/C]TAGTGCAATAGTCACCGATTGAAATTTATAGTGTAATTATAATAAATTCATTTTATAAAAA
SBN418	AATTCCACGAAATTAGATTAGCCTAAAATCACGGGATGTGGAGACCATGCCTAATC[A/G]CCGCTACATTTCTCAACCAGCTGTTAAGAATA
SBN419	AATTCGAACATTACTTGCTGTAAGGAATACACCGTTTGAAATTTGTATGTGTTAGTTAATTAA[C/T]AAAAAAAAAAAGATTGAAATTTGGA
SBN420	AATTCTACGATGGGCATTGGGGGAGAAAATTGTGCAAAGGAGAAGCTTTTAAGGTGGGGGCGGGAGTAGAAGGATGTGGAG[C/A]GGATGTG
SBN421	AATTCCATAAGTACCCCTAAAACTAAAAACAAA[A/T]CCTATAATATATTAATAATTGCTTGTTTTTAAGTAATAATTAATTTTTGGATGAC
SBN422	AATTCTGAGCATTTTAAGTTCAAATCTTAGTGTAGATCAATCTACTAAATAACAAGATC[T/C]TAGTAATTCTTTGTTTGGGTACCATGGTG
SBN423	AATTCCAC[G/A]TATTCAATCAATTCAAAAGAGAAAAAAATCAAATAAATAAATTTGTCATAAAACTAATTTCATTCCATTAATAATCATTC
SBN424	AATTCCAACAGCTGCTATGTTTCTTTCGATTAT[T/C]GCGTTTATATTTGGCTTCCCTTTGTACCGGAAAGTGGATCCTGCCGGCAGCCCAT
SBN425	AATTCTGTAATGCCATTTCACTGACATTCTCCCCCAAGAAAAGGGCA[T/C]CTGAATGCATTGAACTCAAAAAGGAGATCGAAGAAGACCCC
SBN426	AATTCTTGGTACTGACATCACTAGAAAAAGAGAAAA[T/A]TTTTCAATACTTTTAAATAAAAAAACTTTCATACAGTCTACTTTGAAAAAGT
SBN427	AATTCAACGAAACTTGACCCAAACGTTGGTCTAGACCCAAGAACTTGTGTGGTAAATTTGCTAACGGTAATAAAAACTACA[A/T]GTTTGTG
SBN428	AATTCAATTTTATAATAGACCAATAACTACTATTAAAGTAGACTAATACCCACATATTGAAAGGACTC[A/G]AACCCATGACCTCTTGATTG
SBN429	AATTCCATCAGGAAAAGGTAACTTGTTGCCTTTGTCAAGAATTGCTCTCAAGTCCTACGTAAATCAACACAAACTTGCATCA[T/C]CAAAAA
SBN430	AATTCTCTCATTTCCACACGCTCAA[T/G]TAAGTTGGTTTCTGCAGCATCTAGAAGTGTCAATTTCTCCCAATTGAAATTTTTGTAAGTTGG
SBN431	AATTCAATAATAGTAACATGTCACATGTTTTGTTCATTGTCT[A/G]CACGAGCACACTTCTAAGACTTACATTTTCTATTTGATAAATTTGG
SBN432	AATTCTCTCATGGATTTGCTAATCATATCTTGATTTTTCATTATGATTTATTTTTTATAAATATTTTCTCTTAAATT[T/C]GATACTAACTT
SBN433	AATTCATTTATGGTTGCTGGTTGCTA[G/T]AGCAGCAATGAATTAATTAGTTGATAAGATCTCTTGTAAGAACTGCTTTTGGAAACATATGA
SBN434	AATTCTTGGTGAGACTTCCATCAAAATGG[A/G]GCAGTCTACTTTTCTTCTGAAATTCGGAGTATCAAGATTGACTCCCTTTTGGCCATACG
SBN435	AATTCCATTAAAAAATCGAG[A/G]CTAGCGTTACGGTATCCTTATTTGCATGAGAGTCTACCACAGTTGGAAATATTCATTTGGAAATTTGA
SBN436	AATTCCTACCTCATCCTCAAAATATTTTCAACTTGACGGCATGCTAAATTGTAAGTGTTCATCTTAATTTCATCAATAGCTGCCT[G/T]AAG
SBN437	AATTCTTCAAGGGAGGAAAA[C/G]ACTTAAAAGGGCTAGCAAAAGAATCACCAAACTCCTACTGCGATCCTACAAGCATGTCCAAACTGTGA
SBN438	AATTCGTCATCCCTCTGTCTTTGGTAC[G/C]ATCGCTAATGTGCAAGTATTTTCGTCTTTAAATCAATCTCAAATATCATAGTTTGCATGAT
SBN439	AATTCTATTAGACATATAGATATTTATTTCATTTTATGTAAGTGTTTATCTCATTTTATCTAAATTGTTGCAG[T/C]TTATTTGTCTTGGTG
SBN440	AATTCCC[T/C]TCCCGAAGTTCTGCGAGTTCAATAATATTCAAAGACACTTGGAACGGAGATGGAGTTGTTGGTTGAACGGCGTTGGCAATC
SBN441	AATTCAACTCACTATGCCCCATTGCATTGTATTTGCCGCAACGTATAGGGG[T/C]CCATTCATATTCAACATCGATCTTACACACCCCTCCC
SBN442	AATTCAGAAAGCGTCATTTTTT[T/C]AAAGCTTCTTTTTCTTATCTGAAGTGCCTCAGCCAACAGGAAACTCTGCTGCAGGCTGACCGCTTT
SBN443	AATTCTGAAGGCAGAAA[C/T]CAAAATCAACAGAGAGTAAAACAACAAATAGCTGCGAATCACGAAAATCATCCATGTTCAGCCACGCGATT
SBN444	AATTCCCTTTTTTCTAGAATACAAGATACAC[A/G]TTTCATTTTCTGCTCATAGGAAGCAAAAATTAATGAACATGATCAAACACATGGGGG
SBN445	AATTCAAAATATTTTTATACTTTTCGATATTTATGGATAACCATTATCATCTCGAGAATAGTCAAATGAATTAAATATCTCTTAGTTC[C/T]
SBN446	AATTCAAGGCATCAAAAGGGTTATAAATAACCACTTCGTTACCCATCTCCTTCTGCGATGATGTGTAACGTTTATTCT[G/A]TTTTGTACCT
SBN447	AATTCGACGAAACTTGAACCTAAC[A/G]TTGGTCTAGACACAAGAATTTGTGTGGTAAATTTGCTAAGCGTAACAATAACTATAAGTTTGAA
SBN448	AATTCT[T/C]GTGTTGTAAATTGCAGTTAGTGATGCCCACTTTTTGTCCACTTACATAAAGAGACCAAACGACTGCGACAACACCCCCTCCC
SBN449	AATTCTTTTGCCCATGGACCAAATGGTTTGATTGTAATTTTGTAAATAATATAAAATATTTTACATATATAGAT[G/C]TAATCTCAGGGAGT
SBN450	AATTCCTATCCAGGGATAAGCTGTCGAATATTTAGTCGTGGTAGACTGATGAGGAGCTTAGATGTTTGAGATCCCCTACGTCTTTG[C/T]TG
SBN451	AATTCCATCGTCGATGGAGGATTGGGCGCTTTGCGTATCCAAATGTAGCTTGCTTAT[T/G]GCTTCCATAACTTCAAGCAATACACATTCCC
SBN452	AATTCCAGGCAGTATTGGCAATCTTAATAGATTGCAAGTGATTAGAGCTGGTGG[G/C]AACAAGAATCTTGCAGGTCCTCTTCCTCAAGAAA
SBN453	AATTCTTCGGCAAGAAAATAAACCAATTGAGTGGGAAAAGGTATGTAGAAATATTGATTTGTACCTTCAACATGG[A/G]AAAGGTTTGGAGA
SBN454	AATTCGAACATCACATTGCAAGCCAAGTTGAATCGGTTTGTTTTCTTTGCCATCTATGTGACACTTCTTTTTGCAC[T/G]TTGATAGTAACT
SBN455	AATTCAAATTACTTTCAAATAGAGTCATTTGAAATCTCTCGTTCA[A/G]ATTTAAATTTATAAATTCAAATACACTGGAGAAAGTAAAAACT
SBN456	AATTCAAT[G/T]TCTGAAATTCTCAAGAGTTCAAAAGTGAATCCTAAAGTAAATTACATCACATATATATACTAACTAAATACCTAATTCTA
SBN457	AATTCATGCTTCACCTATTATGAATACCA[A/G]ACTTACCAAATAAAATCAATCAAATGGATGCATTCTTGCGCTAGAACATATGATAATAG
SBN458	AATTCGAAGT[A/T]ACAATACAGATGTTCTGTAATCCTCTTTATATACAGAGGAAATAAACTAACTACCCAACTAACTAAGAAGAAGGAGTC
SBN459	AATTCCACGATAATT[G/A]ACCCAAACATTGTCTAGACCCATGCATTTGTGTGGTAAATTTTCTATGAGTAATAATAACTACAAGTTAGTAT
SBN460	AATTCAGCTGTTGGGGCTTCATTTGTGTATATGTATTCGAAATGTGGGGT[C/T]GTGGATGATGCTTCTCTTGTGTTTGATGAAATTGCTAT
SBN461	AATTCTCGTTCACACAAACATATACTGAAGGGAAGAAGAAGATGA[C/A]GTGGAGGGGTGGTCGAAGTGTTCCAGTTCTCAACTACAACAGA
SBN462	AATTCAGAGTTCTTCCATTTGAGTGCAGCATAAGATATTTCAAGAACTGGTCTAATGCATTTAAAATGAATTTGGGA[T/A]CAGGAAGGATA
SBN463	AATTCATCTATTTGTAGTTTAGGCCCGTTTATTTCGAGCATCGTACTAATTGAGTGATAGAATTATTTT[G/T]AATTATATGAATGTTGAAA
SBN464	AATTCCTAAAACTTGCTAACCAGGTTATTGACCAGGGCGATGAGGCTTCCATGGCTGCCTTCAACGACCTTAAAATCCGATGGAAAT[C/T]G
SBN465	AATTCATCCCCAATGTGCAAAATATCT[A/G]GCAGAATACAATCGTTGGGGTGCCTATGTTTGCGGTAACACGTAAACTTAAAGCACTAAAA
SBN466	AATTCGACGAAGCTTGACCCACACGGTGGTCTGAGCCCAAGAATTTGTGTGGTAAATTTT[T/C]TAAGCATATAATAACTACAAGTTTGTAT
SBN467	AATTCCCTAGGGTCAAAG[T/A]TGTGTTTGTATCCTAGTATGAGGAGTACTGAAAATGTAGTTATAGTATATTTTTTCCATTCTTTAGCTAT
SBN468	AATTCATCGATCTTATCTTTATTTAACT[C/G]ATCTCATCACTTAATTAACTTTTGGTTGTAAGTTGCAGAGAGTATGTACAGTTCAAATTG
SBN469	AATTCATGCGTGCCTTGCGCTGTTATATACTAAATGAGTACGTATCTGCGTT[C/T]GCGGGTGCGCTAGGGATTTAGTATACCAAAATTTTT
SBN470	AATTCATTATTATTATATATA[A/T]CGGCCGTGAATGCATATCGTTGCATGATACATATAAAAAAAAAGCAATAATAATAATATATTGTTGC
SBN471	AATTCCAGGGAACATGTAAACACCGTTGTTCCCACAAGAAATAGGGCTTAAGCCAGGAAGTTTCGACTCAGGGCAGCCATACAAAAA[G/C]G
SBN472	AATTCATTGCCAAGCATAATTGCTCTTGAGAAGACGGAGAGATGGCCTACAGATTTAAAATGTTAACATTAACCTG[C/A]AAATATATGCAA
SBN473	AATTCTTAACCAAATATGGCTTAAAAAATATACATAATCAGTTTATTGTAAAGAG[T/C]ACACAAAAGAATTTCTAACATACCCAATTAGTT
SBN474	AATTCCCCTACAAGTTTTAGAATTTCTATATTCATATTTATCTTCTAAAAGTCTTCTAAGAAAAACGGTCA[T/A]GTTGCAAAAATAACCTG
SBN475	AATTCGTCATCCATCATAAGATCATAGCGATCTCTATGTCCTCTAAGCTGTGTCGATATTTG[A/G]AAGTTTGTAGCCACAACTGTCAATTA
SBN476	AATTCAGGAACAAGAGAACTGTAGTCTGTTCATCCACATCGAGTGATTCCATGGACAATTCAACCTCAACATAAATGCACCTAAAGCC[C/A]
SBN477	AATTCAAGTTTCCAACACCA[G/A]GAAACCCCTCTTCTTCTATGTCAATCTTGCAAAGGTTCAGTTCAACCTCTTTTTCTCTCATCTTCATG
SBN478	AATTCAGAGAAACCCTGAGCCCGTCCCACGGTATCCCACGCGCTGCCTGGGGCCCACACACACCTACGTTAAAA[G/A]CCGCGCCTAAAAAT
SBN479	AATTCAGCAGTCCGTGGAGGAGCTGTGTCTTGCAGCCC[C/T]ACGTAACTGTCTGAAAATATGTGGCTCGATCAATTGTTCACGTATTGGAC
SBN480	AATTCCCTCAACTATGTGTAGGTGACATAGACTTTAGTATAATGAAGAAGTTTATTCAGCATAGACAGTGAGTAATAATATA[C/T]TGTTAA
SBN481	AATTCTTTTTTAAAAAGCAC[G/A]ACATTTGTTACTCTGTACTTAAATATATACCTTATAAAATGTAAGAAGCTGATTTTTACATGGCCAAC
SBN482	AATTCTTGCCGGTGAGTTGTTGGACTAGCGACCTAAA[C/T]CTACACGCGCTTGTCTTAACCTTCATGGGGCTAGAGATGTAGGTCACTTTG
SBN483	AATTCTTGCTGAAGATCACTTTGTTTCAGCTCCAGCTGCTTCTGAACCTTGCATAGAAAGAAGACG[C/T]GCATTTTCTCCAACACGACATC
SBN484	AATTCACCAT[C/A]GCAAGCGGCGGCGCCAACTTGGGGAAGGACTTTTACGACGTCAGCCTGGTCGACGGCTACAACGTGGGGCTCTCCGTG
SBN485	AATTCCACTGAAAGCAGAGCAGGATTCAGATTC[A/C]GGAGCATAAACCCATAAGCACCTCACTCGTCTACCCTTGGCGATCATCTCCTCCA
SBN486	AATTCGACGAAACTTGACCCAAACATTGGTCTAGTCCCAAGAATTTGTGTGCCAAATTTTCTAAGG[A/G]TAATAATAAATACAAGTTTGTA
SBN487	AATTCACTCCTTAAAATA[T/C]AATCTGGATCTAAAGTTTCAAAAAACGCCGGCGGAAAATTGTCAGCTACATGTTCTATCAATAAATCAAC
SBN488	AATTCAATCAAGAAACCGGCTCCATCTCTCTGCAGCGCCACCACATTCTTGGGTTCAAAGTTTTCACA[G/A]CGGCAGAAAACTAATGACAG
SBN489	AATTCCTGCTCCGCCATTATTGGCATTCGAAGACCC[A/G]TCAACGTGCAACATCCAAGTTTCTGTTTCAGGGATCGATTCGCTGAATAACT
SBN490	AATTCCTATTTTTAATGATATTCCATAATCAAGACAATTGGTGTAATCCCATC[G/A]TACAATTTCGTAGAAGTTCAATGGTATATTCTTTT
SBN491	AATTCAATATGATATTATTGTGATTGGTTCTTAA[C/T]TCTAGCTACAAAGCAGAAAAAGTGACAGTCATACATGTATGCATCCGTCGTTTT
SBN492	AATTCTCATTCAATAAA[T/C]AGAAAAGCTAAAAGGAAAGCTAGCTCTGGAGCTAAGCTATTACAGAAAGAAAGTCCAGAATCTCAGAATAT
SBN493	AATTCCAATTATAATTTTTTAACAAAAACCCTTTCATACATATTT[A/G]GTACATAACCTGATCCATTATTTTGAACTTTTCATTCTTGCAC
SBN494	AATTCGACGAAAGATGACCCAAACGTTGGTCTAGACCCAAGAATTGGTGTGGTAAATTTGCTA[C/A]GCGTAATAATAACTACAAGTTTGTA
SBN495	AATTCTTCTACCTAAATTT[T/G]TGCCAAACTTCTTCCACTGTGAAGGATATAATATTCTACTTCACCATTTATCTCGATATCCAGACTACC
SBN496	AATTCTTTAATCTCCCAATAGAGGAGAAGAAGAAATT[T/G]AAGCATGAGGAAGGGGACATACAGGGTTATGGGCAAGCCTTTGTTGTATCA
SBN497	AATTCTGTCTATCAACCAGTCTTCAGTTAATTTTGAAAATTGTCAGCGTTGGTGCACTTAGCTTATGAA[C/A]TGTGTTGTTTTTGAAACAT
SBN498	AATTCCAGGAAGATTATAACTCTTAATGACACTGCAATAAATGAAATGTCAACCCAAATCATGAAGAGCCTTGTCAACTGCCC[C/T]GGAAA
SBN499	AATTCCGGCATAAACATCAATTTTAGTTTTTGAGGTTTTAAGGAATGGTCTTCCTAGAAAGATGGATGTAAAATTGGGAGAAATATC[C/T]C
SBN500	AATTCTTATTGATGTGATTATTATGTAAAAATTTATTAATTGAATATTGTTC[A/C]AATTTTTTTGATTATTTACATTTATTATGTAAAACT
SBN501	AATTCAATCAAGATCCAATAGTTATCAAATAAGGCAAATATAATTTTATAATTTAAAA[A/C]AACAAACTTAGAAAAATATTCGTGTATTGC
SBN502	AATTCTGTGATTTTCACGTTTTATGCTGTATAATC[A/G]GATAACATGCAAATTATTTATGTTTTTGACTGGTTGGGCATTTGTAACCCCCA
SBN503	AATTCTGCACATAAATCAGAGAAGTTTTTGTTGCAAAATTCAAGCCCATTATCAGTTCTAAGAGATTTTAACTTTTT[C/T]CCCGTTTGATT
SBN504	AATTCTGAGAGCGTTCAAAAGTTAGCTGTTTTGCACG[G/A]TTTTATTAAAGCAAGTTTGTTTTTCTTTTATGCAAACTTGTAGTTATTATT
SBN505	AATTCGGTTGCTGCTTTT[C/T]TGATTAGGCAGATTGGTCATCCGCGCCTATGCTTATAACGTGTAGGTGTTTGATCAAGGCTCAACGTCCC
SBN506	AATTCCATAACAATCAACACCACCTCTACAATTCGAGTAAGCCTTAATGAAGATATAGTCCCAAGAAAGACG[C/A]CATAACAATCTTTCTT
SBN507	AATTCAACTATGCTTATTTTTATACTTTGTAATTATTTTTT[G/A]ATTTTTGGTTAATTTATCATTTCAACTTTATGAAATTTATACTTTGC
SBN508	AATTCCCAGACGTTTGATATATAATAAAATAAAACATAAATGAGGCTAATGTGGAATCACATAAA[C/G]CAAAAAATAGAAAGGGTGAAAAA
SBN509	AATTCTTCTGCCATTTCGTCTACCTT[G/T]CGCTCCAGAATCGGGAAATTTGATTTGCAATAGGCCAATTTTGTTTGAGCCTCTGCATTTTC
SBN510	AATTCAAACTTGATCGAGTTTACAGTATTTGCTCAATGAATCTAACTCTTGTCT[T/C]GTTTTCAGAAAACATATAGTTCAATGTATAAATT
SBN511	AATTCCCATCTTATCGAAATT[C/T]ATGCCCAATATAAACTTGATTTTTTGAAGTTGTATTAATCAATTACGTCAACCACAAAAATAAAAAT
SBN512	AATTCTAACAAGGACATAAGTTGGTAAAATCCGCGTTAAAAGGAACATGCTTATTTGA[A/T]CTCCCAAATATCTCTTTTAGGAGTTGGAGG
SBN513	AATTCGACGAAACTTGACCCAAACGTTGGTCTAGACCCAAAAATTTTTGAG[G/A]TAAATTTGCTAAGCGTAATAATAACTACAAGTTTGTA
SBN514	AATTCCTCATAGGGAAGTAAT[G/A]AAGGACCTTCTAAGGGTAGATATCATATTATGGTGAGTAGAAGAAAATGAATTGTTCCGAAGAGTCG
SBN515	AATTCTTACTACATTCATGAAGATAATATCACATTGATAAATATTTCTAAATGGTTCCCAAAATCGCTAATTCAATTGGA[T/A]TTTTGGTC
SBN516	AATTCAAGGT[G/C]TATGGTGCCCCCAAAAGGCTTAATTTAGAAGAGGAATCAAAATGACCCCACGAAGTCTTTCCCAGGTAGAACCCCTAG
SBN517	AATTCCCAGGGTTTTTCTGTTTATCAAGTAGCTCATCATTAGAGCAAA[C/G]CTTTACTTGGAGAAGCATGCTACTAAGGGTGAATTTGCAC
SBN518	AATTCCTATTCTT[G/A]GTTTTATCCTTAACATAATTAATTTCATTCTGATTATAATCAGGTTTATGAGTCTTAAGATTCATTTCTTTATTT
SBN519	AATTCCAGAAACCCCTCCTCACCTCACCC[G/A]GACGTATAAATATGCTGTATCTCTGCTAGTTTCTTCTTTTATAGTTTCTAGCTATTGGA
SBN520	AATTCTGTAAACGTTCAAAATTTAGCTCTTTTGCATGGTTTTATTAAAGCAAGTTTTTTAC[T/A]CGTTTATACAAATTTGTAGTTATTATT
SBN521	AATTCAACGGGATCTAATTTGAATAAAAAGATTGGAGCTATTTATA[T/C]GAATAGTATTAAGGTGGATATAAGATGAAAATGGTTGGTTTC
SBN522	AATTCAAAAGCCTTATGCTGTTCGGCAAGTTGCTTTTCAAGTTTACAT[G/A]CTAGTAATACGCGTATATTACAATTATTTCAACTGTTCTA
SBN523	AATTCGTGGATCGATGAATGATGGAATTGGTTTACACCCAAAAAAGTTACTAAAGCAAATTGAAATTCTTTCTTTAGGA[T/C]GCTAGCTGT
SBN524	AATTCAGGGTTTAATCAAGAAGCAAGAGCACAGCTGTTCTAAATGATTTTACTTTCAAAACTTAACTTCTGAAATGTGCAGATT[A/T]TCTA
SBN525	AATTCGA[T/C]GAAACTTGACCCAAACGTAGGTCTAGACCCAAGCATTTGTGTGGTCAATTTGCTAAGCGTAATAACAACTATAAGTTAGTG
SBN526	AATTCCAGAAAACTCCAAAACATCAGTATGATTATAGAGAAGTACAAATAGCACAAAACC[G/A]TAGTCATTCATACATGGTAAAAACTTTA
SBN527	AATTCTTTGAACCTCTCTATCAGCTCCTGTTTGGGCGTCAAAACGTGCAGTTGCAATGGCATCTACCTCATCTATATAGATAA[T/C]TGCAG
SBN528	AATTCTTTCCCTGAAGAAGGTAGCAACCCATGAAATAGGCCCCACAGGGTCTAGGG[A/G]AGGTTTGGTCAGTCGCCACTTATCAATGTTCC
SBN529	AATTCCAATTTAATTC[G/A]TTCAAGTTTTATTATATTCAAATTATAACCTATAATTTGTTTACTAATCGCTAAGTTTCATAAAGATTTGTC
SBN530	AATTCG[G/C]GAACTGAATATCAGTGGTTTGGGGCACTGTCTTGAAATATTTTTGAAACTAACTAAAGAACAACAGCCAATATGTGTATTAT
SBN531	AATTCGGCTTTCGTGGATGGATTTGCGCGGCTTTGTTCACA[T/C]GATTTAGTAGAATCTACAAATTATCAATAGTAAATTAATTATATTTA
SBN532	AATTCTGAGCTATTTGGTTTGAACAAGTAAAATCGATTAAAGCTATTGGCCTAGC[A/G]AAGAAAATGGCCTGATCTTTGCAATTTCATCTA
SBN533	AATTCCTTGAGGATTTATCAAAGGAAAACCTAGGACGATCCAGTTTCCA[C/A]TGGTCAGCTATTTTATGATTGTCATCTTGATCATCCTCA
SBN534	AATTCGGCCATACTCACTACTTTTACAAGTTATAGTAGG[T/A]TAATATTTTTTATTAATTCGACACTCATCAAGTACATTAAAAGAAAATA
SBN535	AATTCTGACAGGTAAACGACTTTCAAGTTTGACATGTATCAAAGAGAGAATGAAGGGAAGATATGGTCCAAAGATA[A/G]CCCCTTCTAGAC
SBN536	AATTCTCTTGTGACAAAGTTCTATGGAGTCCATTGTGTCAAACCAGTTGGTGGAGTCAAGGTATGTGCTGGTTCATCAAAT[A/T]TTTTTGT
SBN537	AATTCCCTCAACACCAATCAAGGGTCACTCCTCCCTATAAGAGGAAGTAGCTTTGGACAACGTAGATT[T/C]GGCTATCAGGTTAGTTATCA
SBN538	AATTCATGACTAAAGTCATAGGTGCAATTGCTGACAGTCCTCGTTATCCAAGTTGTATACATGGGTTGTAATTTGAAATTTGGAATTC[T/C]
SBN539	AATTCAAATACGAATTTACCCCTAATTAACATACAGA[T/G]TTATTGTATGTCAAACAAATCTTTTCTGATCAAACTACTCTTACATGGGTG
SBN540	AATTCCTAACTC[T/C]TCCTAGTGGTATAATTTTTGATGTGCACGATTACTCTTTTTACAAAGAAATGATAAAAATCTCTTGTAAGATTAAT
SBN541	AATTCTCTGGATTTATGGTCAAAATATGTTCCTGCACTAA[C/T]ATTAATATGTACTTTTAGCTGAGTTCTTCCCGGATAGATCAGAAGTGC
SBN542	AATTCTTCATCAGAAAATTCCTCCTCTTCATTATCGACGACGGTGGTCTCTGC[G/C]GAAGTGAAGTCACCAGTGCCCTTGGCATACACTAC
SBN543	AATTCATGAGTTATACGTTTAAAAAAAATAATGATAATGATATAAATGTCAAGATAAAATGTAGTTTT[A/C]CCGAGTTAAGTGAGACAATT
SBN544	AATTCCGAATAATCATATTTTATTTAAAAATTTCAAGAA[C/T]TTATTTTTTTTTAAATAAAATCTAACATCATATAAGTTTAAATAAATAC
SBN545	AATTCTTATTAAGTATGTTCATGTGATGCATGAATAAAGTCATGTGTTGATCCATAACATATTAATTAC[T/C]ACTACCATACCATTACAAC
SBN546	AATTCATTCAAGAACTCTCTGTAGGAAAATCTTGAATTGTTTTTTGCCTAACTTCATCA[C/T]TCCAAAACCCCGGAGAATACATCAACCTT
SBN547	AATTCCTATAGAGTATGAGAAAGCCAAAAGAAACGATCCTTCATTGTTTCTGAAAGGGTAAATTATATTTTTGGTC[T/C]CATAAGTGGACT
SBN548	AATTCAAAC[T/A]TGAAGTAGAGAATCATACTAGTCGTAAGATCAAAGCCCTTTTGTCAAACCAAGGTGGGGAATAATTAAGTAGTGAGTTC
SBN549	AATTCGTACGAGGA[T/C]GGAGTATACGGGACGACATGCCCCATCCCTCCGGGCAAGAACTTCACCTACATTCTTCAAATGAAGGATCAAAT
SBN550	AATTCTA[G/C]GTGCCCTAGAAGCGCTGCTGTGTGTAAAGGATTTTCGGGCATGGAATAAATGCTTGACCGAAGAAGTTGAGGATTTTCTTG
SBN551	AATTCCCCAATTTCTTCCCGCTGTTGATTGTGCCCTAGCTCCTCCAAAACGACGTCGTCGAGAGT[T/C]GGGATTTTTAATTCATCTCCAAT
SBN552	AATTCCTGTAATCTGAGATCACATCTTCTATGAAGCTTTTGTCAAAAGATTCTATCTTGATGATATACAAATTT[T/C]CTACCAGGCAGGCT
SBN553	AATTCTTTGC[T/A]TAGGGGTAAGTGCATAGTGAACAAAAGATTGCAGCAAATCCATTGAGACTACTACTAGAATGTAAGATATAGATCAAT
SBN554	AATTCCCCTATTTTCTGTTTATTATCATCTTCCTCTGTAGACAAATTCT[C/T]TGTGATGCACACTCTTTTTCTCCTCTTATATTTATGTTT
SBN555	AATTCATTGAAAAGTGATTCAACACACCGATTTGAAATGTATTGTTGGATATTGGAAATTTTGTTA[T/C]TGGAAATTTGTTTAGAGAATTG
SBN556	AATTCTGAGAACGTTCAAAATTTAGCCGTTTTGTA[T/C]GGTTTTATTAAAGCAAGTTTGTTTCCCTTTTATACTAACTTGTAGTTATTATT
SBN557	AATTCAAAGAGCTATGATGCGAAATGAGATTAAT[G/A]AGTCGACTGTCAGGGGGATTCACTTGAACTTATATAACGGTGAGATTGAGTTGA
SBN558	AATTCTTCCACTGCTACAAT[T/G]TAACTAGGCTGAAATATTATTTAAGTATTATTGATCTCCAATTATTACAAGTACATGGTATGCAAAAT
SBN559	AATTCTACATCCTTTGGTCCCTACGAGTAAGCGCTGGCCCACACCTCGGGGATAGCTGAAGGGACCTCCAGGGTAG[C/G]AGCATTGAAGCA
SBN560	AATTCAACTTGAGTTTGTGCG[G/A]CTATTTATAATTTTATAAAATAGCTAAAGATCAACATACATATATGGACGAGAAAAATATTATATGC
SBN561	AATTCCGCTGGATGTTATTTTAGTTCAATGGTGAATTGCTGGTAAGCAGAATAAGGTGCTTTAAAGAAAGAAGAGAAGT[G/C]AAGTAGAAA
SBN562	AATTCACTAACTTCTTTATCCCAACTACAGAAATGTGACCTACCTTCGC[T/A]TACCAGATCTATGAGTTTATCTTGATTATCCATTTTACA
SBN563	AATTCAGAGCTAAGTAAT[G/A]GAGTTTTTATTCATGGATAAGTTTTGGGTATGAGTCAAGAAGTGATGAAGTGGGTTTAGTTGCATATAAT
SBN564	AATTCCTGCTCTCTTCGCTGATGTCTAGCGATTTCATTTCCAGTAGTG[T/C]TTCTTTAACGTACAGAATTTCCTCCTCGGTTTCCTTATAG
SBN565	AATTCTCCAGAGCAATAATATTTTGCAATTACGTCAGATAAAGATAGTTGAAAGTGAAGGGA[T/C]ATTTTTCTGCTGCTCAGAAATAAACC
SBN566	AATTCAAACCCACGATTTTAAAATAATGGAACCTCAATTTCATCAACTGAATTAGACAAGTATAATACATTTGTCGTGATTG[C/G]ACGTGC
SBN567	AATTCCATGTTTCTTTTTATTAC[T/A]TTTGTGTTCGAAAAGCACACACAAAGGCAAATCAACTGTAGCAGTAGCAACAGAGATGTAAAAAT
SBN568	AATTCTCAGATTCCATCTCTACGAACGC[T/A]CTCTTGGAAATGTAAAATATGACTTTCTTACAAGCTGCGAAATTAAGGTAATTTGTTTTA
SBN569	AATTCCTAAGCGGTAGCCTAACGATGGTCACATACA[C/T]TATTACATTGCTGATAAGCGGTAAAAGATATAATCTATTGGAAGCGTTTTAT
SBN570	AATTCTAACATAAAAGATGTGCATTTCACTTTTTCAAGGAGTTAAATTTGTTTCAAACAGAGATATGTAAAAACTGATGCAA[A/G]GTTGTT
SBN571	AATTCCTACATTGCTCGATTTGATGAAAAGTTTTTAAAGAATCATCAAT[C/G]TTGGATTTACAGTTGAATATGATTGCTAGTTTGCAAAAG
SBN572	AATTCTAATTAAGTGAATGAAAAGAACCACCCATCTATATTTACACCAAGATAATACAATTTTTCCTAACCCTAAAATA[T/A]CAAGAAACA
SBN573	AATTCTAAAAATGCTTAATATTTAGCTGTTT[T/A]GCACGGTTTATTGAAACAAACTTGTTTCCCTTTTACACTAACTTGTAGTTATTATTT
SBN574	AATTCCAATTGCTTCAGAAGGGTATCGGCAATGGAGAATCGTTGAGGGAAGAAGGTGGATGTACCATTGATAAATTATTAATTTTTC[A/G]G
SBN575	AATTCCTATTCCA[C/T]GAAACGTAAAATGCAATTTTACCAAATTATTAGATTTGGTTTGAGAGGATAATAGTGCCCTGAATATAACTGTAC
SBN576	AATTCTG[A/G]ACCCTTCTCATCAGGGGTAGCATGAAAAACACTTTGGAAAGATAAAGATCTTGAAAACCTCCTAAAATCAGTACTAAAGAA
SBN577	AATTCTTCAACTTACACTATTGTAATGAATTTTAAACT[A/C]GTTTATTATAGAGTCATTTGAAATTTTTACTATAAATCCAAAAATTTTCA
SBN578	AATTCCCCCTCAACTAGAAGGAGCCCAACATGCCAGAGTATGACAGAATAACGATTCCGTAGGAACA[C/A]CTCTCCTACATTGAAAATGTT
SBN579	AATTCTTTTGCTGCCATCTTTGTTTTTCATCTTAGAGGACGAAATAGAGTAGTTCTGTGAAATATTCAATTGATCAAGTAATCTCAT[C/G]T
SBN580	AATTCTTTATCTATTTATTACTTTTTCCAGAAAGACAGTGAAATGAAGTGGAGAGTTTACCTTTTTGT[T/G]GGAAAAGCTGCATACCCCAT
SBN581	AATTCTTCTTGCAGGGTCCTCCTGGAACTGGTAAGACTACTAGTATATTGGCGTTAGCTCATGAACTTCTAGGACCAAATTATAG[A/G]GAG
SBN582	AATTCAGCAATTGGTGGAAAAGCTTCTTTCTTTCTTTCTTTTAAACATAGACCTATCTTCTGCA[G/C]TATCATGTTTCCTAGGCTTATTCA
SBN583	AATTCCT[A/G]GGCTGTGTTTGAACTCTTTATGACGAGTTGATATCTTATCTAAAATGACGGCCTACACTATATTGTAGAAAATTCATAAAT
SBN584	AATTCTACAAGTTTTGT[C/T]ATATAAATACGATTTTATGTCAAAGTTCCCAAATTATCCGAAACCATACCGAACTATTCTTATTTCAAAAT
SBN585	AATTCCTGGATAATAGTGCAGCTGAGCCAAACACGGACTAAGTAGCATATAAGAAGGAAAAAGGAAA[G/A]CAGGTAGACAAAATAAGGAGG
SBN586	AATTCGACATTCGGTGAAAGCTATGTATTTAACCCGAAACAACTCAAGGGTAAGCTAAA[T/C]AGGATGCGTCGTGCATGGTGCCTTTTGAA
SBN587	AATTCTCCTAATTTGTAGAAACTC[T/C]CTCATGAATTGGTTAAATTTTAAGTTGAATTTTATTTTTTATTGTAAAAACATGTATATTCCTA
SBN588	AATTCAGGCTTAGAATCGCATAAACCATGCAAGATGACGCCAGTGCAAAGTAAAGAATCGTAAAACCATGGAAACCT[T/C]TGACCATTACC
SBN589	AATTCTTTTATTAAGATATAAGAACGTCTGTAAAAATGTTATTGAATTATCATCTACGTTCGATCCAGTAAAGGGTAAGCTAAAAAA[G/A]A
SBN590	AATTCTCTACCCCGTTTTCAAGATCAGAGATATTCCCATACTAATTTCCACTGCTTGCACAACTATGGATATGTGATAAAATTACAG[G/T]C
SBN591	AATTCAACATGAGCGATGTTTTTAAGTATATTTCATCATTTTTCACTAATGGAATTAAAATTTACCGGTGCTTAAAAGCTTATCAACT[G/A]
SBN592	AATTCTCATTTTTCGTTCTATAATTTTTAAAAAAGTAGCACTTTT[A/T]GTCCCTGCAGGTACCTTTCTGTTAGATATATTAACAGAAGATG
SBN593	AATTCAGTAAATGCAAGCGCTTCAGTTAGCAGAGATCATCCACCATTAATTGAGGTATAAAATTTC[G/A]AAATAGGGTTCCTAATCATAAT
SBN594	AATTCTTGATCACATCCAGGCGTGCTTTTGGTCATTTACCGTAGTCATCTTGTTT[C/G]CGCCTTTACTTGGGGTTTGTCAAGCAATTGCAT
SBN595	AATTCTTGGTTCTGTTGGCCGAAACCAATGTTATGTTTTTGCATCAAACCTTCAT[T/A]GCAAGAATGATCATCATCTAATGATGCCAAAAA
SBN596	AATTCCAGGCTAAGAAAGTGCTGTAACCACACCTCAATAGAGAATGA[T/A]GAAAAAAAAGATCTGGCTGGATTTGAAGAATAAGATAGTAA
SBN597	AATTCATTTGTGTTGGTCATCTTACACTG[A/T]TGTCCGTGCTTACACTGTGTCAACCCACTGAAAGTTTGCATGTAAACCTGTGGTAGACT
SBN598	AATTCCTGTGATCACAAAATGTTTGTGGATGTTAATATGACTTACAT[G/A]TATAATGCATCATGTTACTTATTAGTATATCTTGTCCCATC
SBN599	AATTCATAGAATGTTCAATATTTAG[T/C]TGTTTTGCACGGTTTTATTAACGCAAGTTTGTTACTCATTACTCATTACATACAAAATGGAGG
SBN600	AATTCAAAAATAAGATCACGTCATTAAAATAATTAT[C/T]GTATTTAATATTTTATGAGTTGAAAAAGTAACTGATTATCCACATGTTGATA
SBN601	AATTCT[C/T]TGCCAAGAATTGTTGACGTTTTGCACATTGTAGGATTTTGCTTGAACCACTCCAATATTGCTGTTTATTCAAATATTTCCGT
SBN602	AATTCATGTGATCTTCAGTCGCTTTCATCGATTGCTGACTATAGTCCAACAATTATTATTAAAGTAGACTA[C/T]AATACAACTTTTTGTAT
SBN603	AATTCTTGAATTTCTATCTTCATTTTCTCCATTACAGCAGAG[T/C]CCACCCCATGGTTGATCAACTCCAATTAAAAAGAAGAAAAAATCAC
SBN604	AATTCTTTGTTTTAGT[G/A]CATAGGATGATGTTCTGTTACATAATTATCAAGTTTTGCAGGGGTTAGTACTGTGTGTTTTTGGTGTTCTTG
SBN605	AATTCGAACATCAAATTTGAGCTAAAGAAACACAAAAGAAAAAAAAAATGAGCCAAA[G/A]AAGTTCCAAATCAAGTGTTGTAAACTGTAAA
SBN606	AATTCATAATCTGTGAATGGTTTGGAGGTGATGATGAGGAATAAAAAATTGAAACAAGAAGGTCCTAAGGCTT[G/A]GCGATAGAGGGGCTA
SBN607	AATTCAATAGATGAACGCAAAATCCGCAAGAATTATAATTTAGGAAAAAGATTTTACAATGGATTGTC[C/G]TTAAAACACATTGCAATTTT
SBN608	AATTCATAACATAGTATACTAGTTGCTCATTATAATCTCAGT[T/C]TAACAATTAGGGTGCATCACAAAACAGAATCTTGATGTATCAAAAG
SBN609	AATTCATGAGGAACGTTTTCTGCTCTTTTCTGTCAGAC[G/A]ATGTACAAAATTTTCATGGAAATTAAATTATCAGATGTTTGAATGCCATC
SBN610	AATTCACAAGGAGAGGGGAAAATTCTCCAGGGAGGTCAAGGGGGTACAGGGAGGATTGAAAGTCGCTCAATCAGTAATATTT[T/G]TTGTAC
SBN611	AATTCTTA[G/T]TGACGAAACATGGATTGAGCTACAGGACCATATTGTGGAGAAAATTTGTAATTTTTCAGACGTACTCAAAGACAAGAAGC
SBN612	AATTCATACCTATTAGGATGTTGAGATATTCTAGTTGACCTATAGA[G/A]AACTAAAGCACTATTACTGGGAACCAAAGGTACAGATGGTGT
SBN613	AATTCCCAGAGCTAATAAAGTAAATACATATGAAATATAGAATATCAATAGGAGACAATGAATTTACACAAAAACAAAAAGTGCACTC[G/A]
SBN614	AATTCCCCGTT[T/A]TACCCCCCACAAATCCCCAAATTTGTAACAGTGGCGGCTATTTTTTACTCATTGTTGTCCGTAAAATTCCAAAATTC
SBN615	AATTCAATCCCATACGGGCTACCTTTTTCTTTCTTTCTTTCTTTTTCTTTTTGTAAAATAGAAAAAAGGGAACCACATATGTAAAAT[T/A]T
SBN616	AATTCC[C/A]ATTTCCCTGATTCCCACCATTTCCCCACCACAATAAGATCTCCATTGCTCCTCCTCTCTGTGGGCAGTTCGTTCTTCATCTT
SBN617	AATTCTTAAACGAATAGCTAGCTTTGCACTCAAT[G/T]CCATCAAGAACAAACAAAGGCATCTTTGTTGGAGGAGCATTTTGAAGCTGTTGA
SBN618	AATTCTGCACGTATAATCTCAGATATAGCTTTGCCATCATTAACACTTTGGCCGTCTCGTTCAGGCTCAGTAACAG[C/T]TGCAGTTCTATT
SBN619	AATTCGACGAAACTTGACACCAAATGTAGGTCTAGACCAAAGAATTTGT[A/G]TGTTAAATTTTCTAAGTGAAATAATAACTACAAGTTAGT
SBN620	AATTCTTAACCATGATTTCAAGTCCTGCTTCCAGTTGTTAGAGCTTGACTGGA[G/A]AATAAAGTCTCAGTTTTCAACGACATTGTAATACC
SBN621	AATTCGTTAATATTAACAAAAAAAATTGAAAAAAT[G/C]CTATATTTATCCCCAATTAATTTATTACTAACTTATTGTAGTAATTATTCCTA
SBN622	AATTCTAACAAA[C/G]AATTGAGGATTATCTTTGTCTCCTCAGCGCCTACACAGGGAGCTTTATACGATGCATGCTTCAAACTTTTTTGTCC
SBN623	AATTCCCTTGACAG[T/C]CAACTCATCAATCTCATTTCGCATCATAGCTCTTTTTATATTGCATCATAGCTCTTTTCATTTCATTTCGCTTT
SBN624	AATTCGAAACCATCAATAAGAGCAAGGCCTCCAAAAATAAGAAACCAAAAGCAAACAAACCATG[C/T]TGGAACTGTGGGCAGGTTGGACAC
SBN625	AATTCATTAATTAGATGTGGTTGATATCTTCTTTAGTAAATCATTGTACGTATTATCATCTCAATCAAAGTTTAATTTGTAAA[C/T]AGGAA
SBN626	AATTCTCGAAACCTACCTTTCCGCAAGTTCTACTGTAAGATACTGGCAAATGATTCATTATTTAGGTGGGTACCTCCAACACT[G/A]CCTCT
SBN627	AATTCTGAGAATGTTCAACATTTAGTTGTTTTACACGATTTTA[T/C]TAAAGCAAGTTTGTCCCTTTTATATACAAGCTTGTAGTTATTATT
SBN628	AATTCACTTTTAAAGATCTTACCCCACATTCTC[C/T]GTATGCTAAATACGTTTGTATGCCTTAGAATGACATTTCTCTAATAAGATTTGAA
SBN629	AATTCAAACCAATTTTTAATAG[G/T]ATGAATGGATTTAATGTTTTGAGCCCTAGAGGCAAGAATCATTCTCACATTCATTTACAGTAAATT
SBN630	AATTCCTGGCCAAGTTATGTGATCCAGTAGTGTTTTTAGCAAGCTGTAACGAGCAGATG[T/C]TATGATTCAGTTTGAATTGTAAATATCCC
SBN631	AATTCTAAGTTGAATCAGGTTATCCTTTTCTTCTTCAAATCAATCTTCACAACTTAACAGTCCGGCTCCTCCGCC[A/G]ACCCTAAATCGCT
SBN632	AATTCTAATGCCAACAATGATTCAACTTTTTCACACCCCATTAAATCAATCTCTTTTCTCAACCCCATTCCTCTTTTCTCCAA[C/A]CTTTC
SBN633	AATTCT[A/G]AGAACGTTCAAAATTTAGCTGTTCTGCACGGTTTTATTAAAGGAAATTTGTTTCCCTTTTATACAAACTTTTAGTTATTATT
SBN634	AATTCAATTTTTTATTTTAAATTTTATTTTATTTAATCAATAGAGAAAAAAATATGCTATTTTTTGTAATACGAATAATATGTAAAA[A/T]A
SBN635	AATTCATTAAGATCTTAGGATAATTATTGAAGTATATGCTTCACACGGAATGTATTTGTTTACTGCCAAAGTTACCCACCTAG[A/T]ATTGT
SBN636	AATTCCTCTGACACAATTCTTTTCAAAGGAGGCAGAGGCATCCCCAAGTAATCTCAATGACTACCAAAAAAAGAGAAAAT[T/A]CATGTTAA
SBN637	AATTCCTGGGTGTGTTTTTAAATTCTAAAACAAAATTTAGCTGCAAGATTGTCCCAAACTA[T/C]TACTAAGGAAGAAATAAAAATTAAATA
SBN638	AATTCT[G/C]TCTTGATATAAGTAATGGCATGGATATATCATTGATTCCCTTCATTCTCTCGGAATTGTTTCCATATCTTCACTTAACTATA
SBN639	AATTCTTCGAAAATAGAGATAAGCATACCCTTTTTAGCCG[A/G]TTCGTCGGAAAGAAAAGCAATCTACGGGAGTTCCTCGAATTAATTGAG
SBN640	AATTCAC[G/A]CTGATATGATGCTAGTTTTAATGGATTTATCTGTTAAGAATAATCAGGCCGAGCACAATAATATGTTCTTCAAGCTTGACT
SBN641	AATTCAAACTTATAATATTTTAATTG[T/C]GAAATCTCAATTTATTATAAATGAGAAATCATTTGATTGAGATGCAATATTCTAGAAGTGAA
SBN642	AATTCAATAATTACATAATTACTGTAATATTCTACTTGTTAATGATTGATTACTCA[C/T]CGTAAATTATATATTACTTACAGGACAAATAC
SBN643	AATTCTCCAAA[G/A]TTGAATTTATAGTTATCATCAAATGCATGATTCAATTTGATTGGTTTAATTGATTGATCCGTAGGCTTTGTTCGAGA
SBN644	AATTCAACAAAGCTTCTGGATAATAGTGGTGGGTTCTTTTTCTTTGATTTCTTATATA[A/G]GGGATTGAAATATCCAATGGTACCTACTAC
SBN645	AATTCCATGGCA[T/C]ACATACTCGGCTATATAATTGTATAGCTTGTACATTTTACACTACATGAAATTTACTTTTACCGAAAAAAAGAAAA
SBN646	AATTCAGGGGACTTTGCTATTAGTACTTTTACAGATGGAGTAAGTG[T/C]ATTTAACCCTTTGAAAATCCTAACAAACATATATTCACGATG
SBN647	AATTCCAATTGAT[C/T]AAAATGAGTTCCTTTCCTCTCGTTGAACACAAAATATAAGTTATTTATAAAGATTCTTATAAATTATCCACCAAC
SBN648	AATTCTGAGAACGT[T/A]CTAAATTTAGCTGTTTTGTATGCTTTTTCTAAAGCAAGTTTGTTCCCCTTTTATAGTAACTTGTAGTAATTATT
SBN649	AATTCTCTTGGGACGTGATGGAGCCAATCGCATTTTTCACTAC[C/G]TCAGCTGGGATAGTCATAGGCTACGCCTACTTCATGTTCACGTCA
SBN650	AATTCCTTGGCTGAGTGATGGGAAATGTAAGGAGTAGAACTGC[A/T]ATATATAATGTAGAGTAGAAGATTCTCTTGCAGATTGTATATTCC
SBN651	AATTCTCAT[A/G]TGAAAATATCAAAAACACAAGAAAAGAGAAAGAGTCCACAAGTTCTCGACACTACTTACCAACGCAGGATGCCCAATTA
SBN652	AATTCATGGCCGATAGGTTTTGGGA[T/C]CAAAATTGCAACAAATTTTAATTATGTGATACTATATTCATCAATTTCGTAAAGTATGAGACT
SBN653	AATTCCCAAAACTAATCTACATGTAACGAATCTGAAAGAGTTGAATGAGGAGAAAATCTCATGTATAGTTCTATAGAATGACACTAA[G/A]G
SBN654	AATTCCTTTGACA[A/C]GCCGGCTCATCAATTTTATTTGCATTATAGCTATTTCAATTCGAATCATAGCTCTTTACATATCGTATCGTATGT
SBN655	AATTCTGAGAAGGTTCAAAATATCGCTGTTTACTTGTAGTTATTATTACGCTTAGCAAATGCATAACA[A/C]AAATGCTTGGGTCTAGATCT
SBN656	AATTCACAGCTCATAAGTAATATATAACG[T/G]CTTATTTATGTAATGTTTTCCGGATCATCTGAATTTCATTGTTTGATTGAGTGAATGTC
SBN657	AATTCTTTGAACTCTGATCCTCATCTGAATTCTGTT[C/T]GAGTAGCATGATAGCATTTTCCACATGTGTCCAATTTCCATCAGCCACTTTA
SBN658	AATTCTTGTTTGATTTTGTGTCACTTTATTAGAAAATTGTCCTAAACACAAACTATTTTCGTATAATTTTG[T/G]TTTTAGATTATTTCAGA
SBN659	AATTCATCAATTTATAGTGAAAAGGTCAGATGAATTGCTTTTTTGAAATTATAAAAACTG[C/A]TTTTTTATAAACAAAAAAAAAATTGAAT
SBN660	AATTCGATACAATTAAAAGAAAAAGGAGAATATTAGAATTATTTAAAAAGGTAAGTACTATTT[G/T]TAAAAGTAATACTACTAAACTTGTA
SBN661	AATTCACAAAATGTGATTTACCCTATTTTTAATTTGGAATAGCTTTGAGCCTAAGCAAAACTGTCGAATATTCCAAA[G/C]TAATTTAAGTT
SBN662	AATTCTTCCAGGAGTTCTTGAGCGGCCCTCAAGTACCG[T/C]GAATTTCTAAGGAAATTTGTGCTTCTTGCAGATTCAACATACCCAAAATG
SBN663	AATTCTGATAACGTTCGAAAT[A/T]TAGCTATTTTACGAGGTTTTATGAAAGAAAAGTTTGTTGATCTTTCATACTAACTTGTAGTTATTAT
SBN664	AATTCTTATACAGTCAACAGGACCTAGTTTTCTTACTCCGTGCCTTACATCAGTGCACAATACATCAAATAAATAGAT[G/T]ATTGACACAT
SBN665	AATTCAGAAGTTTTT[T/G]ATATGAGTTTGCAAAATGATGGGAGCTATGGATTTGAATTGGAGAACTGAGGATGCAATATGTTCTGCCTACA
SBN666	AATTCACAACAATTTTTTGCTTAGTTGCAATC[C/T]ATACAATACAACTGTAATGCATTATTTACAAAATTACACTTTTGCCTCAGATTTTG
SBN667	AATTCTCACATTAGAATTATGAGGGGAACAACTCCTCATTCTACTTCACTAATCAGATAATTTCTGCAATTATATTGTAAGAC[T/C]CATAA
SBN668	AATTCTGA[G/T]AACGTTTAAAATTTAGTTGTTTTGCGCGGTTTATTAAAGAAAGTTTGTGTCCCTTTCATACTAACATGTAAATATTATTA
SBN669	AATTCCACAGTCACTTCATAGGCGTAGACGACACTCCCAACAAGCCATTAAACGAAGGACACAGATTTTCGAATGTTGT[C/T]ATATACGCT
SBN670	AATTCTTTATTATTGCATGTTTATACTTTTACGTGTACAACATTTCCTCTTTAGACAAGTTTCAGTCTTGAAGCATATCT[T/C]CTCTTCTA
SBN671	AATTCATCAGCAATGGAGCCCAGCTGAAAAACCCACATTACTGAAGTGTT[C/G]TGCAAATGGGCAAGGGAGAGGATGTGGAAACTTTCCCA
SBN672	AATTCCAGAACTAGTGGTGGTGAGTGATAAACAATGAAAGAATTGTCTGATGATTTTGCCTATCATTAAGGTTC[A/T]TTGTGGAATTTAAT
SBN673	AATTCATGGACGCGTCGATAATCA[A/G]CAATTGTTGACAGTTTCCAAGCTCAGGAGGAATAGTGCCCACCAAATTATTTTGCCAGAGGAGG
SBN674	AATTCCTGGGTTTTGAGAAACCTATCCCACCCTTTGCAACTGCAAATCATACGGACATTCTCAGAGGTCTGAATTATGGGTCAGG[A/T]GGA
SBN675	AATTCATAGTTGCTTCATGGAAACTAAGGTGCTCAACTTGATATTGATATTATAATAAAAACATCATGTGGAATGATC[C/T]TTCATGGCAT
SBN676	AATTCAGTTAAATCTAAATTAATTATATGTGATTGGTGTAAAATTCAAAAAATAATGAAGCACGTAGTAAAT[A/G]TATATATATCACATTT
SBN677	AATTCCAGGTATCCAACAGTCATTTTTCTGCACATCAACTCTTAAACTTTGTGTAAATTTTCGTACAGTAAACACA[A/G]TTGGCGCGTTCT
SBN678	AATTCTATTTATGTTATTCACCAGCAACGTTGAATGTACTG[A/G]TACAAAAATGCAGCTGCAGGAGATTCATTGCAACCGCAGACGGCCCT
SBN679	AATTCTAGTTTTTGGGTTAATAGGAGCCACTGTTACTACCTTCGC[A/T]GTAAGCCTTTTGCGTTTGTTCAATTATATATCTCTCCGTTTAA
SBN680	AATTCCTTAAGCAGGCTCAGGAG[T/C]TGTTGCTATTGCGGTTCAAGCACCATCCGCTTTTGCTACAGTTGGAGAGTTGTTATAGAATGGTT
SBN681	AATTCGGGTCCTTTTACTAGAATCTA[C/T]TTTACTATTAGCCATGTGAATTATCACCTCCCGATGGAGCACAAAGTGGTTTTAAATTTTCT
SBN682	AATTCTAACTTCAAAGTTTCAACACAGTTATAAGTGTTGAATACAAATATCAGTTTGTCTCTAGATAATT[T/A]AAATATCTTGAAAATGCT
SBN683	AATTCAAATCCATTAAAA[G/A]TGTAGAGCTCGTCATTTTGTGTGGGCATATTATAGAAAGTTAGTGGACAGATCCAAAATACTTGATTTAG
SBN684	AATTCCCCACGCC[C/T]CCACTTTCTATTGAAGTTTTCCCCTTATATATCAAACACACACACACACATTGACTGTCGCCTCTCCAATTCTAT
SBN685	AATTCCGATGCGTCTGCTCCAAAATAAGCAGCAAAACTCGCGATTCACTGGCGTGCTTCTTGAACACAACAACTTCCTTGGAGGAA[T/C]TA
SBN686	AATTCGACGAACCTTGACCCAATCG[A/C]AGGTCTAGACCCAAGCATTTGTGTTGAAATTTGCTAATCGTAATAATAACTATAAGTTAGTAT
SBN687	AATTCCTCAAATAAGGAAAACTAGTTCAAATCCGAGGAAACGAAAACAAGGGAAAATAAATTCAAAAAAAAAAAAT[G/A]AACAGCAGAACA
SBN688	AATTCGTA[G/C]ACAATTATCTCCTTAGTTTCTAAATGAAAAATCCCCAATTATTATTCGGGTTTTTTAATTTTTTTAACTGCAGTTGACAG
SBN689	AATTCCTAATATACAAACACCCTCTCAGA[T/C]AGGTCTGAATAATGCTTCTACTTTCAACAAATGAAGAAAATAATTTATTTAACTCATGG
SBN690	AATTCTAGATAAGTTTTCACTTCTACATTGA[G/A]AGGTGTTGTATTTGATTCAGTTTAAATTTTCTGGTCTTTGCTTATTAATTACTATGC
SBN691	AATTC[T/A]ATGAAGGAAAAATAAACTTTATAGTTCAATTATGATATTTGTGTCATGGTTCATTGTCTTACCAGAAAGGGCGACCATGTCTC
SBN692	AATTCTGACAACGTTAAAAATTTAGCT[G/A]TTTTGTACGCTTTTATTAAAGCAAGTTTGTTTCCCTTTTAAAGTAACTTGTATTTATTATT
SBN693	AATTCTCATTCAGTGAAATTCTTCCGAAAGAGACAATGTTGAACTATCTCTGATTAGGAAGGAA[T/A]CGAACCTTGTTTGGACATGGTTCC
SBN694	AATTCT[C/T]GGCTTTCCGAATGAAGATGTCCTCAATGGTGACACAAATCACTTCTGTTGGAACTAGTATGAGTTATTTGGCTTACACTGGT
SBN695	AATTCAACAA[C/T]TTGACTAATTGTTCCTGCTAAGTCCAATGGAGAAAGCACTTTGTAGACGCTTGGTGGAGAATTGATTTCAGTTCATTA
SBN696	AATTCT[G/T]AAAACGTTCAAAATTAATTTTACTCGATTTTATTAAATAAAGGTTGTTTCGCTTCATACTAACTTGTAATTATTACTACGCT
SBN697	AATTCTTGTAAGTTTTATTACTGGATAAAAAGGTCCCACTTTGATGACTTTGTCAACTCTCAG[T/C]TTTCACTGATTTTCCAGTCAAATTA
SBN698	AATTCAACAGATTAGGTGTAGTGGTGATGGTTTGTTGGGTAGGTGTGGAGGGAAAAGATGATCAAAAGCT[G/T]AGGATTGCTTACTCTCTA
SBN699	AATTCTGTATAACTTCTTCTTTTTTGCT[C/T]GAACTCCCAGTATTTATTAAATCCAAGAAAATTGCAGGAGAGGTAACAAGAAAAGTTGTT
SBN700	AATTCATTACGGCGACTTTCTTGTGTGCTGGGTTGCAGTTTTTGAGAAGCAAAGGGAACTTGT[C/T]CCTCAGATCTTTTTCTATGCATTAG
SBN701	AATTCGGTTATCCAGACTCAAGAAATCCTATCAAAGTGAAAGGTCTTGCGTACTGTGTAAATTTCTAAAATC[G/A]GCTACTTCTTTTAAAA
SBN702	AATTCCAAGTTAATTTTTTCTCTTTTCTTCTCTC[G/T]TCTCACTTTTCTCCTTCTTTTTATGGTTTATCTTTTATTTAGTTTAACTTATTT
SBN703	AATTCCTGGCTCC[A/G]ATAGTACGGGAGTATTCCTCAAACTTGGGGAATCACGGCAGTCACGTGCATGCGATGACTGTATTTCGGATTTCG
SBN704	AATTCAGGCTGATTCACAGAGAAAAAACATGCACACATTA[C/G]TATTATCAAGCACTGCACAGTTCACGCACATTCAAGCCAACAGTAATG
SBN705	AATTCAAAGACAGATCTTTTTGCTACGATGGAGAGATGGGAGAGAGATGGGG[T/A]TTGGAGGCAGGTATTAATATGAGAGAAATCAAATTC
SBN706	AATTCGCAGCTTTGTTCTATTAAATTTATTAGCCTCAAGAATTTCAGTGAGTGGATTCTTAGA[T/C]ATCTACATCAAATGTAACATAAATT
SBN707	AATTCCTCATTCCACTTCCTAGAAGCTTGCTTCAAACCGTATAGTGATTTTTTCAGTTTGCACACTTTCCCTTTTG[A/G]GATTTCATAGGG
SBN708	AATTCTGGTCATATGCATAGAAAAGCCCAGCAGATGCATCACTGCATAAACCAAGAACACCCCTTGAAACTGCATC[G/A]GGTGTTTGATCA
SBN709	AATTCCATGAAATTAAAGTTTTCATTA[C/T]CAACATGTCAAAAAGAATGTGGGCAGTATCCAAATCTCCAGCTTTTGCGTACAAAATCAAA
SBN710	AATTCCAAA[A/T]TGCAACTGAATATACGTTTTATATGTTAATTTGGTGTTCGATTTATCTTATCTTAAATTAAGTTAATTATTTGTTTTGT
SBN711	AATTCTTAAACCTAAAAGGACTCCCAATAGAATAGGAGTCCTCACATGAAA[G/A]GAATCCTCCCCCAAGCAAAGACGTGTTGTTGTGAACT
SBN712	AATTCCCA[C/G]GAGACGAGTATTCCTTCCTAAATTATACCAATACTATATGTAAAAATGTACTTGAATATGCCAATCCAATCCAATTTCTA
SBN713	AATTCGTCAGCATTAACAGCTG[C/A]AAGCGAGAAGGAACTTTCAATTTTATCTCTACATTTAAAGGACTGTGATAATCATAGTGTCAGCAG
SBN714	AATTCATAAATTGATGGTGAGATGTA[G/A]ATGTTTGGATTTCTTAATTGGATTAAGGGATTCTTAATGTTGGACTTACAATTAAACTAGGT
SBN715	AATTCTGATCCAAATGCACTCCTACTTAATTAATCT[C/T]GAGCTGATTCGAATATAACGAATTTGTCTAATTTTAAGTAAACAATAATTAA
SBN716	AATTCAATGAAACTTGACACAAATGTTGGTCTAGATACAGGAATTTGTGGGGTAAATTTGCTAAGCGTAATAATAACTAA[T/A]AGTTTGTA
SBN717	AATTCTTTTTCAATCCTAGAAAGATCAAGGATA[G/A]CAATATCAAAAACTACCAAAATTATAGGATAAAAAATGTATTTAACTAAATTTTA
SBN718	AATTCTTCTTGTACCCACTGTTTGAGAAGGACCGTTACCCAGGGACTTACAGAACAAACATGCGAACT[C/T]GGAATTGGTGGGGTGCGCCA
SBN719	AATTCACACTTTTATATATAGTATAGATAATGATAATATAATAACACAATAAATGATAGTATAATAGAACATAATACAATAAAT[G/C]ATAA
SBN720	AATTCTACAAGGAGAGAATGAA[G/T]TTCATAAAATCACTCTCCAACCTTTCTATCTACCACACTCTTTTACACAGATGGTGAGAGCTTCAA
SBN721	AATTCTTAACACAAATGCGGGCA[G/A]AGAAAGAATGAAGAAATAAAGTGAAGATGTAGAGTGATAAAATAAACAGAATTAGATGAGATGTT
SBN722	AATTCAAGAAAGGAAACATAATCCCAAAAATTGAGGATTTTGATTAATTTTCCTGTTAAAC[A/G]CCTCATTCTGTCCAAACATTTTCAATA
SBN723	AATTCCCGGTTCACAAAGTAACCCAAATTGCTTACTTCACAGC[G/C]TCTGTGATTGTCATTTAGCTTCCATAGTAGACAAAGCAACTGCTG
SBN724	AATTCTTGGATCAGATCAAAGAAGCGCAGACTCGAGATCCTTTCTTATTACGAATGCCG[A/G]AAAGAATAAGACTTGGTAAAAATAAATTT
SBN725	AATTCAAATAAAATACAACTCGCCGATTATTATTCCAATAAACACAAAA[C/T]CAAGCTCGGCAACTCTGTTACAGAATGCAGAAAATAAAA
SBN726	AATTCAAAAAGAAATATTTTAAAATAGGGA[A/C]GGCTTTTTAACCTATTTTTTATAAACACACTGGGGGACGAAATTAAAATGGAATTTGG
SBN727	AATTCCAAGATCATAAAT[G/T]ATAGAAGAAGACTGTATGACTAGCTGATACATGAACAAGACAAGTTGATAAGCAAACGAGAATTACCTCA
SBN728	AATTCCA[C/T]GTAAATTTACCCTTGAATTTATGATCGTAAAATCTGCAAAATGCAACATGTATTATTGGTATCGAGGAAGTTTATATATCT
SBN729	AATTCTGAAATGGATTTTAGAAAGTGACTTGGTACTTTTGAGTATACGGACTTGTCGAA[A/G]TTTGGTGTGTTGGATCAGGCAATTTGGTG
SBN730	AATTCGACGAAACTTGACCCAAACGTTGGTCTAAACCGTGTATTTTTGCTAACTTTTATACTACCTTTTGAACGTCCAAA[T/G]GCTTGGGC
SBN731	AATTCCAGCATGCTAGAATCGCGAAGGGATGTAATATGAAGTGTGTTATCTGC[C/T]CATTGCTTGATGTGGAAACTGGGCAATGTTCTGCT
SBN732	AATTCTAGGAGGACACCGGTCGCTTGGGAGGAAATCTGCCATCCCAAGGAAGAAGGGGGACTCGGTATTCGG[T/C]ACATACAGTCTTGGAA
SBN733	AATTCAATTAACTATACT[T/A]AATTTAATCTCAAAACTATTAATTTAATAAAGGGCTGCTCAAACAACTATTTTATTCTAGTATCTTGAAT
SBN734	AATTCTTTGAACACGCTACCC[G/A]TAATGGTTTGCGTGTCTCTCTCCCAGCTTCAAGAACCTTGATTGATGCCTTACCAACAATCAAGATT
SBN735	AATTCTCCTGATTTACCTAATCGAATTTGATATATAACGTATAAAATTATGGAAATCGC[A/G]TAGCCCTTCCATAATTCCGCGTAAGTAGA
SBN736	AATTCTGACTAACGAAT[T/G]GACTTATTTGTTAAATAGAAGCAAACTTTAAGATATGTAAATATAATTTTTCAAATTATAAGGAGTTTATG
SBN737	AATTCAAATTTATCACCTTAAATTTATTTATAAAATCTCAGTATTTACAACTAGA[C/G]GAAGACATCATTGATAAAATGTTACAAATATGA
SBN738	AATTCTTGATTCGGCGGCCGGAATCGTCTGTCTGTAGTACTGAAACT[A/G]GCGGAGCACTACAGGGCTGGAAATTGTTGGTGTGGGTGAGT
SBN739	AATTCTCATCTGTCTATGTTCTTTCATGTTGTTGCCAATCCTGTACTTAGTCATATCTTGATGGATCT[C/T]GTTGTAGTTGTCAAGAAGCC
SBN740	AATTCAAATTCACCAAATCTTACTGTATCATGCAGGACCACAGGACTA[A/G]AGATTTACAGTTGCATGTTTAATAGGGAAACTATATGTCT
SBN741	AATTCTTGGGAGTGAATAGAGGAGGATATTTTGGTGTCCCCCACAAA[G/C]AAAACAATACTACTCAACTCAACTTTCTCAACACATTATAT
SBN742	AATTCCAAAAGAGAAGGAAATGTGTAAAAGACTATTATGGCTAGTACGCTTACAGAAGGACAGGG[T/G]GAACTGTAATCAGAAAATCTCAA
SBN743	AATTCCCGGCTCTGATAGTACAAGATTAGTCCTTGGACTTGAGGAATCATGG[T/C]AGTTGCATTCATATGATGGTTATATCTTGGATCTAG
SBN744	AATTCAAAGGAAAATTAAATGCATTGCTCTTGATTTATTTATTTTTTCCAATTTGAACTCTAGGGGTATTTTTGT[T/C]ATTTTACATGTTG
SBN745	AATTCAATATCTCCCACCGAACTCGATTCTCTGTA[T/C]GGATGGAGAGCGGCAGCTGCTCAGAAACCGACCACCGCGACGGCGAATTTCAG
SBN746	AATTCATCCATCATCCCTCACAAAAAGTAAGTAGAAGCTACGTACCATTTCTCTCTATCTTTTTCTATTCTTCAGTCTTTCA[A/G]TTCATG
SBN747	AATTCTCGACTTTCTTCTGCTCATGTTGCAGCCTTAAAAATTACAATGTTGTCTTTAAAAGTAGTGGCCGTTGGTAGTGTC[A/G]CATCATT
SBN748	AATTCAGCATAGTGGATAGAGTAATTTGTAGTGCGAATTGAATGATAGCACACATTGA[G/C]ATGATTCATCTGGTTGCATAGTTTTTTCAT
SBN749	AATTCAGACCCATTATCACCCCTAACCTTTTTTATTCTG[G/C]AATTAAACTGTGTGATAATCATTTTATGAAAAGTTTTTAATACATCTAA
SBN750	AATTCAGGACTCTGCCATTTCATGTGATTTATATACCTGACATA[T/C]TCATCTGTATTGGAAATATTTTCTTTGACCCCTCTATTTTTCAG
SBN751	AATTCATAGAAAGTTCAATATTTAGCTGTTTTGCACGGTTTTGTAAGAGCAAGTTTGTTTCCCTT[T/C]TATACAAATTTTTTGTAGTTATT
SBN752	AATTCGACGAAACTAGACCTTAACGTTGGACTAGACCTAAGAATTTGTGTGGAAAATTTGCTAAG[C/T]GTAATAATGACTACAAGTTTGTG
SBN753	AATTCCAAAGGATAAGAAGAAAACTGAGGCATGAGACATAAGAAGATTCTG[G/C]TGTTGTTTAATTCTAGCTGTGATTCATCCAATGATAT
SBN754	AATTCTAATATATATATTGCAATAAATTAATAAATGTATTTAT[G/T]TATGCAGTTTAAAAATAATTAAATAGTATTTCAATTAGTCAAATT
SBN755	AATTCGCAAGTGCACTCAGCATTCCTTTCCAGTT[C/T]CAACCCCTGGAAGGGAAAATTGGCAACGTAACAGACCTCAATCAATTAGACATC
SBN756	AATTCCCCCTCCAAAGAGTTTCTAGCCCTAAAAACCCAACA[C/G]TGATACTTCCATCACGCTGTATGGAATGTAAAATTCCCAGAGATGAA
SBN757	AATTC[A/C]TTTACTTGTACTGAATGCAACGGAAAAATCTTGCTCTTTAAATTCATTTTATGTTGGGATACTTTGAAAATTTTCATGAAGTT
SBN758	AATTCCAAATTTCTGATATGAAATGCAACATATATAC[T/C]ATCTGAGTTTTATCTCTTGTAATTTTGCAAAATTTAATTATCTAAATCATT
SBN759	AATTCGTAGTCCTCGTTTACTTCATTTGATTGAGATGCGTAA[C/T]GAGGTTGAAGCCTTTCATATGTATCATTCTTTGTCCAATCTACCTA
SBN760	AATTCCAAAATAGAATTTGTAAATACTTAAAAAAAGAAAAAGAAAGAATAATTACGCTCCTCTTTCCTACGACTTAGTATAAC[A/G]TACAC
SBN761	AATTCCCATAGATGAGACGGTAGGGAGGGCCCTTGATGCCTTGTTTCTTGAAGTGTGCTCC[G/A]AATCTCCATGGCAGCCAGATGACAGTG
SBN762	AATTCCATACTACAATAGTA[T/C]TGGTGCCCATGCTTAAAACTAAGCTTATGACAAACATTTTCATTTTCATTTTTTTTTAATGATAAACT
SBN763	AATTCTACTTT[G/C]CGCTGCAAAGTTGGAAGCTTATTCCAAATAAACTAAAGAAGCATTACTTGAGAAACGATAGCAATAAGTTAGAAAAA
SBN764	AATTCATAACAATATCCTCCGACAAAGCAAATGTAAGAAAATATGTGGGAAAATACAAAGAAAATAGAAA[G/A]TGCCAAAGCATACGGAGA
SBN765	AATTCACCTCCCCAATCAAACAAATTTCAGCGGAGTTACCAATTCATA[G/T]ATAAATAAATTCATCTTATGCACAAGAGTAGAATTTGGCA
SBN766	AATTCTCT[G/A]TTCTCGACTTTCTGTTCCACAATGTATTCCATTTGCAACAGTATATCATGTTATCAAGAAAAAAGGATTTAAAAAATATC
SBN767	AATTCTTCACTGTAGACATATCAAGAGGTAATTCAAGACAATAAACAAA[A/T]AACCATAATATTTAATTAATTCTGTTCTTAAAATAAAAA
SBN768	AATTCCTAGAAATTCAATTATATTGACA[G/A]CCATAGTGGCTTTCTTTTCAGAAAGTACTAAACCTTCTTTATGGTGCATCAGAAAATATT
SBN769	AATTCCACGAAACTTGACGTACCTTTGCATTTGTTTGGTAAATTTGCTAAGCATAATAATAACTACAAGTTAGTATAAAA[G/T]AGAAATAT
SBN770	AATTCAGTCCATAAATTAAAAAAGAAAAA[C/T]TAAAAGAACCCACTATTTTTTCTTTTTTCATATATACACATCTCTCTCACTTAGGACAA
SBN771	AATTC[C/T]TGGACTTCTAACTTCATTTTCTCCACCACAGTGGAGTCCACCCCATGATTGATCAACTGAAATAAAAGAAAAAAAGGATAACT
SBN772	AATTCTGAACTGCCAAACCTCCCACTTTTAAACAACGTTCTAAAA[G/A]TTCAAAAAGAAATTACAATTCTCCTAAATCAACTAAAAATAGC
SBN773	AATTCCAGTCATTACTTCTTTAGTTTTCCATCCATCCATTC[A/T]TTTGTTTTTCTTTGGGGAGAGGAGCTATTTATCCATCAAAGTGTTGT
SBN774	AATTCTGATCCTCCTGGAATGGGGTAGGAAAGAATGTTAAGTTCTAACAA[C/A]ATATAACTGTTGTATGCATAATAGTTCCAAAGTTACCT
SBN775	AATTCCGAAGCTTCAGATTGTAGGACAGGATGTTCAGATGGCTCCTCAGAATCTGCTGGGACTT[C/A]TGTCATTGTGGATGGTGAAAGGCT
SBN776	AATTC[G/T]TGTGGTGCGGTTTAGTTTCTCCAAGCCTCAGGTTTGCTAAATTCACTTGTAAATGTATCCTGGAGCATTGGATTTCATGACAT
SBN777	AATTCCATTCTCGTCAGATATTTCAAGAACTCCAACTAAATAGACACTACCTCAACCCAATCGAAGGAT[T/A]TAATTTTGCAACCATTTTG
SBN778	AATTCCATACAC[T/C]GCCTTGGAAGTTTTATTGGACGAAATTCCATGATAACCATTCTGTATGTTAGAATGATTGCTGATCATTAATCGTT
SBN779	AATTCTGAGTGCCAACATTTTGTTTATCAATTTTCCAGGAAGCCTTATGTGGAACATGAACTTGT[A/T]AACTTTTTAGGTTCAATCCTACC
SBN780	AATTCATTCTTGAGGCTATAGAAATCATGCTCAATAAAGCTTGTCTTTTTT[T/G]TTTTTTACCTTATTTTTTTATATATTTTCTTACCATA
SBN781	AATTCAGAAGATTTGGTGTGTGCTTGGCTAAGATTACATACCTCGTTTGGTAATTTGCAGTGT[C/T]AAGAAAGTATCAGATGTGAACTCCA
SBN782	AATTCTCTATAAAACAATAAACATATATTATAATCATATCGGTGCC[T/A]CATTGTATCGCAATTTGTTTTAAATTTTCCATATCGTCCATA
SBN783	AATTCATTTTCTCCCTCGAGCAAATTCAAGCCTCGTGCAATGATCCTCAGAGCTTCAATTGTAGGGACAAAAAGGGATCCAAGGCAAG[C/A]
SBN784	AATTCTGTCCT[C/T]TTCCATTTACTTCACTGGATAAAGACAAAAGTTTTAATATTCTATTACTCCATTCATCAAAAATTAAGTCTGTCGTA
SBN785	AATTCATGCTCAAAACCCTGCAAACACTTGCAGACAA[C/T]GGAAAGATGCCAAACCAAAAGTTATTGCCACTACATAAATGGATGAAACAC
SBN786	AATTCAGCTTTTCAAGTGTTTGAATATGATTTATGGTATACACATGTTTCCTAGACAT[T/C]CAAGATTCCACATGCACATATACCACCAGG
SBN787	AATTCAAGTGCTTTATGTCCTATAATAGTAATACTGATACGTGGGTTGTGAATCTCAT[T/G]AACTTGTATGTCAAACACTTGCAGGCTGAG
SBN788	AATTCTTTCGAACTTT[C/T]CGTCAGATATTTGGCTTCCCCCTTCGATCACATCTAACTTTCTTCTTTTATCCGTGCTCTCGCCCTTTTTCA
SBN789	AATTCAAAGAGAGTGCTT[A/G]AAAGTACACCTTGGGCAAGGACCATGCTCCAGCCTTTACATCCATATGGTGCTATACTGATCCTGGATAT
SBN790	AATTCAGGAC[T/C]GACTGATTCCAGTTTCCCATGGTATTCTTGCTGTCAAATTGATGACCACCAAAATGAGAAGTTAATCTGTAAGTAATT
SBN791	AATTCAATCACTTAGTAATTGTCAGAACAAAAGGAGAAGAA[A/G]AATTTTCTACTCATTTCTGGCAACTTAGATCCAAGTGTATATAGATG
SBN792	AATTCATCTACAAATTCTTATTTTTTCACAATG[C/G]TTCTTGGACGCGCTGTTTTGGAAGATTGACTTGGCCAAGGATGTCAGATATGATA
SBN793	AATTCAAAAATTT[A/T]AAAAAATAAGTAAAATTATAAATTCATAGTTCACGAGGGCATTTTGTTCAATTCACCACAAAAATGAATAGAAAC
SBN794	AATTCTCTTTCTATACCCTTATTTCAGATCTACAACATTAAAGAAAATATATTTCTCATTTTAAACAAGAAGAAACTTTA[T/C]GTATTTAT
SBN795	AATTCAAGCATTGGGATGCAAGCTGATAAAAGGCGTCGCCTGGTGGTGAGGGCAGCAAAATATGCTCTGTCAAAC[A/C]AGGAGGAACAGAT
SBN796	AATTCATAATCAACCTTAATTTCCTTAGAATCGACAACAAACATA[C/T]GTGTACCTATCATTTGATTTTGGTCTATTTTGTATGATTTATG
SBN797	AATTCCTGCATCTTCATATGCACTTTCCATTGTTATATCATCCAAGTCAGATAAATTATCGATTTCACTTATTTCAT[T/C]AGTGAAGCCAA
SBN798	AATTCGACGAAACTTGACCCAAACGTTGGTCTAGACCCAAGAATTTGTGTGGTAAATTTGCTAAGC[A/C]TAATAATATGTACAAGTTTGTT
SBN799	AATTCCACGAAACTTGACCCAAATGTATGTCTACACC[C/A]TTACATTTGTGTGGTAAATTTGCTAAGCGTCATAATCACTGGTTAGTATAA
SBN800	AATTC[G/A]AACGAGCTATAATTAAGTTGGACACGAGTCGAGTCCAGATAAATGAAATATGAATTTAAATGGGGCCAAAGAGAAAAAAGAAA
SBN801	AATTCGACGAAACTGTACCCAAACGCTGGTTTACACCCAAGAATTTGTGTGGTATATTTA[T/C]TAAGCTTAATAATAACTACAAGTTTGTA
SBN802	AATTC[G/A]ATGAAACTTGACCCAAACGTAGATTTAGACCCAAGCATTTGTGTTATGCATTTGCTAAGCGTAATAATAACTACAAGTAAATA
SBN803	AATTCTTGTTCACTTAAACT[T/G]TGATTGATTATTTTTATTATTTTTTTTGGAAAATTATTATTTCTAATTTGTTAATTTTACTCACTATT
SBN804	AATTCGGCAGTCCATAGCCTTACCATGCAAATATCTATTCTTTACCAATTTGAATTGGCAGTT[T/A]TATCATTTTTATACTGATTGATGAT
SBN805	AATTCCGGTATTATATCGATCCTTGGATTTAGGATATTTGAT[T/C]AATCTGGTTTTCAGATAATTCGTTCAAATGTTTGGTCTTTGTCAAC
SBN806	AATTCTCGAGCCTGTGAAAGGCCATCAACAAAGAGATCGAGT[C/T]TGGTGCCTGTGAAAGGCCACCAACCTGGAGGAGGTCAAATTCTGGT
SBN807	AATTC[T/C]AGACACATACACATGTATGTACTTGAGCCTTCCCGTTTTGCTATCTTATGGGCAGACAATACTCCAAACAGTTATGTATTGAT
SBN808	AATTCTACTTTGCTGTTAGAAAATTCCTCTCATTTTTAACAATTTAGTTTTGACATTGCAAGTTATGACATAGGCTACTGCTTGACTA[A/G]
SBN809	AATTCAATT[G/T]GGTTAATAATATTACACCGTAATTTGCTTCTGAGATATGGCTTAATCTGGAATTTGTTTAAACTTAGTCTAAAGTGTAG
SBN810	AATTCACAAAATCACTTTTCAGACAAAGGGTTGGAAAAATCAAAGAGTTAGAGCAGCTGTCAATCAGACATCTATGGAGGTGGCTGTA[T/A]
SBN811	AATTCAATTATTTAACAGTGGTATTTTAAAAAAAAAA[T/A]TTAGAAGGTTATAAGCAACTTATTAAACATGATCTCATATGTGAAAATTAA
SBN812	AATTCAGTCTCCATTTTTCATTGCTATG[G/A]TTATTTTGGATTAGTGGTACCAAAAAGAGGCTATGGTTGATTAGGGTACAAGAAAACAAC
SBN813	AATTCACAAATAGATGGTAGTTTACCATCATGAGTTATTACCAGCGGTATTATGCAGACATCAACAA[C/T]CGATAAGAAAGCTAATGCTTG
SBN814	AATTCGACAT[G/C]ATCGATAACAAAATAAGAATCATACATACCCAGATTGATTTGATTCAATCAAAGAGGAAAAAATAGTTCAGAAAAGAA
SBN815	AATTCTATACAACTCTACAATTGATCCTAAATCAACGA[A/G]AGATAAATAATTAGAGGCATGTGAGGGAGAGAAAGAGAGAGCGGGTGAGA
SBN816	AATTCTCTTCTTTCTTTCTTCAACGGTTTCTGTTCTGCTTTTGTTGACAATTGTGACGACCGT[T/C]TAAATGGGGTTTTAAGAATGCTTTG
SBN817	AATTCTCTAATCATATTGTTC[T/A]GAAGTTATAATGCATGAGCTTTGTAAAAGAATCTGTAACATAGCATTCAAAAGTTTATTTTAGCATC
SBN818	AATTCTATAACTTGCTAGCTCGGAC[A/G]GACAGGTGCGTAAAACTAGAGGACGCCCAGCTGAGAAAGAAGGACAATCCGCATGATCGAAGA
SBN819	AATTCTTGAATTAACTTCTTCTATAATCCAGCG[A/G]GTCATAGCTGAGTATCTTCCACTGCGTTCTCTTAGTAACAATTTTTTCACCCATG
SBN820	AATTCACAAAAAAGATATGGAAGGATCTTCCTCAAATCAAGCT[A/G]GTACAGGAAAGAAATAATGATAGAAGATTGACATCATCCATGACA
SBN821	AATTCTTGTAAGTCCATTCATGTAATCAATATAGGTAATCCCAAATCGTTGAGTGTAACCTGATCCCCATTCAAAGT[C/T]ATCCAAAAATT
SBN822	AATTCACCCACAACGAGAATCAAGAAACATGAACGACGATTGGCACCAAGACTTTCTACTTGTTCAA[C/G]AGACGGGGCAGTGTCATGGTC
SBN823	AATTCTCTGATACAGGTAGAGCAAATGAGGATCAACACTACTCCTGATAACAGTAGTGTATCATCACTAATTATGATG[A/G]AAGGATTTGA
SBN824	AATTCTC[G/C]ATGAAGGAATTGGATTTCTTTCCTTATCATAGGGTTAAGCCATCCAAGAATCAGTCTTCGAGGACTAATGAGGAGCTTATA
SBN825	AATTCTTTTGCTTTTCTCAAAATTTTAAAGAAATGCAAATTTTTATCT[G/A]CTGATCTAGAAATAAATCGATTGAGTGATGTGATCTTACC
SBN826	AATTCCATCGCAGATCTTGGA[G/C]AGCTCGGTCTCAATCTTTGATCTGTACTCCTTGATGGTGTTCACGTGGTCTTCATTCCCCCTGGACT
SBN827	AATTCACCTCAAGGAG[C/T]AACTCAACCTTTTTTATTGGAAATTCCATGAAAAAGGTTCAATGAGTTGAAATAATATCATGAGGAGAAACT
SBN828	AATTCCTTAAGGCCCCATGATAAATCATCATATCCCCATGTTACATGTTTTCTTGA[A/T]TTTTCAATATATGAATGATTTTTGCACCAGTT
SBN829	AATTCTGATTATCCTCCCAG[C/A]ATTGTAATGCATGCATGTTGATATTTTCATTCAAAAATGTGCAAGAACTTAGTGATTGGTCCTCATTG
SBN830	AATTCAACAAGACTAAAAAACAGAAAAGATAGG[A/C]ATTATAGAATCGTATTGACTAACTAAGAATACTGTTAAAAGAATAGAGTGATGCA
SBN831	AATTCGAACCTTAATATTGGAGGAATCTTGATGCACGACTTCAAGAGTAGAAATGTCCAAAAC[T/C]ACCAGGGTTGCCCAAGCAATTGACG
SBN832	AATTCATGTCCAGTTATCGACAGGGATCACTATTTTGAACTCTAAAATTAGCACTGGTGAC[G/T]ATTGCATCTCAATAGGGCCGGGCGCCA
SBN833	AATTCTGCAAATTCAAGGCTTACACCTCTTCCTCCTGAACC[A/T]GTGGACTATGATCGTGGGGCTACGGTTGATATTCCTCTTGATAGTTC
SBN834	AATTCAGAGC[A/T]GCTTGGACTTCCTTTTGATAAATGAGGAGTTTAACTAGGATTATAATTTTATTTTCATAAGTCTTTTAGTTCAATTAG
SBN835	AATTCATAAAAAAATAGGTTAGGTTGGCCTAAGCTTG[C/T]TTGGAACCGGGCCGGTCCTAGGCTAATTCTAGGTATTGAAACTTGGGACCA
SBN836	AATTCATC[T/G]AAATTTTCTTCAATTTTTTAGATAAATTCAATTTATACCGAAATAATTTTTCCAATAAAAATAATTTACTAGGTAGGAAG
SBN837	AATTCTCCCCCTATAAAATCCTGACGTCAAAACACCAGAGGCGAGGTCCTCCGACTACGGCCCCCAGCCCGAGGCA[C/T]GGCCGCGAGCCG
SBN838	AATTCATGAATTACCCCAAACTTTTACTGTTATCCTTGAGCCCATTCTCCACTAGCAGCCCT[G/A]TTGAACAAAGTGCTTGCTGCTAATCA
SBN839	AATTCAAGAATCCATGAAAATGTGCATCCATTTCAATATTTTAATGTATACCTCCAACTTTACTAGTCAACTAGCT[C/T]CCAAGACCTTTT
SBN840	AATTCCCTCCATATCCAGCTTGTGTGAATGACGAGAGATTACATCGACATGTGAAGAGGGTTGGCAGCCTTCTGCTTG[A/G]TCCCGAGAAT
SBN841	AATTCTCTTGTGGAGAAGATATAGGCT[T/C]GAAAGCATCAGAAAGGAAAAGAGGAGCAACTCAAGCTCCTCGTACTCGGGGGACCTGGAAT
SBN842	AATTCTAACACGTGGCCA[T/C]TTTCTTTTTCCTTTTAATTTGTGTGATGAAATTGACAGGTGTTAAAAAAAGTAAAAATAAATACCAATTA
SBN843	AATTCACGCTTTGGAGACGGCGGAAATCGGTGTGCAACGCCAATGGTGGCGCGCGGG[C/A]AAGAGCGACCAGTGGCCAGGAAACTTCTCAA
SBN844	AATTCCCAGAAGTTTTTCCTGTTGCTGAGTGAAATGGAGAATCTGTTT[G/A]GGTAATGAAAAAGGAGAGGCAAAGAATCATGGATTTTCAG
SBN845	AATTCGATGCTAGATTAACTCATTCGAAAATG[C/T]AGGATAAGAGAAAATTTCATGAAGTTCTTTTGTCTTCAAGAAACAGGAACTCATCG
SBN846	AATTCAACCAGACTAGAACCAATTAATTTTGTAAGAAATTATATGCTAC[A/T]TACCTTCTATTTTTTTTTCGGCCTCACTGACAACATGGA
SBN847	AATTCCTGGA[T/C]AGTCTTTTCACTGCTATTTCTTGGTTATTTAAAAGTTTTCCCTATGATCAAAGCATAAAACTCTAACATATCAGTGAC
SBN848	AATTCTCATA[C/A]GAAGATTTTTTGAGAATTTTTCATAAGATTCTCTGGAAAAAAACTTGAAATAATGTTAATTATTGTTTATTGTAATTT
SBN849	AATTCCTTAAAACTTCCAAACCAAACTCGAGAAAAACAATTTGCA[A/C]CTCCAATTCCACATCCAAATCCAGTATCAAAATCTCAAAAATG
SBN850	AATTCAAGACGAGGGGGGCGAGTTAAATGCAGAAGGTGGGCAGAC[G/A]CATGATTCAGGTGAAACTTAAAGTCATGGGGTGCATACTATTA
SBN851	AATTCTGTAGTAGCAATATTTCATACTACGGTAATGCACT[A/G]CAACTATATCTTTACCTCTCTTCTCTTTCTTTCTCCTTTCTTTGATCG
SBN852	AATTCAATCACTCATGCAAATATGCTTTTTTATGTT[A/T]TTATATCATCCCAATACCTATACTTTAGTTTCTTCTTACTCATACTATGTTA
SBN853	AATTCCATATTAAGAGCATGAAATTAGAGTGGCAGAGTATTGGCAAGAGAGGTTCTCGAATCTAGAAGGGATTGCCCGTCGAGGGG[T/G]AC
SBN854	AATTCAGATCATCA[A/G]AAGGATTAAAAGTAACCACTTCCTTACCCTTCTCTATTTGCGATGAGGTGTAGCGTTTATTCTGTTTTGTACCT
SBN855	AATTCCTGGCATTGATATCCATGATCAAAGTGCCACACACATAATTTGAAAAAATGAGTTCAAATTTTTTAAAA[T/A]GTTTATCCAAATAA
SBN856	AATTCATATCCATCAAGCAGCTGAAAGAATTTATCAGAATCTTCTCAAGAATATTGCCCTTGAGTTCCTCTTG[G/T]TGGGCCTGGAGCAAA
SBN857	AATTCTGAGAATTTT[C/G]AAAATTTAGCTGTTCTAGACCAAAGTTTGGGTTATGTTTTGTGGAATTTTGAGAACGTCAAAATTTAGATGTT
SBN858	AATTCAAATTCTTTCATACGAATGCGACACAAAAAAA[A/T]TTTATGAAGTAAAGGGGAAAAAAAGCAATTAAAGGCAAATGATTTTCATAA
SBN859	AATTCCTCACATGCAGAAAGACAGCCTTCACA[C/T]ATAATGCATGCAGATCATAAAACAATTTTCAAATTCTATATCATTTAATATAGACA
SBN860	AATTCTAATATGAATGTTTTCACCTTTGCGTTTTGTTCTGCGTTTCTTGTGTTGATGGTTAGTGGG[T/C]TTTCAAGAAATCTTCCCATACT
SBN861	AATTCTAATTTGTATGTA[A/T]GCATGCAGTGTGGTAGAGACAACAAAGGAGTACATTTCCAGGGCTGTTGCCACAGTGGTTGATCATTTAG
SBN862	AATTCGATCACATGAAATAATACGTGAAC[A/G]AAATTCAAATAATATAATTTTAAATTTTTGATCTAATACTTATAATTATGACAAATAAT
SBN863	AATTCTATTGGGATACTTCTCTCTGATGCGAGTAGATTCTGC[A/C]TGTCTTCTCTCTGAGATGATGAGAAAGTAAAAATCATTAGTACATG
SBN864	AATTCCTCCCTCAATTGCCACGAAAATTCAGTACCATAGATTCTGTTCATCCTGTCTCCTCGCTATTTCTACGACATCACAAA[A/C]ATCTA
SBN865	AATTCACAGATGATGATGG[A/G]ACTACATATAAGTGGGACCGGACTCTTAGAGCTTGGGTACCTCAGGTTGATGACCACATAATATGTTGT
SBN866	AATTCAGCAAGGCCTTGCTC[G/A]GATCTCGGGTTCCCTCTTTTAACAGCCACTCTGGTTCCATCGTCCAAGGTTCCTTTGTACACCCTACC
SBN867	AATTCTACTTGGTTGAATTGGATAAAGAGCAAGCGAAGAGAAAAGGAAAAAGA[A/T]TTTTCTTTGGAGTATTAACCTTGAACCTGTATATA
SBN868	AATTCCACATCATCTTGGGATCTAAGAAGCATATCTCAGGAGTTCATTTTGTAG[A/G]CATTCTGTAATGCTTATTGCTTCAGTTTAGTTGT
SBN869	AATTCCAAAGATGGCATATTCTCAAC[T/C]TCTTCAGCCTGGGAGAATATTAGAGATCATAGACTTACTCTCCCCATTTAAGAGCATGTGGT
SBN870	AATTCATTTCTTTTTTCAT[T/C]CTCCGCCTCAACCTCGTCTTTAGTACACCTGCATTATTATGTCGAGTTACCTCTTGTTTTTTTCAAAAT
SBN871	AATTCCTGGGGAAATGAAAATGCCGATCATATACCTCGTACAAGCTCTTCTCATTTG[C/A]CGACGAAGACCCAACACGATATTCCTGATTC
SBN872	AATTCTTTATCAAGTAAAAATAA[C/A]GGTCATTTCTTGAAAGCCTTCCAAACCGCAAAGTATTCTTTCTCGTTTATGTGCCAAACTTTGGC
SBN873	AATTCTTGGGTAAAGGAAAGATCTTTCTTAAACTTACTTCTGGCAAAACACTTGCTTTGAATGACGTATTATATGTG[T/C]CTTCTTTACGT
SBN874	AATTCAAGTGATTTGATGCTTATAAGTATATTTTATTAATTTTT[A/G]AGATAATTGAATTATTTGGAACTAAATTTTAAAGCTTAATCAAT
SBN875	AATTCATTTTGATCCTTTATCTTTGACAGTATTAGATTTAGTCATTTATCTATCAAT[G/T]TTGCGTAGATTTGGTCCTTTCGCATAATTTA
SBN876	AATTCTGGAAGTTTCTC[C/T]CTGGAATTTACGAGCTTTTTCCCTATGTTTTCCACTCCTACACTTGCAATCCATTTCCTCACTTCATCATC
SBN877	AATTCATTTGCTTTCATCGCATCTAATTCTTTCTAGCAAAAGGGTAGATCCATCTTCCCACGATGTGGTGT[G/A]GACTAACTTTAGAGGTG
SBN878	AATTCGT[G/A]TTGTAAATTTGCTAAGCATAATAATAAGTACAAGTTTGTGTAAAAGGGAAACAAACTTGCTTCAATAAAACCGCGCAAAAC
SBN879	AATTCATCATCTGTTATCAGCCGTTTCTTGAGTGAATCTTGGATTCTG[A/C]AAGGATACTAGAACCATTAGTAAAATTTCGATTGACACAA
SBN880	AATTCA[G/A]TCCCCCCATACAAATTCCACTGGGGCCCAATTGGGATGGATAATGGGCTGATACAATCCAAATTGGGCCCGACTCTGAAATT
SBN881	AATTCATATGTTAATGAACGTGATATTATGTCCATGTGTTTACAGATAGCCATAATAGTTCAGTCAGACAAAGTATGGCGA[G/T]TAGTTTC
SBN882	AATTCTTTTCTTTATACCATCATGTCGGATGAAAGTTTGATTTT[T/C]TCTGGATTATGTGTTCTTGTTTGATATCGAAGATTGAAGCTTTT
SBN883	AATTCAAACGATATAG[C/T]GCTCTCCACAACAAATTCCCTTGTTATGCTTTTGTGCCAGCTCGTTGAGTAACAAAGGAAAACCTCTGCCTC
SBN884	AATTCCCTTTCTTCCTGTCCCTAACGCTCCAAAGAATTGGAAGGGCAATTTCTTCTATGTTCTTCTTCCCACCCGTTAGGCGTTTCC[T/C]C
SBN885	AATTCGGAATTAAGGCTGTGTTTGTAATAACTCCTTATAACAGTTGAAAACAAAATATTGTAAGTTTGGT[T/C]ACAGTAAAAATTGGAAGG
SBN886	AATTCTTAGTGTAAGCTAAGAAAACATAATTACTACACTGGCTAGCAACTTGCCCCTAAAAGAAGTTCCTTTTACCACTCTAGAGAA[T/C]A
SBN887	AATTCCATGCGACATTCCTCTTCACCATGTCGTTGAAGAACTTGGTCTTGTAGTTCCCC[T/A]CTTTAAGAAAGTGGATTTTAGCTTTCTGA
SBN888	AATTCAT[C/G]AGACTTGTGAGACCGTAATCTCTGGATGAACACCGAGTCCAATACCATAAGATGGCCCAATAGCTCAGCCCAAAAATATTT
SBN889	AATTCGACGGTGAAATCATAAGATTCAACATCTATGAAT[T/C]AATGAGGTATCCAACTGACTTACCTACCACTCTTCTTGTAGATATCTTT
SBN890	AATTCTTAGAATTACATTT[A/G]AATTTGTATATATGTATGGAGAGAGAGAGCATGGGATTGAGAATCCAATAATTAATATGTGTAACCATT
SBN891	AATTCATAATTTTCTATTGCACTATCTACAATATAATGATTGCGATCTGGGTTTTGTTAATCAAATAAGCTATGCTCAG[A/G]AACAACTGA
SBN892	AATTCTT[G/T]GATTTCCAATTGATAATGGGCTCATTAAGATCGGATTCAGCTTGCAATGTCTTTTGGTTTGCATATGCCAGGTTAGAATTC
SBN893	AATTCCAAACAAAGGACAATGTCGTTCCAAAATATATTTAATTGAAATGTTCAAATTATGTTCTAATGACCGTTCC[G/A]TGATATTCAAAC
SBN894	AATTCATCTTACATTTATGGAGTTTTTTGCCATTTCTTGGATACCGAA[A/G]GAATTAGATGTAACGTTCCTAGGGCTCTTGAGCGTAGTAC
SBN895	AATTCTAAGAACGTTCAAAATTTAGCTGTTTTGCACGGTTTAATTAAAGCAAGTTTGTTTTCCTTTT[T/C]TTTTTTTTCGGTAAAAGTAAG
SBN896	AATTCAATTCCTATTATGGAGAATTTTACGAACAACGTTTGTGATTTAGACTTTCACAACATCTTTCTATCATTCCAAATAATCAAA[G/C]A
SBN897	AATTCTGGAGATGATGGGGTTCGAACGCTGAACTTCCTGCTAGCTAGATTAAA[T/C]CCTAACGTGTGAACACACTGCAAATTATGCAATCT
SBN898	AATTCCCAAAAATCCAGACCAGTCAGCAGTTGCTTTGTCTACTATGGAAGCTAAATGACAATCACAGA[C/G]GCTGTGAAGTAAGCAATTTG
SBN899	AATTCGTAGACAAGAAGAGGAACTTCGTTCTCTAGACAACATCCGTGTAACTTTACTACATTTCTATGGTTTATCTG[A/T]GATAGAATAAC
SBN900	AATTCTTATCTTGCAGGATATATAACCAATTTTCAGTCTATGTAAATATATTTGAAGCATTCTATA[C/T]CTGACTTCAACCTTATGTGGAC
SBN901	AATTCGTTTCTCCATTATTGTCAGCTCGAATAAAGCTTTCCTAGCTCCTTAAATGTCCCTGTCTCTTTCT[C/T]ATTTTAGTTCATAGTCCG
SBN902	AATTCTATATCTTCCAATGAAGAAA[G/T]AATAAACCCAATGATTAGTTAATCTGACGTTTAGGACATAAATAAGATGGCAATGATGTCCTA
SBN903	AATTCTAGATTCCCTGAGAGAACCAACATGTGGTGAAGTGAAAACAGATGGAAGGGATGC[A/G]AAACTAAGAGGATTGATCGTCTGAGTGA
SBN904	AATTCTCTTTCTTTCTGTCTGAGGGGAATGAAGGAATGGAGTGTAAGCAGTGGTTATTTC[A/G]TGATTGTACTTTCTTGTTGACTGAAGTA
SBN905	AATTCGAAATTTGACATGATGTTGACTATAATATGAGATTTTAGG[A/T]GGATTTTTCATGGACAAGTTGCATCAAATCAATAAAACAATGA
SBN906	AATTCAATT[A/G]TAGAAAATCTAGTTGAGAAATCTGTGGAGGTAAGCCATCTTTTCAAATTTCATCTTCAGTCTTAATTTAATGCTGCCTA
SBN907	AATTCACAAAAGCCTCTGCTGCAAGAATTT[G/T]TAAACTAAATAGGAATGATTTTTTATCACAATAGATTAATGTGGTAAAGGAAATTTTA
SBN908	AATTCTATAGTCCTCCCTCAACCATTGGGCATAAGCCTCCCGAAATACCAA[G/A]GGTACCCAGTCCACAAAACTAGGCTAGTGGCTCTCAT
SBN909	AATTCCGTGGCTAATGTAACATCTCCATATTAAAAAGCACTAATCTTATTGTACAGCTTGCAACGGGTTAAACTACT[A/G]TTGCAAAAATC
SBN910	AATTC[A/C]AACAATGCAATTTCTCCAGCCACTTAATCCAAGTTATTATCATTATTATAATTTTTTTGAGCTAATTATATAGAAACCCTATT
SBN911	AATTCAAAATCATTCTTGGCATTAAGAACCAAATCCCTTTTTACAGTACAGATGTTAAAAGTCACTTCC[G/A]CCAGACGGCATTCACAATC
SBN912	AATTCTATGACATAAATTATGAATGAAATGCTTTTCTTTTTGTGGTTGATCCTC[G/A]AGGAGTGGTGATGGTAGTTAGAAGCCTGCATTTG
SBN913	AATTCTATATGAACAACACTATGAAATAAGCTCTTGGGAATGACAAAATTTTTCAAACTCAAGGATGTCCTTCCATTTGTCTAAACGA[C/T]
SBN914	AATTCTACTCTTTCATTAATCTAATCCCAGGATCTTAAGAAAAAAGTACCAAGATGCAGCTCA[G/T]GTGTCACTCATCTTTCCGGGCTTTC
SBN915	AATTCCAGCTTTAAGCTTTGGTAAAAA[G/T]AACGATTTTGATTGTTAGAAATCACAAAATCAGGAAAATATAGTTAGTTTCATATCATTGA
SBN916	AATTCATCACAAATTCCATTTCCAGCAGCTTCGGGAGAATCCA[A/G]TATCCCCACTGCTGGTAATGAAACAAAATCTGATCAACTTGCTGA
SBN917	AATTCCCCACATCAATAATTCCCAGGCCAAGAATTGTAGACTGA[T/A]GATGACGAGATCCATTGCAAAACTTTAAAAGGGAGTCACCTTTT
SBN918	AATTCTGCAAGATCTTTGATGTACTACTATCTGTTGGGGTTGCTGATTAGATCTTGTATTGCAAACACTGA[T/C]CAATATATACTTGGAAT
SBN919	AATTCTCCACTAGTGAGCTGTCAGGTTGAAAGGTGATTGACAGAGTTGCTATGTTGTATGACATAAATTGG[T/C]TTTTATTACATTTTCTT
SBN920	AATTCGCGATAACTGCGAAAATCTTGTTAGCTACTATGATA[G/T]CAAAGTTAACGGACCGTTACATAGTTACAGTGCACATGTTGGCATAT
SBN921	AATTCTTGAAA[A/C]TTCTTGTGTGTTTTTTCAGTCTGGAATCTCAGTTCTTCTGATCAACATGTCAAATTCGACAACCTTTGAAGTCTCAG
SBN922	AATTCTAAAGGAATTGTCGAACTTGCCTTCTTGAACGAAATCAAGAACCACAATGTAAGTCTCC[C/T]CTCTACAACCTTCATATTTCAAAA
SBN923	AATTCATGTTTTTATTTTTTTTCACATTAAATAATTATA[T/A]ATAATTAGTTCGGATCCCCCAATTCTAGATCTATCAATGGATAAAATCC
SBN924	AATTCTTATTTTTATTTT[A/T]TGGTTACATGGACGTGAAATAATTTGGTCAGGAGAATTATGAACGCTAGAGACTGAAAACAACATAAGAC
SBN925	AATTCCAAAACTTTGTAAATAATATTTCATAAAATCAGGTATTGTAC[T/C]AATCACAAGATTCAGAACTTCCAATAATCGATATGAATTGA
SBN926	AATTCTCTTTCTAAGTAGGGTTAATTTTGAAAATATACCAAAAAAGTAAATTATTTCCTACACATTATTATACCATAAA[A/G]AAATTATAA
SBN927	AATTCATATATAATTGCTACATTTACACTAAAATGTCAAGGCCCAAAAGTCAGTCTAATACAATAGAATGACTCAGTAAACAACA[G/C]GGA
SBN928	AATTCCCCCTA[T/C]TATTAACTTGTATTTATGAACATAATGTTCATAACAATCATACTCACGGCAGCAATAATACTTACAAGTTTGAGGGG
SBN929	AATTCATGGGCATTCAAGCAGCTCTGCACCTC[G/A]TTAAATAATATCCAAGTCTTGGCTGCCAAGTACACTTAATCTCGAAGATAGTAAAT
SBN930	AATTCCTCTCTCCATTTGCAACGGGGTAGTGCGTGCCATTTGGTTCCAACCCATTAGTCAGGTGAACCAAC[C/T]TGAAGCTGTCAGCATCA
SBN931	AATTCCAAAGGGAA[T/C]GATATACATTAGTTCTTGTAAGGACATCAAAGAGCAATCAGAAATCATAAAATTCAAAGCGACATGCATGGTTC
SBN932	AATTCCAGGAATGTTCTATGTCCACAGTGAGAATTT[T/C]GTATTAGTAGGTCAAAGAATACTATGTTTGGCTGCTTGATTAAATTTTATTA
SBN933	AATTCTTTTATGACATACACCCCATAAACATTTATATGAACTTTGTATGAGAAAAATAAATAATT[G/A]TTTTTTCTTATAAAGTCTATTTC
SBN934	AATTCTCTTTTGATGAAAGTATAGAATGGGTTCAGTTAACACTGTGACCGTA[G/A]TATAACCAGCAAGGTTTCTTAGAGGGCTCGTGATGT
SBN935	AATTCAAAATTCAACAACTACCAAGTTTTCCTCTATGACAA[T/C]CTATACACACACATGCATATAACCTCCAACTATGTTGAAATAACCAC
SBN936	AATTCACTAAAATACCCTAAAAAGTTTTCCAATTTTTTTGTAC[A/T]TTTTTATGTTTTGTAAGCCTCTATCTCATAATTGATAATCAATTT
SBN937	AATTCTGATTGAAAAGGTTAAGCTGCATCTACAGTAGTTCCTGAAGTGA[T/C]GCAATAGAGCTAATTTCATCAATGCGGCCTCTAGATTAC
SBN938	AATTCCGGATGGGGTGTCTTAAACACAAATTAAAACACAACACCAAGAAGTCAACAAGGGCTAACTTGGGGAGGGC[A/G]AGCGTAATTGGA
SBN939	AATTCACAGAGCTTACTTCATATACGACGAAAACTTCCCCGTTTGATTCAACAGACA[T/C]ATTATTGATTTTCTCTTTGTCATCGTAATTT
SBN940	AATTCGAAAACCTAGAAATGAAAAACGAAAAGAAAGAAGTGAAACCCTTCAAAAGAA[T/C]TAATAAGTACTATATAGAAGGCATCTTTATT
SBN941	AATTCTATGCCTTTAATACTTGAACAATAATAGAATCCACAACAAACCAGAGATGAAGATCCTATCATGCTCAAGATT[C/G]TGTAGTTTTT
SBN942	AATTCAAAAACAAATCAAAACGATTCAGATTTAGCTACGTCTGATCCTGATTCGAAGAAAGCTT[T/A]TTTTGCGAACAAAATCGAATATTT
SBN943	AATTCATAAAGACCATACCTCGTTACACACGTGGTTTTCGATTTATCTCC[C/A]ACAGTCAGATGAACTTGCTAGTAGCCCAACCTTAAGTC
SBN944	AATTCTACACCACAAAAGTCTGATGATGAGAAGCAACAACCAAAAGGTCAACCCAAGGCACTTCCAATGGGGAGATCACGTCCTAAA[C/A]A
SBN945	AATTCAGGTCACGAATAATTTACCTACAATGGAGATTTGAATTGCAAAATTGAAAACAATGAAAATATATCCCAAG[T/A]ATAGCCCATGAC
SBN946	AATTCTTAGATATCTACATCAAATGTAAACAGAAATTTAGTAGATTATTGTAATATCAAATATTAAGTTTAAGACTTGG[T/C]CTTCAGTCA
SBN947	AATTCAGACTCACGAGTTTTCCTTTGTGGGAAGGAAAG[A/T]TACTTTAGAGTCACTTGCTGGAATAATTGATGATCCAATGGCTTAATTCG
SBN948	AATTCTGATATTCACATAATATTCCATAAGGTGTATGATGACAATAACAACCAAACAAACAATGCATCTCCCACAGCCCACAT[A/G]TATAA
SBN949	AATTCA[T/C]TGCCGCTGACGGTAGTATGTGCAAAGGGCTACAAGATGAAGACCCACAAGGCAAATTCTTTGTCTTGACGTTGTGTATAGCT
SBN950	AATTCCAGATTGATCATTCATGCACATTCTCTTCTACTTTGGCAAGGGAAAGTACAGGC[A/T]GGAGTAGAAAAGAGACCTTTGTAAGGAAA
SBN951	AATTCAGAATAT[T/C]TGTCTTGTATCAGATATTACAAGAATTTATGATCTTCTGTCATGACTAATAATTATCGTGACTTGAAAAATCATAG
SBN952	AATTCAGAAGAAAACAAAGGAAAACTGCAAGAACATTACAAAAATAAAAATAAAAA[A/G]TTAGGTCAGCGGTCATCCATTCTTATTCAAAT
SBN953	AATTCTAAGAACGTTCAAAACTTAGCAGTTTTGCACGGTTTTATTAAA[C/G]CAAGTTCGTTTCCTTTTTATACAAACTTGTAATTATTATT
SBN954	AATTCCGTATGAAATATGGGTATAATTTGTTTTTTATATTTTTGAAATCTTGTTGTCGAGTATT[C/T]CGGGTCCTTGGGTATTTCGATTTG
SBN955	AATTCTTGAAACTCGGAGGTAAAATTTGTGGAGTT[C/T]CTGGAATTAGAGTTTCGCATGGAGGTTAATAGAGCTTCAATCGATTGGTTCAG
SBN956	AATTCAAGTATTCTGGAAAT[G/A]CAGAAACCATTTGATAAAAGAACAATCCCATTGTTTAAATAATGAAATGTAATCTCAATACACAAGTG
SBN957	AATTCTA[C/A]GAATATACTATACGTTGATTGAGTCCGTGAAACGTATAGCTCTTGGGATTGTAGCTGGCGCCTACTCGGGAACGTGGTCCT
SBN958	AATTCCTACAATTTCTGGAGATGAGGGAGTCCAGAATAGTTGGAAGGAATGGACCCATTGAGCTTATT[G/A]TTTGATAGCACGCTGCAGGT
SBN959	AATTCACCTCTTCTACGCAGAATGTCTGGCGGCACAACATTGTTGGAAGTACTATGTATGCGGTAACC[T/C]AGAAATTGAAGGCCGTTAAA
SBN960	AATTCTTTCGTTGAGTTCCAAGCTAACACTGGAGTTGAGGTAACCATCATTGTTACTGTTTCAACTTCGTATAGTACATAC[A/G]AGGTTTA
SBN961	AATTCTTACTGCATAT[T/C]CTTGTACATAAACATGCAATTATTGTCGTAATTGTTGATTCTGCAATCATTTTGCTGTAATGGATTATATGA
SBN962	AATTCAATGTGAGATGAATTACATAATTTACTCACAGATAGGAGGTAAAATGCAAATCTGGCACATATAAAA[T/C]ATTTTCTAGTATTATG
SBN963	AATTCTTTAGTATCTAGTACTAGAAAGATATGTTGTTGTATTTTGTTTTTACTATATGTTTGTG[T/C]GTTTCTATCATCGAGTAGCGGTGA
SBN964	AATTCAGAAAATGGGATGTGTTTGATTTAG[T/A]TTTAGGGTAAATTATGAGTCCACCTCCCCTAAAATTTATTACAATTATAAATATTTTC
SBN965	AATTCTTCATGGCAGATATATTAAGTGGTAATTTAAGATAAACTACAAATAAAGATAATGCTTAATTAACTTTGGTCTTAAAATA[A/G]AAA
SBN966	AATTCTGAATATTGTATATGGTACAGGATAA[C/T]AATTAAACGTCCTAACATTCACTCACAAATGGCCAAGTATGAAAATATTGCAACTTA
SBN967	AATTCAACTTCTTAGTAGG[C/T]TCAGTTTACATTCATACTTCCTATAATCTTCTTATTTTGACAGAGTAGATTACTGATGAGAACTGGTAT
SBN968	AATTCACTAACTCTATTTGCAGTCCGTTGTTATGTGGGCAATCAAGATTAATAGCTAATGAGATCG[A/G]GCTATTTCTTTTGTTTTTGAGT
SBN969	AATTCATTAATATTCTTTTTTTAAAAAATATTTTTCTAGAATTTCATTTGTATA[T/C]AGTTCAAAATTCAAACATGGAGAAATACACATCT
SBN970	AATTCTTGCAAACTATACACGTACGTGGCCTAAAAT[G/C]ACATTTTCTGGGCCGACGTTGAGAACGACTGAGGTGGTCCTAAATAGGTATG
SBN971	AATTCTTGATGTCGTGTTAAAGAAGAGCCGGTTTCCACTTCTGTTGTCATCTTCAGTTGTAGAATGAAGTATGTTGTAGAAA[T/G]CTGTAG
SBN972	AATTCTAGTTCAAAGTCGCAAGTGCA[C/T]AGAATGGGAGAATGTAAAGGGAACAATGCACCTTGCTGCTCAACTGTAGAAACAAAAAGGTA
SBN973	AATTCAACGAAACATAACCCAAACGTAGGTCTAGA[C/T]CCATTGTTTTGTGTGGTAAATTTTCTAAGTGTAATAACGACTACAAATTAGTA
SBN974	AATTCTTTGATTTTGCTAATAAA[A/G]CTCATCATTGGACATTGCACGAGCCTTAGTTGTCACATCCAACTCCATGTCAATTATAAGCCCGT
SBN975	AATTCTGAGAACGTTCAAAAATTTAGCTGTTTT[C/G]CGCGGTTTTATTAGAGCAAGTTTGTTTCCCTTCTATAAAAACTTGTATTATTATT
SBN976	AATTCTCCGTGCTTAATGTTGGGTCTGAGATAGTTGAGCCATCTCAGTCTGCAGCTTTTTCCACATCTTCTCAGACCTAATTGTTAAT[A/T]
SBN977	AATTCACT[G/T]AGACCCACGCCACAGTACCTGCAACTGTATGGATTAAAGTGTTATTCATCAGATGCAATGAACAAACAAAAGGCAAGCAA
SBN978	AATTCGGGTAATTTT[T/G]TTTTCTTCTTTGGATTTCAATTTCGACGTTTGATTGTTCAATGCCGAAAACATAATCCTAATTGCGGAAAATC
SBN979	AATTCTTTGTGTTTTCAGTTGTGAATTTTAAACAAAAATCACATTTTTTTTCATTGGGTTTCTTGTATTTAA[G/T]CGGATGTTAGAATTTA
SBN980	AATTCCCATAATAAGATTATTATTTTTGGTCATATAAATTTAAAAAGATA[G/T]CACTTTTCGTCCCATGAGATCTTTTCGTCAGATATTTA
SBN981	AATTCCCAGCTCCAATAATACAGGATTAGTCCTT[G/C]GACTTGAGAAATCATGACAGTCGCATGCATATGATGGCTATATCTTGGATCTGG
SBN982	AATTCCCAGGAATCCT[G/A]GCCCGATTGAGTACCAAGGACTGTGCTGCTGGAAGAGACTTTCCAATCTGGGGCCAATTTTTCACCTTCTAA
SBN983	AATTCCACTTCTTAGTGTGTTCTTCCATTAACATGT[T/C]CGGCTAAATTCTTTATTTTCTGGTTAAGGTATGGTGATTGCTTGATTCGTAG
SBN984	AATTCCTTTTTTTCATGCTAATGTTGCGTGTATTTTATTTTTAAT[G/C]AATTTTATTGTTGCTTTCTATCTCTCTATCTTCCCACTTCCCG
SBN985	AATTCCCACCATCACCACCGCCGCCACCATC[G/A]TGATGCCAGTCTTTCTCCTAGGATTGCACCTTCGCCGTCAATATTGAAAGGTGGATC
SBN986	AATTCCATAAAACTTGACCCAAACGTAGGTCTAGACCCA[T/A]TATTTTGTTTGGTAAATTTGCTAAGCATAATAATAACTAGAAATTAGTA
SBN987	AATTCTCTTTCTAGATCTTTTGTCGCGGAAGCAAAAGTGAGACCAGAGGTTTTAGGTAAGCGCATTCAGATTTATTCCTC[A/G]AGTAAACT
SBN988	AATTCCACCCAACATGTGTCG[C/T]TAATTATTTTTAATGATAACTTTATGTACAATTTATTATTGTTAATGACGATTTCTATAAAACATTT
SBN989	AATTCAGAGGATTACATTCCATACAAAGCCAGATTGGATGGAAGAGTAGCAGATGTTTGTTTCCCACTGGC[G/A]AGGATGCTGCTGTAATA
SBN990	AATTCTATTCTCAAAGAGATTTTATCAGCCATCCAAAAAGGAAAACCTGGGGCGTTCTCTCC[C/G]GGAAGGCCCACAGAGTTCCTGAAAAA
SBN991	AATTCTAATAACGTTCAAATTTACCTATTTTGCGCGGTTTTAAT[G/A]GAGCAAGTTTTTTTTTTTGGTAAGTGTAAATTTCATTAATAAAG
SBN992	AATTCACCGATGAAACATCAGAAC[A/G]AACATTCAGTGCAAAACCTTTGTCTACCCAACAACAACATTCGTCTGAGGATTCCCAACTCTTG
SBN993	AATTCATTAATTTCTTATTGAGTGCAGTTGCAAA[T/C]ATACTTTAGAGTTTATAGGCACTTGTGATGTGGTAAAAATAATTATGCAATTTG
SBN994	AATTCTAATTTGAAAGGGTTTGATGCCCATGGATTTGCTAA[A/G]GCTACTAATTATGCAAGTGAAGATTACAAAATTTCATGTGTGAATTG
SBN995	AATTCAAGCAGAATAGATCAGATTCTCTCCCCATGAAAACAAGAAAGAACAGAAGAGAAAACAACCTAATCAAGC[A/G]ATGCTGATCTTGT
SBN996	AATTCTTGCATTCAACAGATTCCTTGCGGACTTGGAGTC[G/C]TCCTCCGCCTTGGACTCTCTCCCTTACCCAAATGATAATTCCAATGATG
SBN997	AATTCTACATGAGTAAATGTATGTGTAAGGTCAGTTTT[C/A]CTATTTGAAATTCGCAGGATTTCCTTATTGAAATAGAGGGAAGTTGGAGG
SBN998	AATTCATACTTTCAATTTGAGTTTTCGTCAATCATAGAGAGTGGGCTCAAGTCACAACCTCCGAACATGTTTG[T/C]CGTTGATTCATCTAT
SBN999	AATTCAGGATGGGGTGAAAGACATGGAAAAACTCGAAGTCGTAGCCG[G/C]AGCCGTAGCAGAAGCCCCTACAGGAGTTCAGGGTGGGGTGA
SBN1000	AATTCTTACCAGAATGATTTGATGGGGCCAGACGTTG[G/T]TTCTAATATGTATTTGTCTTTGAATGAGGTTGAGTGTTGGTTCTTATTAGT
SBN1001	AATTCTTGGGCAGTCGCCAGTCTGGATGGAGC[T/A]CCGAAGTCGTAAGTGGTCGATTGTCCAGACTCCAGAATGGGCTTTTTCTGAAAATA
SBN1002	AATTCCTCTGGAAGGGTACGACGTCTAGTGGTTAC[A/G]CCAAGGTAGCCTGGAAAGATGTGTCGACCGGCAGATGAGGGGGGACTTGGGTT
SBN1003	AATTCATTTTAACGTAAGTAAGATTCAAATTGGAGTCAATTATTTTGTGTATAACATAAGTAAAGGGCCAACA[G/A]GTATTTTATAAGTAG
SBN1004	AATTCCCAACAAAATGACAAGAACACAAAACACAACAACTTCAGCCGCTG[C/T]TCTTGCAATGATTTCTTAAACATCATCACAAAGGACAA
SBN1005	AATTCTTGCTTGCATTTGCCCCTCTTGGAGCCAGCAACCACAGAAGTAACGGGCACAAACCAAAGGGAAAGGAAGAAGAGAAATA[A/G]GAC
SBN1006	AATTCGTGCCAACAAATACGGTCGATCCAATGCTGTAAATTAATACTA[C/G]AATGGATTTGGTTTCAAAACAAAAGTTAGTTCTATCTTAA
SBN1007	AATTCGTCAATCGTTGTTATCTGAAACATCATATATGTGGGAAAGATCAAAAC[A/C]TAAAAGTCATCATCGGTGTTATATATGTGGTCCAA
SBN1008	AATTCCGGCCTGGGACTACCACCACTAGACTCGCTCGACCTGAAGATTCGAACGAGA[A/T]ACTTTGCTAATTTTCATCAAGTTTTGCTAAG
SBN1009	AATTCTTTCCAAGAATGACAGTGTTAAACAAACCATG[A/G]TAGGATCATACGTCAAGACTCTAATCTCAACTCGTACGATGGATTCAGAAG
SBN1010	AATTCGACGAAACTTGATCCAAACGTTGGTCTAGACCAAAGGATTT[G/T]TGTGGTAAATTTGCTAAGCATAATAATAATTATAAGCTTGTA
SBN1011	AATTCAAGCTCGCAAGCAACTTGTATAAGACTATCAGTC[G/T]TTCCCTCTTCACCAGATATAACAATGCACTATTGTTAGGCAAAATCTAC
SBN1012	AATTCCGAATAAAATTACCTTGA[G/C]TAACCTTATGAATTGAGAAAGAAGCTCATCAGATTCTTGAGCCCTAAGAAAACTGAAAAATCTGT
SBN1013	AATTCTGCCGTCCTTACAGACTGCCAATCGCA[A/G]GTGCCTGCTGGATTTTGTGAAGGAAGAGAACTTGCAGAAGACATGGGAGGATTGCG
SBN1014	AATTCATCTTTCATTTATGGAGTTTTCCGCCATTTCTTGGCTAA[A/C]AAAGGAATCAGATGTAATGTTCCTAGGGCTCTCTGAGCGTAGTA
SBN1015	AATTCAATATTACATGTTCAAGTGTAATGTACCCACTAGTTAGCTTGTACCAAGACTTGGTCAGGAAGTGAATAAATAAC[T/C]TCCCGACC
SBN1016	AATTCTTTCTCGTTAATATGCCAAACTTTTGCTTGCTATTCTGAGAACACCCTCCTGTGTATCTA[T/C]AAGGTTATTCTCCTGTAGTTGTC
SBN1017	AATTCTATCTTGAAATCCATCGTCCTTAATACATAATCCGACTATACTGGAAAAGAGTTATAATGACCA[C/A]ATCGAAGACACAGTAATCT
SBN1018	AATTCGGCTAAAAAGGATCTTGAAATTTTTTC[A/T]GATTGTATCTTAGTTTGTGTCTTTTTTCGCTTGTCGAAAACTCCTCATATTTATAG
SBN1019	AATTCATAATAGTTGATGATACAAAAAATCATTATTCCAATTGAAG[T/C]TTAAAACACAATTGTTCTATTTCTGCCCCTGATTATCATTTC
SBN1020	AATTCTATTGTACGTATGGATATTGATTTTATTTAATACAAGTTTATTG[C/T]AATGTGTATTTATTTCGTTTTTTTAAATTTATTCTAATT
SBN1021	AATTCG[G/T]CTGTCCAATCAAAATTCTTCCATGAAAAAGCAGCCAAACCATGGCCAGCTGGCCTTATTTTGCAAGTGAATATATATTATGC
SBN1022	AATTCAAAACGAGTAAAAATGACAAGCTGTAAATGCTGTCACTGGCT[C/T]AGATCTATCTTTATCATCTAAAGTTGCGACCTCTGTTATGC
SBN1023	AATTCTCCTCCCTCCACCGCCTCCTCCGTCTCGACCTTTCCA[A/G]TAACAACCTCCGCGGCACCGTTCCGTCTCAGCTCTCCAATCTTTCC
SBN1024	AATTCAAATCCCACTGGTATGGTCTTTCGATCGGTCACTTATAAAAACCACAATTTCAAAAAT[T/C]GTTCCTAACTATGTAGAACGATTTC
SBN1025	AATTCATTGCT[A/G]ACGTAAATTAATAACAAAATTTCATTATTTTACAAAAAAATTGTGTATTTTATTCATTAAACGGTCTATTCTGAACT
SBN1026	AATTCATAAAGATGGGTGTA[C/T]TAGAATTTTTAACTTAATTGTTATTATGGGGTATATGAACATAATGTCTTTAATCGAAATAAGAATAG
SBN1027	AATTCAAGAAAAGAAAGT[A/G]AAATTCAGCAACAGCGGGTATAAATTTTTAATTTGAGAATATAAATTAAAGCATAAAGATAACTTATCCA
SBN1028	AATTCCATCAAATCTAAGCTAGTACATTGAGAGTGTTGTGCACTCATTGTCAAATCTAAATTAGTATAGA[G/A]AATGCTTTACACTTGTGA
SBN1029	AATTCAAGTATGAACACTGAAAGCGGGGTTTCCCCGGTATCATATGGAACTGGGAGCCAGTCTACCAGTCATACAAGCAACACTGA[G/C]AA
SBN1030	AATTCCAAAGCTAGAAGATCAGTCTGAGGAAAATATCCAATTAAGTCACATGAGGATAATGAGTGAACTCAAGATTT[A/C]CATGGTCAAAA
SBN1031	AATTCTGGGTTATGTGGGCCCACAGAATCCATCACCAGCCAATGGCACCACTCCTTTGTGAAGTTCTACCCTC[A/T]ATGTGTGTTTCGTGT
SBN1032	AATTCTTGGTTCAATTCTCC[G/A]CCTTAACTACAGAAAAAATCATTGATCAAATTCTATTGAGTCTGACTCATAGTGATCATTTATCAAAG
SBN1033	AATTCATATAGCTTACCATGAAGCAGACTAGCCAGGCTGCCGTTTTC[G/A]ACAAAATCAGTGATCAGGAGCTTTTCTTCTTTCCTGTAATA
SBN1034	AATTCATAATCAAAGTCATAGGTGTAAGGTGCTCTTACGCACAGAGCACATTATTTTG[C/T]CATGAGACATTCGAGGGGTTGAGTGTGGAG
SBN1035	AATTCGACCAAATAA[C/G]CTGTTGCTACGACTATTGATCATGCTTTCTTAAAGTGGTTTAAACTCTTTATAAAATAGTAGTGCTCATTTTG
SBN1036	AATTCATACGTAATTGTGAGAGTCTCAATTTGAGCTGTCGAAAGTTCAAGAGTCATATCACTCTCGTTGGCCAATT[G/T]GATTGCCTCACT
SBN1037	AATTCACTTTACA[A/G]GTTGATAATACTAATGTCAAAGCTTTCTTAAAGAATAAATTAGAATAAAAAATAGAGAAAGCTCGTATTATCAGA
SBN1038	AATTCGAATTTGGTTCCTCCTAACTGAATGGGATACGGGAGATTCCCCGCTCTTTCGAATAAAATTACGAATTGGTG[C/G]GCGAGGGCTGA
SBN1039	AATTCGGGGATAATAATGAAATGAGAAACAGGATGAGGAGTGATTCAAGTTCTCAAGGAACAAGAGGAATTAGG[G/T]ACAAAGAATATTCT
SBN1040	AATTCTGGAATCGTGATGATGAAGCGACTGGATCCGAGGAAGATATATCCGATTCTGATGGTATATCTAAATTATGAGCTGAATTGTG[G/A]
SBN1041	AATTCCTTAAACTTTTCCATAGATG[C/T]AAATAACATCTTTATCATTCTTGCATCAGAACTTCTGTATCTTCCAACATAGTAGTCAATGGC
SBN1042	AATTCTCACCAAGAACCTGGTTCTCTCAATCAT[A/G]TTAATGAATTTGCATGCCACGGGCCTGCTTCACTTGGAAATTATTGACTCCAACA
SBN1043	AATTC[A/G]GACAGGTAATCTTATGGTTCTTAATCCAGAATTTACCTATGAACAAGCTATTTATGTTTTATTTCAGAAGGCCAGATGTGCCG
SBN1044	AATTCTAAATCCTCTCCTT[A/G]ACGTGAAGTGATGACTATGCCCGCACCACTACCCTGGATTGTGGATTGATTTGTCTACATGTAATAGCC
SBN1045	AATTCAAACATAATTTTTGAAA[A/G]TCGATAATAAATCAAATAAATTTGTACAATAATGTGTTCGGATAAACTCAAATAATTTATAGCCCC
SBN1046	AATTCCAGGGCGCGGATGTGTCCCTGCCTTATCCACTTTCCCTCTGCAAAAATCTGTGATTGCTGCTATAAAATCTCTATCTTTTCAT[G/A]
SBN1047	AATTCCAGTTTTTGCATAGTTGAAGAAAATTGTTTTGTGTTGGCATGCAGAGTCTTCAAGGGAGTCA[G/A]GGAGTTTTATGTTCATGCAGG
SBN1048	AATTCTGGTAATTAGG[C/T]TCATCTAAGAAGTCACCAGTACTAGTAAAGCCCCAGTAGTTACCACTTAAATATGCTGCAGAATCACCTCCA
SBN1049	AATTCGACAAAACTTGACTCAATCGTTGGTTTAGACCCAA[A/G]AATTTGTGTGGTAAATTTTCTAAGCATAATAATACCTATAATTTAGTA
SBN1050	AATTCCACTTAACAATATTTTTGGGGAATCTTGTTT[A/C]GGGACGTCCGGCCCTTATGAAACAGATAACGTTGTATAAGAAACAGGGCGAT
SBN1051	AATTCCACCTTTTTAAGTTGTCATTTGTCTTCTTTTGTATT[G/A]TCGAACTACTATATTTTTTCGAGTTTATCGGGAATGACACATGGTAA
SBN1052	AATTCTAATAATGATGGACCCCTAAAATGTATTTGTTTCTTG[A/T]TGCTTAAAAAGATAAAGGAGTAGGAGGTCCGTTTGAATATCTGAAT
SBN1053	AATTCTAAGCTTGCGATCCCAACAGGGCAACTTGCCCTTCATCCAGATCCAGAGAGAGGTCCCCTATCAGCGGAAAGGTATAC[T/C]GTAGT
SBN1054	AATTCATGTACGAGAATTGGCTGGTTGTTTTTGGATGACTTTAATTAGTTGGGCGTTGCTAGTTGACTGAATC[G/A]ATCTAAAATACTGAT
SBN1055	AATTCAATTGACTCCATGATCATCTATTCTTACAGTAAG[C/G]CAGGTAATATATGACGCATGTGTGTAGATTTTAGGGATGTTAACAAAGC
SBN1056	AATTCTAAGAATCTAATTACTAAGCCAACTAACAAACGCAAAGTTGTTA[A/T]CAGCAGACAATACCCCAGCCTAAACCTTAGGAGTAGTTG
SBN1057	AATTCAAAGTATGACTTC[T/C]ATTCAGACGTGGAGCCAATGCAAAGATAATGACTAGCTGCTGCTTCTTCTAGCCAATATTTTCTAATGAT
SBN1058	AATTCACAATTACAGAGAGAGTGTTTGCAAGAGAGAATTGTTACAAAGTGATTCTTGTTTCCTTCACACGAAGAAGACAACTGT[A/T]TTGT
SBN1059	AATTCCGGTCGTACCGAACAACTGCGTGCGCGCTTC[T/C]CATTGGCACACGTACTGCTGCGCTTAAAGGCGCAGCTGGTACACGCGTTGGG
SBN1060	AATTCCTGACCATATAGCCCAACTCTGCCTTTCTCTCGTCCCCCCTTCCCTTCTCTACTCCGTTTGCC[G/A]TTCTTGGCGCCGCCTCATTT
SBN1061	AATTCCTTT[G/A]CGTCAACATTTTAGTTCTACTAGACCGAAAGAAATTACTCTTCGACATTGAAATTTCAATACATATTTTACTCATATTC
SBN1062	AATTCCTTGTAGGGAGAGAACTGAAACTAATGATATCCTCTATCATCATACCTTAAAGAGCACAAAG[A/T]AAGGCACAGCAGAAACCGAGT
SBN1063	AATTCTGCCATTTAGCATCCTCTTCTATGGTAAGAA[G/A]GCATTAGCCGTGTGAGTATATCGAAGCTGTTTTGCAGACAATTTATAAGCTT
SBN1064	AATTCCACCAGTTAACATTGAATTGGTGAAACCACATAGAGGAATTTTAAATGTCAATGTGGATGCTTGTTC[G/T]CATAGAAATCCAAGTT
SBN1065	AATTCTGTAAGACATTTCTTGCATGAATACTCACCTCCAGGGAGCATTTAATAATGGTTAAAAACATGATTCTAACCATATTTAGAT[C/A]A
SBN1066	AATTCTTGAACTTCTTGATTTTATAGATTTTGATGCATGTATTAACTATATTAAG[A/G]GGAAACAAACCGATATGAGGAGATATGAAACCA
SBN1067	AATTCTTTACAACATCAAATAATTTAGATAGATTTATTATTTTAAATTTAAAATTAGATCCA[G/T]CAATGCTAGATTCAAATGCAACATTA
SBN1068	AATTCCTCAGAGCTACTGCTCTTGCCGCTGAGCGCAC[G/A]TTCGAGTCGGGGGACTCCATTCCACAGCTCAGTGAGGCTTTCTCGAAGTTC
SBN1069	AATTCTTTGCTTTCTTGATATCTGATTCAACAGACCCCCCTTACAAAAAACCCCTATATGCCATTCTTAGATACCTACAGCTTACTCC[C/T]
SBN1070	AATTCATTTTCCGTCGACCGCCGGATTGGCAGAAATTCGTCCCAGTAAAG[T/A]GTGGCTGCCATGACACGTGTCCCCTTCACGGCGTCATG
SBN1071	AATTCATTCCACCC[A/G]GTGGAAGTTTGAATCCTATGAGGTCTTTCCCTGGTGAATAATGTTACCGGCCATTTCCTCCCTCTTGGATCCCG
SBN1072	AATTCTTTCAAAAGATATAACCATGGTACTCTG[C/T]CCTGCTAAAGCATATTGATGGTCACATTTCTTGGTTTAATGCCTTTGTGTTAAGT
SBN1073	AATTCAATTAATTTGATATTTTTAAGTACATCTGATTATTTCTGCCCTAACCAGATCGAGCTCAAAAGCTTATTGAA[C/G]AGAAATATTTA
SBN1074	AATTCAAGAAACACGTTGTAGGGTTTGAGAGTGTGAGTTCCAACGGAGAGA[A/G]ACGACGCCCACACGGCGGTGGAGAGAGAGAGAAGGAG
SBN1075	AATTCTTCGCCACACTAAAATTCCAATATATC[G/A]GGAGGTATAATACACTTCAAAATACAGAAAATAGAAGCAAAATTGGGCGACAATCT
SBN1076	AATTCTGATCATAA[G/A]GAGGAAGAAAGCTATTTGAAGTATGCGACAAATTGGTACTTCCATGTAATGGTTTGATTTTCCTGAGTTTTGGT
SBN1077	AATTCGGCAAAAAGTTTAGCTACTAATAAACTGTAAGGTGAGATTTTCTGGATCTTATTATTTGCCATGTCA[T/C]GACCAATTTTAACCTA
SBN1078	AATTCTTTATTAATTTTGGGGCACAGG[A/T]ACAGGCAATAAAACCCTAGTGAGGAGGAGGAGAAGAAGGGGTTTGATTCCGCGGAATATTA
SBN1079	AATTCTTGGACTCCAAGT[C/T]TTATAGATGATAATTATTGTACTAAACACAAAATTAAATCAATTGATCAGGAGTTCATCATCTTTTACTT
SBN1080	AATTCACTAGACGA[T/C]GCAGAAGAGAATACTAGGGGTCCTAACACATGCAACCCCTCTAGTAGTGATCCATGTTGAATCTCACAGTGTGG
SBN1081	AATTCACTCTTTTCGTTGATTCAAGAGAAAACTA[C/G]AGAAAATTCTCTATATCTGTAATCTTGGAACACATAACTTGTTACATAAATGAG
SBN1082	AATTCAAAAAAATTCATAGGTGATTCTTTTTTGTTT[G/T]ATGGAAGGCGCTCATTTCCATGTGTTCCTCTATAAAAGACACCTATGTACTT
SBN1083	AATTCACATATTGAAGGAAATACTTATGTGAGCATGATCAACCCCATAAAATTCTTTATGCTGATTATGGA[C/T]GAAGCGAGAAATATTGG
SBN1084	AATTCCCCCACTTCTTTCAAATGTAATTTATTACATTGGGAAGAA[A/G]TATATCTTGCCCAATTTAGATCGAAAGAAAATCTTCATGAGAT
SBN1085	AATTCTCTCTCAATGGGCTCCTC[T/C]TGGAACGCCGCAACTTAGTGGCATGGTTGAAAGGAGGAATCGAACCCTGTTGGACATGGTTCGAT
SBN1086	AATTCCTTGTCCTTGCTTATAAAGTGGTCGACCATGGCGACGCCTAAGCCATGGGTGCT[A/C]TGAAGGATCTGAAAAAACGTTGGGAGGTT
SBN1087	AATTCATATTTGAGGGTGCAGTACCCAATCCCAAGGGCCTTATTATTTCCATGAAGATCACTGTCTATAGGCTCCTCTTGTCACTTTT[C/T]
SBN1088	AATTCACACTCACCATATCCTTCGACACCTCCCATGGGGCACCTATTATGACCTCATCTGCATATCGGCA[A/C]GCCAAAACACTTAAGCTC
SBN1089	AATTCTGCACACCCTAAATGAATACCCCTAATTGTGATTTTTTTGTCCAATAAAGTGGGGA[T/A]ACGGCTCAAAAGTATTTAAGATAATAT
SBN1090	AATTCTCTGATAAGGTAAATCAAGAATCGCTCCATGTTCTTTTTACTGTTTTCTTTGTGTGGGA[G/T]TTGCTTTTTCTTTAGTTGGTGTTA
SBN1091	AATTCCCAAAACTTTTCATGCTTTTCCTTCCTTCATCTCCTGTTCACCGTAAACCTCCTGCTTCTGCTTCAATTCCCTGTTGG[G/A]TCCAG
SBN1092	AATTCAATCTCAAAGTACATTAATGATGCGTTTCTC[C/T]ATGCAAATTTGGCTCGTGAATCATAAACGCTATCAAGAGTGTAATAACCCTC
SBN1093	AATTCAAATTAATAAAA[C/T]CGTTCATACTAACCTGACTACACCCATTTAGAACCCAACCCTGATCCTATTCATTTAAACTCATTTCGGAC
SBN1094	AATTCTACA[T/C]ACCAAAATTGCTAGTCATGTTTAGAATGCAGTTTCCTTGCACGAAACAAAATACATGGGGCAAAATTGATTGTGCATTA
SBN1095	AATTCTCATGATCTCTTATCTCAATCAATCTTTTGATGAAAACATATATAAAAAGAACCA[C/T]TCTTGTGACTATGAAAAACCCCAGGTGC
SBN1096	AATTCTTATGGTAGGTCTTGATGCTGCTGGTAAGACCACTATATTATACAAACTCAAGCTGGGAGAAATAGTAACAACCATTCCTAC[G/A]A
SBN1097	AATTCTCTAAATTG[G/T]GCGATAATAAAATTCAATATTATTTAACTTTTCACCTATTGATAAGACTGTTGGAAAGTAGTTTCATGATGTGA
SBN1098	AATTCCGAAGATAGAGCTAGATAATTATCAAACCGGAACATACTTACAGTAGATTGA[G/C]CAGGAGTACCACGTATAATCAATAGAGAATG
SBN1099	AATTCCGAAATGCAATGCTCACACAACATAAACGCATCAACAAAAGGACAATTGATGCAACCATTAGTGCATCAAA[C/T]GAGAATATCTCT
SBN1100	AATTCCGGCATCAACATCAATTTTGATTTTCGAGGTTTTAAGG[G/A]ATGATTTTCCTAGCAAGATGGATGTAGAATTAGGAAAAATATCCC
SBN1101	AATTCCGAAAATTACTATCTTCCTGCAA[A/C]CAAATTTCAATATTCAGAAAACAAATAGCAAACATTCCCACAACAGAAATGTCAAAGAGA
SBN1102	AATTCAACATACTTCCATGTCTGCTGCTATTAAAGCTATCACAGAAGCTGTCAA[G/A]GATGTGAGCAAAGCTAGACCTTCACGCAATGTGT
SBN1103	AATTCATATATCTTTGAATCATTCTGTGTCGTATTTCTAATATCTGTTCAATTGGTCCTCAACCAGGACTGATG[T/C]TGTCTTTCGTTCTC
SBN1104	AATTCTCCTTCAATTAACAAGCAGTGTTGCAGGGAGTTTCTTTACTTGAAAAACAGTGGAGTAGAGATGGATTTTACCTTGAATTTA[T/A]A
SBN1105	AATTCATCAAAATTGTGATGTTCGAACGGTCTTGTAATTGTCCAAACCAAAGTAATTGACTTGTTTTGTTTTTTTAGTGGCATCAAT[A/G]C
SBN1106	AATTCTGACC[C/G]ATTCGTATTTGCGGATCCCAGCCGAAGGGCATAAATGCTGCCTGGCTGTTTGCCTCTTTCAGTACTTCTCCAGCAATC
SBN1107	AATTCACACTTGCAAACTCAGTTCTC[A/G]TCCTCACGTGAAGTACTCGGGGGTGCATTTGCTGATGACCCTGATATAGATGTTGTGGATGA
SBN1108	AATTCACTCATGGAGTGGACTAACTTATGAATCTTTTGGTAATTACAATAAGCTACCTGAAGAGTGCTTCAATTGACAT[T/A]TTAGGATAA
SBN1109	AATTCGATCGCAGCC[C/T]TGAAACAATTCAAGTCCTGTTAGCTTGAAAAACATGATGAACAATCATTGAATGTGTCAGTCAAGTTTAGTTA
SBN1110	AATTCATTCATTATTTAGGAAAGAATATAGAGCACCATTCATT[A/T]GTTAGGACATATATGCTGAGAATTATTTATCATTATTTAGGAGGA
SBN1111	AATTCAACCCCACTTTTTCTAACTTAAGCATCAAAGTGCCTTAG[C/T]TGGGGGTCACCCAACAAGCCTAACATGTGTTCTGTTATCAGGAT
SBN1112	AATTCTGATCAGTGATCAGACCTTATTGGCTAAGTTATTAGAGGGAGACAGGTGGCAAAGGT[T/C]TCTGGTGGAGTCACGGAAAACTGGAG
SBN1113	AATTCAAGTTTATTCAATTATGATGTTAATAAATTAATATTGGGTCAGTCAC[C/T]TATTGATCAATGTCAGTACTTTTTTATTAAAATAAA
SBN1114	AATTCAGAAGAGATCTACAAACTCTGATTCAAGAACACTGTTGAATACACATACATCATCTCATAAATAGAGCAAT[G/T]TCACTTATCTGT
SBN1115	AATTCCCAATCTGCGAAATCATTGAAATGATGCATCAAACGACGGCGAG[C/A]GTAAACAGGGTGGTTAACAGTACACTTGCATATGGTGAT
SBN1116	AATTCAACTTCTAAAGTTGTTTATCATCCCAAACATGTTATATAAAGAATTTGTTTATCCCTTGCAAACCACAAAA[G/A]TTATAATCGTTC
SBN1117	AATTCATTAGCTAAACAACAAGAAAAACGGGCGACC[G/A]CCAATTATGATTGTTTCAGTTCTCAGCCACTCAACCTGCGCATACACGCATG
SBN1118	AATTCCCATGAACTAGAAAGTAAGTGATGAGAATTAGGACTACAGTGAAGAATATCACAATCTGATTGGGTTTGAGATTGCAGAT[C/A]GCC
SBN1119	AATTCTCATAAGCAT[C/T]ATTCCTTAATTCCTCGAGTTCTTGTATTTGCAAGTTTCTTTGCCTTCCCGCTTCATCCATTGCCAAATTGGAT
SBN1120	AATTCAT[T/C]CAGGAAGTTGGAAGCAATTATAGTCCAGGAAGCTCCAAACTTCTCCTGAAATAGAGGTGTGCAGATGCAATAAATAAAACA
SBN1121	AATTCAAAGTTTTCATTATTCACATAAGATTATAGAGCATATCAACATAAAAAATGTAAAAA[G/C]GGCTATTCTTTTCGTGTAAAAAAGGA
SBN1122	AATTCCAAAGAAACAGTTACTAAATTCAAT[C/T]CAAATATCGGTCCAAAATAGTAATGATAAATGGTTGAAACTCTATCTGGAACACAATA
SBN1123	AATTCTGACATTCAGATTTTAAGGGACCAAGTATCCATGTTAATTCCTAGAACTGTTGGGGTATCTAATCCAGTTTTCTTGTCT[T/C]TGTG
SBN1124	AATTCTTGTCTAAGTTATTATATTAGCTGGTTAATTTTCTTTGG[T/A]TTTTACAAAACTTCTTCCATTGGGTTTTTGACTCTTGTGGAGGT
SBN1125	AATTCCACTAGGACTAATGCA[G/C]TAGAACCCAATCAAAACTAAGCTTGCGATTACACCAGCAATAATAAACGAAACTCATCAGAACTCTA
SBN1126	AATTCAAGGAATAGTTATCTCATTCATTGTTTGTTGAAAAATAAAGGATAAATGATAAATTTCACGGATACAAATTTATA[C/T]GCACACTA
SBN1127	AATTCACATACTGAAGCTCTCTAGTCTCATCTGGTAATGAATACTCTTCACTATCACTGTTACTTTCACTACCACTATCACGACTGC[A/G]C
SBN1128	AATTCTTCACAGGTTGAAGAGAAAGCT[C/T]CCAAGAACACTTCTCAATGGATCGAAGCTCACCAGCAAGGGAAGTCCTACAAAGAATTTAC
SBN1129	AATTC[A/C]GAAAACATTTACAACACAAATTTTGGCCTGCACCAGTTATGTACTAGCTTTAAAGCTGACTCTTATATTCTTTCATAGGAATC
SBN1130	AATTCGGGTGGCAAATCCATCGGTTGAACGCCAAAGAGGTATTCCTTCGACATGGTGGAGATGC[C/T]AATGAAGCATGGGAGAAATAGAGC
SBN1131	AATTCATAATAGGGATATAACTCTACACTCCTAAGAAGACTGAGAGTCCAAGATTTTTCCTTATCCTAATTTGTATTTGTGATGG[G/A]TTC
SBN1132	AATTCTCAAGTGAACGGAACGGGAGAAC[A/G]TAAAGGGAACAATGCACGTTGCTACTCAACTATAGAAATAAAAAGGTAAAGTTTCATGTT
SBN1133	AATTCATGTAAGAAAATCCCTCCAA[C/T]TTGGGCACGCAAAAACGGTATAGAACATCGAGCAAATGAGCACAATCTCTAACTTGGAAAATA
SBN1134	AATTCGAAACAATGAATTTAAATGACTCGTTGTTAAATAAATTTAAAATCTTATTATAATTTCATAAAATATA[G/A]TTTAAAGTAGAAGTT
SBN1135	AATTCGACGAAATCTACCCAAACGTTGGTATAGACCCAA[G/A]AATTTGTATGGTAAATTTGCTAAGCGTAATAATAACTACAAATTTGTAT
SBN1136	AATTCTTTAAGCTACCTTACATGCTC[T/A]TTATCCGGTCAAAATTTTTATCGAAAAAACATCACATGCAATGGTCATGTGATATTTAAAGA
SBN1137	AATTCCGTGTTTCATCGATGACAAGCATGGGATGTCTATGCGATCTTACTGGGTCGATTGGCTAGGTGTC[A/G]AATCGACTGAATTGACTC
SBN1138	AATTCATACTGC[A/G]GTGAAGCAGGGGGCAAAAAATCCTTCTTTGAAAACCATCAATCCGTATATTTCTTTATTGTTCAGCTCACTATCTA
SBN1139	AATTCAAAAGGATATTCAAGTATGCACACTTGAAGGTTCCAATGTTTTTATTTTTTTTATTATATTATTTTGGGATAATTACACC[C/T]TTC
SBN1140	AATTCTGAT[C/T]GAGTTTTGCTATTCTGTAAAGCTAAGAATGGGGAATTTGGAGTTATCATGGGACCCCTGAAGCTAGAAAATTTTTGAGT
SBN1141	AATTCTTGCAGCAAACCCTCAATGAAGGATAAATGTTCAAAAGAAGAAATAACCTCCAACCG[G/T]AAGTCTAGAAGCAAAGTTCACGTCTG
SBN1142	AATTCCTTCAGATGCTTGTGTGGATCTTCACCTGCGAGGCCACGGAAAGTGG[G/A]AAGTAAATGAATTAATCCTGATTTCAGTTCAAAGTT
SBN1143	AATTCTAGCATGTCAATGAATCATCCTCAAATAGCACAAGCTTCAGCATCAAT[C/T]AACAAAAACATTATTCTTCTTTAAGTTGTTCCAAA
SBN1144	AATTCATACAATTGACTGTTAACAATCAGGCAATATCCAGAATATCTCATACGTGTAAATTAT[G/A]TTACATTCTCTACAAATGAGAAAAC
SBN1145	AATTCGTATCTTTAGAGATTACTACTCACTAATATTTG[A/C]ATTTGACAAAAAGTTGCACGCCTCACCTCTAATTGGTGCGACACACTAGG
SBN1146	AATTCCTACTGATGTCGTTTGGTTTGACAAACTCGTCCATAACTTGATGAATGATG[T/C]TTTTTATAACTTCTTAAATCACTTTCTTGTCA
SBN1147	AATTCCTAATGCTCAGGACTCTTAAGACTCCTTTGAGACATTAAAGGAAACTTGAACTTATCCTGTCCTGCAGTGTGAGTACTA[C/G]CTAT
SBN1148	AATTCCTAATATACTTGATGGCCCCTCTAATACGAGAGATAGTTTCATGTTCACTCTTTAAACCA[A/T]CCTGCACAACGAGGTTAACTATA
SBN1149	AATTCTA[A/G]AACAAAATGAGAGGTAGCTAACCAACTTCTAGGAGAGACATAATTGACTGCATTAATCTCTTAAAAAAGGGATCCCCCGCT
SBN1150	AATTCTAAAAATAACGAATCCAACGGTATGTAGTAAAAAA[G/A]TTGAAATGAATTTATAGGGATGTAAGAAGGGAAAGAGGGTAGGTTTTG
SBN1151	AATTCTCGGAACTTGACCA[A/T]AATGTAGGTCTAGACCCATGCATTTGTGTGCTAAATTTGCTAAGCGTAACAATAACCACAGCTTAGTAT
SBN1152	AATTCAGATATAAATCTGAGATTCCTAATAAAACTTTTAGGTTACCGCTGA[C/T]GGAAGATTGGAAGCTGAACGAGATCGATTCCAGAGTA
SBN1153	AATTCTTTGCACG[T/C]TTTTATTAAAACTAGTTTGTTTCCCTTTTGTACTAACTTCTAGTTATTATTACGCTTAACAAATTTACAACACAT
SBN1154	AATTCAGGTTCCCGCATGCGTTCCGCAACAGCCGCTGTGTATTTCTTTAAGAATA[T/C]GCAATCCTTTTAGCTGGGATAAACACCAGATTA
SBN1155	AATTCTTGTTGTTTATTAATCATTTCACTGATAACGAGATTATACTT[T/C]CATTTTCTGAAATTATCATTCACAAGAGATAATTATGAATA
SBN1156	AATTCTGTAATCCAGGTTTTTGCGTGATATGACGAAATTAATGTGCAATGTTGTTTCATGATAGTGTAAAG[G/A]TTTTTCAGATGGTGGTT
SBN1157	AATTCGACTGAGAATTATGACTACTCAGTGGGAAGTCATAGGAAGGAATGTGATCAGATCTGGAATTGTGG[A/G]GAGGGGACTAATGGTTC
SBN1158	AATTCTGGGTATTCCGAGCCTGCAGATGATATTTTTCCAAATGAA[A/G]TTAATAACTTCTCTCTCGAATATCTTGGCCACGGCCTCAGCTT
SBN1159	AATTCAGCTTCGATGGTGTTACCACAAGGATCGAATGACGAGTC[T/C]CTTTTCTATATACATATCTGTTGGTATGTTGTATGATCAATATA
SBN1160	AATTCAACCAAGCACACACACTTTCCACGATCAATGTAGCTATTCTTTCTCATGTT[C/T]GAATGAGGCTGTAATGATGCCAACACACCACT
SBN1161	AATTCTCTGATAACTCTTCTCCTCCTCTAATGG[T/C]TGTTACCAACCATTCAACTCGAAACCCCTTTAAATGGCTGATAATGAACTGTTCA
SBN1162	AATTCTCTTTATGAGAGAAGATACATTATATACAGCAATTGTTTGATAGAACCACCATCTGAAAAA[C/T]CTTTACACTATCATGAAACAAC
SBN1163	AATTCCAGCGTTCTCAGGCTTTTGGTTATTTTTCAGATGATGAAGGGAATAGTTTAGGCGTCGAAGCGGC[G/A]TTGTCGATGCTAAGGTTC
SBN1164	AATTCCATACATGCACAACACATATATATTTACTATTTTTATAATCAAATTC[A/G]AACAAATTTTTATTTCTCACACCTAATAATATCAGA
SBN1165	AATTCTGTATTAGAAAGTTTCTACATATGGATCGGAAATTGGCGTCACGGGCTTTCTTGCGCTGCTTATATGCAGAA[T/C]ACTTTTGTTGA
SBN1166	AATTCAAGAGCTTTT[C/T]GGTGATTAATATGGATCTATTGGACACTGCAATCCAAATTCACATATATCCCTAACAGGATAATAACTATAGC
SBN1167	AATTCTTAAATTTGAATTTATCGGATCCAAACACAACATCAGTGAAACTCAAAAAT[G/A]GCGAAATTCCATAAGATAAATTTTGATTTCTC
SBN1168	AATTCATACTTATGATAAATTTATTTATTATTTTTAGACATTCATATTTTGCT[C/T]TGTCGGATCAAACAACAATTTATTGCGGCACAATC
SBN1169	AATTCTACTTTGCTAAATCAATTGTAAAACTTTAATCGGTTACTGTTTTTCTTTT[C/T]ATTTTATACTCACGCAATAAACATGCACACACG
SBN1170	AATTCTAGATTCAATCACAGTAAAAGTGCATGAGCATGTACGGATTATTATA[T/C]AGAACCAACTTGCCTGGATAGAATAAGTATGGAAAG
SBN1171	AATTCTAAATTCTCATATCATC[A/T]GTGTAGCCACACAGTCAATACACACACACGCTTCTGTGCATTAATGAAAATAGTTTCTAGTGTTTA
SBN1172	AATTCTTTGCCAAGAATTGTTGACGTTTTGCACATCGTAGGATTTTGCTTGAACCACTCCAATATTG[C/T]TGTTTGTTCAAATGTTTCTGT
SBN1173	AATTCATGGATGTTGAAAACATAAAAAACC[T/C]GCTCCCGTTCAATGTTGTCACGCGCAGCCCGTTCATCACCATTGCAGCATCGTCAAAC
SBN1174	AATTCGTATAATCACTAGACAGTTTTTGACA[A/T]TTTTTTTGTACTATAAGTTTTTACTAACAACGACCATGTTATTTGGCAAACATCCTA
SBN1175	AATTCAATTGATAGGAGCGTTAGGGTTTACTATGAACAGCA[G/A]CCTGAAATCAACGTCCTTTTCTCTGACTATTTATCCCTTTCACATGC
SBN1176	AATTCCGACCGGTGAATACCGAGAAC[A/G]GAATGCGGCCGGCGAGAACTCAACAATGGCCGGATTCTGCTGAGATGGAGCATGACGCTGCT
SBN1177	AATTCCGACAAGTCAATTTAG[C/T]TAGATGACAACCTATGTCAATTAACCTACTAAACTTTCATAGACGACCTATATCTCTAGGCAATGAA
SBN1178	AATTCAGAGGAAACTGGGATGATCATCTACCACTACT[G/A]GAATTGGCATATAATAACAATTTTCATTCCAGTATCGGTATGATCCATGTG
SBN1179	AATTCTCTTACATATTTGCCTATTATATGCACCAATGAGAAGAAAGTACGAAGCATGGTTATTATAC[T/G]ATAATACCTATTAAATAAAAA
SBN1180	AATTCTCCAGCAAATACAGCAAGTTTCTCCATCCACTGTGTTTCAATTCAGAGTCTTTTCC[C/G]TCCTTCTATTAGTCGACAAGGAGACTG
SBN1181	AATTCTTCCCAACTTGTGC[C/T]CTGGTCGCATCAGTCTAGTTCTCTCAATATTTTATCTTCATTCAGAAATGGCGGTAGATGTCATCAAGA
SBN1182	AATTCGGGTGGCATATGCATC[T/C]GTTGAACGCCACAGAGGTAATCCATCGACGTGGTGGAGATGCCAATGAAACATCGGAAAAATTGGTG
SBN1183	AATTCTCTGTTGTTTGTCTATGATCTTTTGATACACACATATGCTTTCACATTATGCA[T/C]TTGCATCTCTACCTTCTCTTAGCATCTAAG
SBN1184	AATTCACATAGAAGGAGTCAGCTACAACAACATAGTGAGTTT[C/T]ATCAAGGACTAATCCATAGATTTTCTCAGGGGACTTCTGGGAAGAC
SBN1185	AATTCACATAAAATTATTACTTAAATTCTAAGT[C/T]TGGAACTATGTGATTTGGGGGCCAGCACACGTGGATTTGATCAACCAATCAGAAA
SBN1186	AATTCATTGGATAAGTGCTGCGTTTCGTTGGCGAGAGGCGTTGGACGTCTATGAAATTT[C/T]AGTAGTTTAGTTAACAAAGTGGTTAACTG
SBN1187	AATTCAATTCAACGTCATA[C/T]TCGCTTTAATTTGATTAATTGTATCTCAAGTTTTGAATATGGAAAAACCCCACACCAACAAATCAATAT
SBN1188	AATTCTTCTGGAGTGGATCCTATATAAGTAAATTATGATGCTTGTAGTGAGATTTGTTAGAAATCTACATTCCACATTTTTGT[C/T]CTGTT
SBN1189	AATTCAAGGAAGTATCTTTCTTAAAGATGGAGAGGAAAGGTTTTA[C/G]GAAAGTGAATTTACATTAGTCATCGGTACATACAGTAAATGAT
SBN1190	AATTCACCGCCAGAACTGTGTAGTTCCTCCCACTAAGGCAAAACAG[C/T]GGGATGTAACGGGTGCCCGTGTAATCCATATAGTCCGAAGAG
SBN1191	AATTCTTGGAAACTTCCACACCATT[C/T]ACCCTGTCACGAGTTAGGCAATGTTGCTTTCCTAGCTTAGAATCAACAATTCTTATCCCGAAA
SBN1192	AATTCGTTATAATTTTTTGTATCCGTAAAGC[C/T]GTTACAATTTGTAATGATTTCTGAAATTAGGGACGGCCAACTTTTCGCATTATGCCA
SBN1193	AATTCGGGCTTGAACTATGCTGATCAAGAAGAGCA[G/A]CAAAATCATGCGCAGTGCAGCAGTGGCAGCCATTGATGGACAACCAGGAGCAA
SBN1194	AATTCCATGCCTAGCAATTGCATTGTCTGCTCCAATTACCCC[A/G]GTTGAAAATAAGGGAGGATCAGCATCAGAATCATTGACCCGGACCT
SBN1195	AATTCGAGGAGAGTGAGAGA[C/T]GAAAAACCGATAGTGAAAAAGACCATAGTTGAGAGAAACCGAGGAAGGAGATAGAGAAGAAACCAGAG
SBN1196	AATTCAAGAATGCTACTCCTTCGGATTTGACGACGTCTTTTGTTAGTCTGG[T/A]AATTTCTTCATCAGAGAGAGACTTGTAGAGAGAGATT
SBN1197	AATTCGGAATTTCAATTCTAACGACCAAGCCGTTAGGGCTACCATGTGACGATTCCAA[T/C]GAGTTCAGTTTGTTGACTAGAGTGCCAACT
SBN1198	AATTCAGGGTT[G/A]CCTGAGGACTGTACTGTAATAAGAGGAAGATTAAGGACCTGAAGGAAATTAATTACCTCTCCCATTAAGCCTGTTTC
SBN1199	AATTCATTAATTATGAGCATTTGAGCTTATATCTATAATTGGATTAAATGACAAC[G/A]GCCCTAATTTAGTTGGATTTTTTTTAAATTGGA
SBN1200	AATTCGGAGGAAACGAAAAGTTCAATA[G/A]TTTCATTGCTCAGTACGGAATCCCTAAGGAAACAGATATCGTCGCGAAATACCATACGAAT
SBN1201	AATTCTCTAAAATGTGAAAACACGACAATGGTTAATTTA[T/A]GATGTAGAAGGAAAAGTAGGGAAGCTTTATAAATTATTAAAACGTCAAT
SBN1202	AATTCCCGACTC[C/G]GATAACACAGGATTAGTCCATGGACTTGAGGAATCATGACAGTCGCATACATATGATGGCTGTATCTTGGATTTGG
SBN1203	AATTCCTTGGTTTCGAGAAAAATCTCCAAATAAAGAAGACATGTATTCT[C/G]CTCCACGATCGCTACGCAAATTCTTTATTTGAAACCCAG
SBN1204	AATTCATGATGTTTGTTCTT[C/T]GAATTGCAACTCCTCTTTATTACACTAAGTTCAGTAATACACATTAATTAAACCGTGTGTTGTTCGAA
SBN1205	AATTCTTACAACAAGAAGAACAAAGCAATTAAAATAATATATTACATCAAACTAAAAAAACAACAAATGCACCAAACTAATGCATT[T/C]TC
SBN1206	AATTCTATATATCACTTGTCTCCAAAGCCTTCTTGACCCTTAATTCTGCTACTTAATAAGTGTAACCACGAGCACATAAA[T/C]TGTAAGTA
SBN1207	AATTCT[G/A]TTCTAGTCTTGTTTGCAGTAATTGATGCTTGCAATTTTCTGGAAAAAATTGCGCGTGGCAGTTTTTTTTGTTCTTGATTTTT
SBN1208	AATTCAAAAGGTTCCAGAATTGAACCGATAAATGGAAAAACGGAAATACAAAATGGACGAAATAATTCC[G/C]CCTGGAATAAAATTATATT
SBN1209	AATTCACCGCCAACAACGTGAAACCTAGCAGAA[A/T]AAGAAATGAAGACAACTCTTTCGCTGTCCCACAGATCAGGCCGTCTTCAGCTGCC
SBN1210	AATTCTC[G/A]CAGAGAAACCAGAAGGAAAGCTTGTGCATGTATTGGTATACTACCCAAACTACTATTTTAATATTCTTTGTGTGTTTATTC
SBN1211	AATTCGAAAAAACTTGACCTAAACGT[C/T]GTTCTACACCAGAGAGTTTGTGTGGTAAATTTTCTAAGCGTAATAATAACTACAAGTTTTTA
SBN1212	AATTCAGTTTTATGCCCTCGAC[C/T]TTTTTATTTCAGGTGTGGTAAGTTAAAGGACCAAATTGCACTTTTTTTTCTTTCACTTGTCATTTA
SBN1213	AATTCTTTCAAAGAGATATTATTCAGAAATATTCGCAGTTTGTTGAAACTTCTCTTGTAACTTGACTTCTAAAA[A/T]TGAGATCAATGGCG
SBN1214	AATTCATTTTATTTTACGCAATTTATTTTAACCACTTCTGCTT[G/C]CGCGTTCCCAGGTCTATCCACTCGCACCTCGCGGTGCCTTTCAGG
SBN1215	AATTCATTTTGTTTGCTTGAACTTGAATTTAATTTCCCAAGTA[C/T]TTTATGTAATCAGTTGTTTAATAATGGCTAAAGCTAAGATTGATG
SBN1216	AATTCCTAGGTATCTTTGATTCTATGTGTGGAAACAGTAGTTTTCTGGTTTTTGCAAGTTTTTTGAGTTCCAAA[G/A]TAAAAATTTTAACC
SBN1217	AATTCACGTTCTATCAATTACACC[G/A]ACTTCAGATCTCTGCGACTTGTACAGTCCAGCACGCCTTAGCCCTCTTTCACTTTCATATTTTT
SBN1218	AATTCGAGTTCGAGTCGAGCTAAAAAATGAACCGACTTGCGAAATTCGCAAACTGTCTCGACTCGT[C/G]TGCCATCCCTACCCCCAATTAT
SBN1219	AATTCTTCTCTCCAACATTCCTGATTCGCCATTTTTCTACACGACCCGTACATCAAAATGATATTAC[C/A]AGAGCGCTGGATACTCATAAT
SBN1220	AATTCAGGCGTACAAGCTAGCATTAATTATGA[T/C]ATTCAAGAAACCAAATTAGAAAGAGCAAATTGCCAGAGTGCTATATATGGATATAG
SBN1221	AATTCTTATGGGATTTACTTATCACAAACCAAATATCATTA[C/T]AGACACTGGTCTGTTGGGGGCTAAATCATTGGTCACGCCTTTTCCAG
SBN1222	AATTCTGGAGGGTTAA[C/A]ATTTTAAAAATCTCAAACCTTGGGACTGCATTTGGTACGACGTTGGGACGTACATCGGGACAGTTGTTCTTC
SBN1223	AATTCTTTTCCCGATT[C/T]ACTTTGCCGCGTTCTTATGCCAAATGGAACAGTCGCCTCAAGTGCAACCTCTATTAGTACGGTTTTGACGTT
SBN1224	AATTCTCAGAACGTACAAAACTTAGCTGTTTTGCACGGTTTTATTAAAACCAGTTTGTTTCCCTTTTCTACTAATTTCTAG[T/C]AATTATT
SBN1225	AATTCCTTCCCATCCTCGAATTCGGTTATTAATTTTTTCAAGAGTGGAGTGTAGTCCCTGATCATGATACGAGAGAAAATAAGGGGAA[A/G]
SBN1226	AATTCCTTCCAAATATAGACAATCCCCGGAGAAGTAATGGCCATATGAAGACATGATGGC[A/G]CCCTCTTGGAACGGTCCACCGCTCAAAA
SBN1227	AATTCATCAAGTTGGCAGTGTGTTTCGTTGTGCTTACCACTAATAATGACCAGTGTTTCAATGGCACAATGAAATG[A/C]ACACAGACTGAA
SBN1228	AATTCCGGTGAAATTTAAAGATTTATATTA[C/T]TCATTCCATCCGCATAGATATTTGATTCATATGCTAAAAGTTTAGTACTGGAATTAAG
SBN1229	AATTCAGAATGTAGTAGATGAAGTTTCAGAGACACTTGGATGATGGTTGCCTAAACAACTATC[G/C]TACTACCACAACAAGCTCAATATCA
SBN1230	AATTCACAATTCATACATTTTAGAGCTGATAGCATTATTAAAAGAAACCCAAAAACCTGAAAGAAAAAGACCTGTAAG[C/A]AAGGCTAAAT
SBN1231	AATTCTTGAATACAGCAAGCAGGTAACTCCTTTATAGTCATATTGTCGTTTCATGCGGTATTGTATCTTTGGTCATTCATCACTT[G/A]TAT
SBN1232	AATTCTGAGAATGTTC[G/A]AACTTTAGCTGTTATGCACGATTTTATTAAAGCAAGTTTATTTTCCTTTTACACAAACTTGTAGTTATTATT
SBN1233	AATTCCATCTCTCCCCTCACTCTCTTGCGTTATTTTGAGATATCTAC[G/A]TATAGATTCATGCGAAATTTTGTCGCACTGTGATAAGTGTA
SBN1234	AATTCTTAAAAGTGGTCGGAATTTACTTAAGTGGAAAAAAATTAAGGGTTTTTTTAGTGCTTTGTTGA[C/A]TTTGATTTATTTTAAAAACC
SBN1235	AATTCTTGAATAGTAAATCAACGGATATCGGGCCAAAAATTTTCCGTATCAATCAATTCATCTAT[C/G]TACATTATTATAATCTATAAATG
SBN1236	AATTCAGATCTCCTTTAATTACCACATAAAACAATGTAGTCTCGAGCACTCGGGGTG[C/T]GTGCAACCCTTTCAAATGTAGTTGCCAACCT
SBN1237	AATTCACCTAATGTTGAGGAACAATAGA[G/A]CATTTCAACCAACTGAAAGAGATATTGCTAATTATCAAGTGAATATCTACTTTAGTGGCT
SBN1238	AATTCGTGTCATTTTATCAGAACCTCTTA[G/A]GAGGTAACAGACGTCGATTATTGGTGGATATTAATTACCTCAGACCTTGGGTGAGGCAT
SBN1239	AATTCATTATCTTTAGATGAAGATGAGGTTTGCGGAACATTCCAGATA[T/A]CATAAAACTATTTTGCAGATATACTAAGAACTATGTACGT
SBN1240	AATTCATA[T/G]GATCAACATCACGTTTATTCACCGCAGCGACTGCGAATTATTGTGGAAAAAGCAAAAAAAAGGCTTTATTGTCTGCCACA
SBN1241	AATTCTGCTCGTTCAAAGAAATATTATGTCTATGAGTGAAATCTAAGTATTTTATGTTATGTGAAGGTACAAGA[G/C]ATAGTTGACTTATA
SBN1242	AATTCCCTTCTTTGATTGTTCAAGCTACTAAAGGTGTATTTT[G/T]TGTGGTTCTATCTCTCTAAACCCATTTAAGGAACTAGTTAGCAAGA
SBN1243	AATTCCACGATACACTTTTGTGCTTTGGTTGGCTATCCTCAACAGGCTAT[T/C]TACATTGGGCAAGTTGTGGCTACCTCACTTGGGCACCT
SBN1244	AATTCAGTTGTTTCTTTCCA[C/T]AGGAGAAGTCATATGTTCTTTCGGCCTAAACTAGGTCAAACCAGGTCCAATGAACTAAGTCTTAATTT
SBN1245	AATTCTCCGTCAAATGGATCTAACAAATAACT[G/C]CGCAGGCCATTATATTTCCCGTAATCTTCCCTAAACCATTTCATGTCAGCAAGGAA
SBN1246	AATTCCTGGACTCTGTAGCATGTGGACACCAGCACACAGAACACTAATACACTATCCGTGGATAA[T/C]TAGGCTTCTTTCATTTTGAAGCT
SBN1247	AATTCATGTGGACACAAAGGGCGAAATTAATTTGGTGACCTGGGTTCTAGAGTACGAGAAACTGCACGAG[T/G]ATATTGAAGATCCAATCG
SBN1248	AATTCTTCTGCATACTTAATCAGGTCGTTCTTAT[T/A]CTTATTATGTACTCTTCCTGGAATTATGTTAGGATGAATCAGATGAAATGCTGA
SBN1249	AATTCGACGAAAGAGAACGAACCAGAAAGAGCAGTTTTGTCATCTGTCTCCAAACCAAGTTCCTGCACAAAAAAATG[C/T]TTTTATAAAAC
SBN1250	AATTCCCGTTTAAATTCTCCAGTGAATGGAACGGGAGAA[T/C]GTAAAGGGAACAACGCATGTTGCCGCTCAAATATAGAAATAAAAAGGTA
SBN1251	AATTCT[G/C]AAAATCAATTCACTTCATCAATGAAAAATGGGAACCAAACCTCAGCTTCCTGTTTCTGAGCATGAACGGAGGCCTCTGCTTT
SBN1252	AATTCTCTCTCACTGGACTCCTC[C/T]TAGAACGCCATAGCTTAACGGCGTGGCCGAAAGGAGAAGTCAAACCCTGTTGGACATGGTTCAAT
SBN1253	AATTCCCCTATTCAAGGGCTGGAGGCTCTCGC[C/T]TGGAATCATTAAGGTTCATGTGGAGGCTAAGCATGAAAAATACTTGGGCATGCCTG
SBN1254	AATTCCCCCGTCCCTAGTTTTCAACTCAAACGACATAATATCCCTAGTTAGCAACTCCATATTCAAGAAACTCAACAGAAAAG[T/C]CTACT
SBN1255	AATTCAGAGCTGCTTGGACTACCTTTCGATGAATGAGGAGTTTAACTAAGAT[T/C]ATAATTTTATTTCCATAAGTCCTTTAGTTCAATTAG
SBN1256	AATTCCAGTTTATGGGAATCTTTC[T/C]TGTGATTAGACTTGTAACTAAATATGGTTTTACACAAAATTCCCATTTTCATTTAGAGTAGTTT
SBN1257	AATTCAAGTTTTTAGCAAATATGCAACTCCATTAAAATAATTAACATAAAGTTAC[G/A]ACAACAACTCACATTGTTGAAAAATTGAAAGTA
SBN1258	AATTCGGGTGGAAAATCCATC[G/A]GTTGAATGCCACAGAGGTATTCCTTCGACGTGGCGGAGATGCCAATGAAGCATGGGAGAAATTGGTG
SBN1259	AATTCGATCACTTGGTTGTTGGCCTTTCGCAGGCACCAGAATTTGACCTCCTCCAGGTTGGTGGCCTTTCACAGGCACCA[G/A]ACTCGATC
SBN1260	AATTCTCTAATGAATCCAAAGAAGAAGTCATGGCTTTAATTCCC[A/G]AAAGGACAATCAAGGATATGACTTCACCTGATCAAAACCAACAA
SBN1261	AATTCTTGATACTTCCTGACGGCCGTCTCTAACGTATCGTCAAAGACATCATCATTCAAGTGTGTTTGAATTGTGGGGTTGGTG[C/T]GGTC
SBN1262	AATTCATTATAGTTGGTCATAATGTATTTTATT[A/G]TGTTTTTACTAGCAAGTTCCTGTCATTTTGTCTATTTTCCATGCAACCATTGCAT
SBN1263	AATTCAT[T/C]ATTCTTCACATAAAATTTCGTATCTACAAAGAATAACTTACAAGATAAAAAATAATATGAAAAGATAAATTTTATACAAAT
SBN1264	AATTCTATTCTCAATTTCCCAAAGAAGGGGGCAACTAATTCGCATCGCAGGTCAT[T/C]AAGTACCTCGCGTTCTCGAAAAGGTTTGAAACC
SBN1265	AATTCTAGTTTGAATTATCAAGTGAACGGAACAGGAGAACGT[G/A]AAGGGAACAACACACGTTGCTGCTCATCTAAAGAAATAAAAAAGGT
SBN1266	AATTCTTGATGATCTCTTCTCCATCACTAATCCCCACTACACAACTCAGT[C/T]GTCATAAACAAAACACTCCAAGAACCTCACAAACTGTA
SBN1267	AATTCTTTAATAC[A/G]AAGTGATAACACGATGAACTTCACATCTAATTTGAGCAAATAAACCCCTGTAATTCTTGAATAATCGTTAGCAAA
SBN1268	AATTCATGTACCTCTCCATGCATCCAG[G/A]ATGAAGTGTTTATGTTCCCGTGAGATTGATGCATGGATGTAACAGAGCTACTTCCATCAAA
SBN1269	AATTCAGGCAAAAGTAGCAGCAC[A/C]AGAATTGCCAAACTGCTGCACATATGATGAGTTGGACAGGCAGACAGCAGGTGCTGTCGAGGTAA
SBN1270	AATTCGTCGTGCGTAAGGACACGAGAAGACATTGTCATGGGAAACACACAAACTGCAACCAAGATAGCTAT[T/C]AAGACTCTAATTGTAGG
SBN1271	AATTCGAATATTTAAAGCTGAGTATTTGATAGGGTTGGCCAATAACCACACCAG[T/A]GGGAATATATAATATTAACACCCCTGACAATGAC
SBN1272	AATTCCATACAAGTATGGTCCTTCCATCGACCATCTC[C/T]CGGCCTTTGGGCATCGGTTCCCATCCTAGACCAGACAACTATGTACTTGAG
SBN1273	AATTCTTATCTTTTTAAGTGATTCATATGTGACCACGAATTACAATCA[G/A]TCATATATTACAACACGAGATTCTTATTTTTATATTTATG
SBN1274	AATTCATTAATGAGAAAGACCGGTTAAGGTTAGAAAAGGAGAAGTTAGCTTCATTAACTCATAAATTGGAAGTAATCAT[A/C]AGTCAGCTC
SBN1275	AATTCAGTACGACTCGACGGATATTTCCGTCAGTGACCTGAAAACATGTTTGACTGAATTTCTGAACAT[C/T]GAAGACATCGGAATATCAA
SBN1276	AATTCAGAAATTGTT[T/A]ACCTGCCCAGTGGGATTGCCAGGATTTATAACCACCAAGGCCCTCACACTAATACCCCTTGATTTTGCTGTTT
SBN1277	AATTCCCCAAATTATTTTTTTACGATTTTAA[G/C]AAACTCTTTCAGTTCTAATTGTATTAATTACAGAATTGTCATTGCTAAATAAGATCC
SBN1278	AATTCGGCCTTGTAATTCACTTTGGAGGTTTTACATTTCAATTCTGTCCAAGAATTTATTTTTTTTCCCACTGTGCG[C/A]CTGCTGCTCTT
SBN1279	AATTCTTAATTGCTAGAATAGCTGAAGGATTGGCCATATGAGAGCATTGAGTGATGATGCTATCCCTAGTAGAAAAGCTGAAAGACC[A/T]C
SBN1280	AATTCAACAGCAGACT[G/A]CATTTTCAAAAAAGAAGAAAATTTCATTGGGAAAACTTGTACAGCAAACAAGCCTGGAAAAATTATTGTTGA
SBN1281	AATTCCACGACACTCTTTATGCGGGACACCAAGGATAGGAGCGCACGTATGCCTTGGTGCGGAGGGCCTACTATTGGCCATAGATGC[A/G]G
SBN1282	AATTCTT[T/C]CAATCACACACATAACCAAAACATAGCTTACTTCCTGCCTTACCTCTCCAGTAGTGATATGCTGGAGGAACTTGTCCTCAA
SBN1283	AATTCTTGTATACTAAGATGTAAAATAAAATGCAAATTTTTTAAAAGTACGCG[G/A]TCGAAACTGTTCCACAGAAGTGAAAGGCTTGTGTT
SBN1284	AATTCTACGGCAGGAATTGAAGTTATAATTTCCCCTACTCAGCATTTTGGATTTATGATTTACTGAAGCTATGATGTT[T/G]ACAAATTGTT
SBN1285	AATTCCTGTCAATATTTATGTTGATCTATCTCTA[G/A]AAGTTATATCTGACAATTAAAGTGCTTATTTTGTTTAGGATTTTATTATGGAGA
SBN1286	AATTCTTTGGGACGT[C/G]TATTTTATGGGAATAGTATTTATGCACATGTTTGCTTCGTCATATGGGCCCCATGTTAGAAGAAGATGATCTG
SBN1287	AATTCGGCTCGAGTTCTTTCCAATCAGTCATAATTAGAACTGAAATTATGTAGGAATTTACCCATTCCA[A/C]TTCTCCTGGCTGGGATTCT
SBN1288	AATTCACCGTTTCCTGATTCTTGATTGGTAGTGTATCTGTTGTTAATGTAGAAGTTTCTGTTTTAATCTCGTTGTGCTGCGTAAA[T/G]GCT
SBN1289	AATTCT[G/A]CTAACTCAGGCCTGCTCGTGGCGTAGGCCTTTGCATTAGGTCACTGGGATCCCCTATTACTGCTAGCACCTAGGCCTAGGCC
SBN1290	AATTCGTGAGAATTGTGTCACTACTCCCACCAGAGTGAGAGCCTCATAATGATGAGCAAAGCAAACA[A/G]AAAATCAATAATGATACAAGA
SBN1291	AATTCAGTCTTGATGGTGTTACCATAAGAATTGAATGACGAGTC[C/T]CTTTTCCATATACATATCTGTTAGTTTGTTGTATGATCGATATA
SBN1292	AATTCCTGAATAATGTAAATAGCAGGCTAATATTAGTTTCATTCAGCTCTTCATCAACTTGA[T/C]CTACCTCCCCCCACCCTAAAAAGGGT
SBN1293	AATTCGTTTTTTTGTAAATTATGGCCAATGAAATAGAATAATAGACGCATTGAGATTAGTTCACAAGAGAAAC[A/T]GGGCAGGGAACCGTG
SBN1294	AATTCTCCATCTTCAGGAGCTTATTTTCCACCAGATTTCTTTAAGGGCATCGATGCACCTAGA[G/T]GAACGAAGCTGACGAACCCTGATCT
SBN1295	AATTCTCCAGTTAGGTACAAGAAATTTCAAGAGTGTGTTGAATTTGAAAAATTGGATACGAAAAAATTGTTATCT[C/G]TTGATATACCTAC
SBN1296	AATTCTGGCCGTCTTTCATTTTGTTTGCTCTCTTCTCTGT[T/A]ATTTGAAGATCAATGTTGCTATTACTAGTCAGTCTAAATGCCGGCTGT
SBN1297	AATTCATCAGCCACAAGGAACAAATACAAGTACT[A/G]CACTGCACTGCAACTATGTATACATATGTGCATAATTATGATGCAAAGGCAGAG
SBN1298	AATTCATATTCAAATTATATAAGCTCAAAGTTCATATATTATCAAATATACATATCATAA[T/A]GCCTATTTTTGTAAAATTTATATTCGAA
SBN1299	AATTCAATTTTCACCCGTTACTCTCATTTTACATTTATTTCACAGACTTATAGCTA[T/C]TCTCCTCATAACTCAGATTATTAGACTTTCCC
SBN1300	AATTCAGAATCAAACATAATATAATTAGACTAGTTTTCTTTGCCTTATTTGCTAGCTATCATCCATCTAGCAATGTCCC[G/A]TCACAATCT
SBN1301	AATTCACCAAAAAATGTGAAAGTTGTCAAAAATATGCAACCTTGATACACACTCC[G/A]GCGACCCCGATGGAACCTATCAAGATTGCTTGT
SBN1302	AATTCG[G/C]AGAAGAACACCAAGTCCACCAAGGGTCAATGTCTTTTGGTCAAGGCAATGATTCCATGTATGACTTGATATTCTTAATATCT
SBN1303	AATTCTTTTCTTTTTTTTTTCCTATACTGCTTACAATTGGAACATCGTTGAACTCTATTCTCCATATG[C/G]AAAATACACTGCCAATCAAA
SBN1304	AATTCGAGAGTGAAGGATGGGACTCAGCGGCTTATCCGGGAAGGGATGGTCATTAATAATTCT[A/C]ACAATTCTTTCAATTTCGGTATCCT
SBN1305	AATTCTGCTTGCTTTAGTTG[T/C]TCAGTTTAACTGGGAACTTAAACAGATGGATGTAAAAACTGCATTTCTACATGGAAACCTTGATGAGC
SBN1306	AATTCTGCCAGAGTACCTTTTTCCCCAGAAGTATTTGAGCTATTCCATTTAAGATACCTTGCTGTAGACTATAGCATA[G/C]AGATTCCTGC
SBN1307	AATTCAGCCCAAACGCCAAACTAATCCTCATGCACATGACACCTTTTGAAGCCTGCATGGCATACACGTAG[G/A]CCCTCCACATAGACCCT
SBN1308	AATTCCACTAAACCTGACCCAAACACAGGTCTAGACCCATGCATTTGTGTGGTAAATTTGCT[T/A]AGCGTAATATTAACTACAAGTTAGTA
SBN1309	AATTCTCAATTAAAATTTCAATATTGCAATTGAAAGAAAAGGAAGTGGATCGGCCAGGGGAC[A/G]CGCCAGCAGAAGCGAGAGATGGAAAT
SBN1310	AATTCAAGTCAGATTAAATTGGATATAGAATTTGAGAAAATTGGGGAGATGTTTTCTTGGAAACATACTGATTTTGAGATTTTCTGT[G/A]A
SBN1311	AATTCATTGAACATCCCCAAGTAGTTT[T/C]TTCTTCAAAAATTTTCTCCTCTAGTTTGATTGGACATATAGATTGATTCCCTGATATCCCA
SBN1312	AATTCCTTCATGCAGAACACAGAACCTAATCATCATAATCTTATATCTG[C/T]TGATAAGATCCAAGAACCATGACAAAGTCCTGTTCTGAT
SBN1313	AATTCATTAGTGTTATTTACCCAAGGACAAATTCTCACTCTTTTAT[G/T]CAATAATAACATTGTCAGTATTACCAGCAAGAAGCTTCCAAA
SBN1314	AATTCTTACAACCAGAAGTACAAAG[C/T]AATTAAAATGATACATTGCATCAAACTGAAAAACAGCAAATGCACCAAACTAGTGCATTGTCC
SBN1315	AATTCATGTGTATAACATAGGCTTGGAATAAGACTGAAA[G/A]AGATAAAGAATTACGTGCAAACTCATCATCACATTGACCAAAGAATGCA
SBN1316	AATTCATGCTTCTTATGAATTTATCCATAATATTAGACCTTCATACTTTGCTCTTTCGG[G/A]TCAGACAACGATTTATCGCGGCACAAATA
SBN1317	AATTCTTAATGCTTTATATTCGAAGTTTATGTTGGTTGACACTGTACTGGGCCTGAAGTGTTTAGTATTGTGGTTAA[T/G]TAATAGTATGG
SBN1318	AATTCATTACATGTAGCACACAACCCTAAAGAAACTTTCTAAGCTTTTTCCTGCCCAACTTGGGTTTCTCAT[A/T]TGCTAGCTTCTGAATG
SBN1319	AATTCCATAGTTTGGCAATTTACACGAATTTAACACCAAACAATCCTAGCTTAGTGGAGCTGCGCAA[G/T]TTGGCCTCATTTCAATTTAAA
SBN1320	AATTCATGTAAAAAAATTCAGGAAAC[G/T]GATTTACTACTGCATACAATAGCGTTATTACAAAACTAAAACAAAATAAAATAAAATAAATA
SBN1321	AATTCAGCCA[G/C]TAAAAGTGACTTACCAGGACTGAACCTCGAGTGATAAGCTTTTGGGAAGTGACAATAAATTCTCCAATAGCTCACCCT
SBN1322	AATTCGAAGGGGGCGGAGGCGCCATAGCCAGTGTTTACAGAATCAAGAAAAAATGGTTGAGAGATTTTTGTAGATTTTCC[A/C]GAGAGAGA
SBN1323	AATTCA[G/C]AGGAGACCGCTTGTACTCGTGATCATTCACAGTCAAGTAATGAAGCACCCGCACTTTGTATATCATAGATGTTATGCTTTTG
SBN1324	AATTCTGAGGAGCGTT[G/C]AAAATTTAGCTATTTTGCATGGTTTTATTAAAGCTAGTTTGGTTCCCTTTTATACTAACTACTAGTTATTAT
SBN1325	AATTCCTGTTTTTGCTGTTGCTGTTCACTGTGCTTTGGCTGATTTTAGCTGCTGTTTGTTCGTCGTTTTTGACTATTGT[A/T]AGTTCGTCG
SBN1326	AATTCCTTGGCTTG[T/C]TGTACATTGAGAGAAAGATCCCCTTTTTGTTGTGACATCAACCTAAAAATAGGCTTAAGAGCACATAACTTTCT
SBN1327	AATTCAGAGACATAATGCATGAGATATAATTCTGTCTCATAGTATAAGAATAAAAAAGTGAAGTTCCCATCAAAAAAA[A/T]TTATTGACGT
SBN1328	AATTCTCAGGACACCCTACAAGGTACCTA[C/T]CTACAATTACTTGCACGCACTTATACAGCTACCTACCAAGGTATATATGTATTTGTTTC
SBN1329	AATTCGAGGTTCGAGTTGATTAGACATGATGTTGTCGAGCCGATTTTGTTGGAGGTGGATCAGATCTACCATTT[A/G]GCTTGCCCGGCCTC
SBN1330	AATTCGGCAGCTGATA[C/T]ACTTACTCTAGCTGGATATCCAAGGAATGAAACATTCCAAACACTCAACAGGCCTAATAGCACCTGAAGGAA
SBN1331	AATTCGTAGGATGAGGCTTTCATTCCTCACCATTCATCAAAGATAATA[G/C]AAAAGCACCAAACTATATTGCAACCCTTTATTCCTCCTTT
SBN1332	AATTCGATTTCAACAATTAAGTACATTACTCATTAACTCTATATATATATCCC[T/A]CTTTTGGTCAATATATTATATATTCATGCACGCGC
SBN1333	AATTCAATCAACTCCAATGTCAAAAACTTTGTCCACCATTGAATTAGGGCGCATCAACTAATAATAAAATTAGGGTAGTGGATTTG[G/A]GA
SBN1334	AATTCTCGACACCCCCCCCCTCCAAGTGGGACTTGGGGCCACACCAAACAAGCCCAACTTGCC[T/C]AGAAGACCATAAAAGGAGAGCTTGG
SBN1335	AATTCAAAATTCAATAACAACCAAGTTTGCCTCCAAGGCAACCT[A/G]TACATACACATGCATATGACCTTCAACCATGATGAAATAACCAC
SBN1336	AATTCCGCTAAATATCATTTGAGTTCTTCAAAGTCTTG[C/T]TGACACGTATCGTCCCACTCAAACTTCTTTTCCTTCTGTAGTACCTTGAA
SBN1337	AATTCCTATTTTTACTCATTAAGGGTTAAATCGCAACCTTACATCATATTGTAAAGCACTA[A/T]CACTATAGGGATGGGGGTGAGACGCTC
SBN1338	AATTCGA[T/C]GAGAACCGCAATGTTGCACGAGCAGAGTTTGTTGTCCGTGCATACATGCAGTATGTTCTTTGCCTGCTGGACATTACAATA
SBN1339	AATTCAAATTAAATATTTTACATTAATTATTGATAATTAAAAAATAAATCAGAATAACTAAGGAATAACAAAGAA[A/T]GGTAGGGTGGGTA
SBN1340	AATTCATGGCCTTGCGTGCAGAGTTAGAAGCTGAGGCTGAGGACAAAGATG[G/A]TGATGGTGGTGCTACTTGATCTCCTCCCGTTTTTTAT
SBN1341	AATTCGTTTTCCCTGCATCTTTATTCTTTATATACGTGGTGTGTAT[A/G]CGAACTACTATTTTAGAACAGACGATCCGAAGTTTTTAAAAA
SBN1342	AATTCA[C/T]ATTACTTGAATTAGTAAAACGCAAGTTACATAACTAAGTACACTACAGTATATTTTCACTGTTAACATGCCCTAGCTCCTGG
SBN1343	AATTCCCATATGTGGAATTGGATTCTTCATCTCCAATTTTAGTCAAAGATATCAGAGTGATGATAATAATTATT[A/T]TAAGACATTAGTAT
SBN1344	AATTCGAAAATTCGCCCAAACAAGAGAGCAACAGCTTTT[C/G]CATCCTAAAATTCCATCCCTCTCATCTAAATTCCTTTCGGAAACTTCTT
SBN1345	AATTCTCCTCACC[T/C]ATTTTTCCATCCTCGCATGTGGTGTTAGCGACATCAACAGAAACAATATTTTTCACAATGTTATCAACATGCTCA
SBN1346	AATTCACTTGAGAGCCACAGTCCTTGCCAGGACTGTTCATAGAATCATCTTGCTTATATGTAAAATCTGCATT[G/A]GATTTATCCTCAAAG
SBN1347	AATTCTACCCTATAAAATTAAGAGACACAAATGCCAAATAACCTAAGATATGAAA[T/C]CAAAAATGCATTTAATCGTTTATTTTTTTTGGT
SBN1348	AATTCCTCTGTCCTGATA[A/C]ACTGAAAAAGCAATTATTTGTAAGGATAATCTTGATCCCCGTATTGTTTGGAGCTGACCCTTCAAAATAG
SBN1349	AATTCCAACGTAACAGTTACTAAACCTGTTCCACAATCCGTGCCAAAATAGTGACGAGAAATCTTTGAAATTCAGTTT[A/G]GAACACTATA
SBN1350	AATTCCAGGATCCTTTAGTTTATCTGCAAAAGATAGCTCCAGAAGCCTCGAAATATGGTATGTTCACTAAGATATTTATAAGGGTTGC[C/A]
SBN1351	AATTCATTGTGTTTACAATTTGTAAACTTCAAAAACTAAAGCCCTGCTGTTATTTCTGTG[G/A]AATGCCCTTGTTATCACTATTGTAATTT
SBN1352	AATTCGTGCACCGATTTAGGCTTTGCT[C/A]CGACGCTGCCCCTAAGAGAACACAGCTATTTTAGTTGAGAACGACGACGTTTAGCTCTCTG
SBN1353	AATTCTTTCCCCAATAGATAAATTTGGATAAATGTACTTGCTGAGAGATTTCTTATCAAGATTTTAGACAGGCAAAGC[T/G]GAAGTGATAG
SBN1354	AATTCAACAGGTTCTACCAATCTCTTCCTCACATGTGGA[G/A]TGATGGGATACACATTAGGAAATTCTTACATTCATGGGTCTGCAGAGCA
SBN1355	AATTCTGATAACGTTCAAAATTTAGCTGTTTTGCATGGTTTTATTAAAGCAAGTTTGTTTTCCTGTTATAGA[G/C]ACTTGTAGTTACTATT
SBN1356	AATTCTCATTCTGTTGGCAAATGTTTTGAAGTGTTATATT[T/C]TCTTCATTCATATCATTTATTTTTGAACATTTTGGCAAATGATAGTTA
SBN1357	AATTCAATGTCACGTGCTGCTGCAATTCTTGTTGTACAACAAACACGCTTATTTTAAAGTGG[T/A]GTTCTTGAAGTACGATTTTGCTTTTT
SBN1358	AATTCAAAACAGTAGGAATATTTATTGAGTT[C/G]AAATTGGAGTATTAAATCCATTGCCCTCCTTTTACATTTTGGATTCTTCAAAATTAA
SBN1359	AATTCCATGAAACTTTACCCAATCATTAGTCTAGACCCATGTATTTAGGTGGTAATTTTGCTTAATGTAA[C/T]CAAAAGTACAAGTTAGTA
SBN1360	AATTCATATTACACATATCCTAACTACATTTCTA[G/A]AGATTGTTCGCGTTTCATCATTCTGTAATGAAAAATTTCAGTCATCAAGCATTT
SBN1361	AATTCTA[C/T]AATTAGATGGGATTGATCTCAAGGTAAACGACACCTTTTTGGGCCTTGGTTCATAGCCCAAGAGGGTCAAACCGGATAGGC
SBN1362	AATTCAATATATGGAATTATTGGAGGCATATGCCTTTTACCTGCTCGTATTTTGATCATCTA[C/G]AGAATCTACCGCTGGAAAGCATGGTC
SBN1363	AATTCCTTTCCCTATCCAGAAGGAGAAGAGAAGAATTGGTG[C/G]GAAAATTCAGCTCAACATTACTCTAAAATCGCGACTTTTGAAAACGT
SBN1364	AATTCCGTACTTGGTCCAATAACTCATCCTATTAGCATCACACTTTCCCTTCTTTTAATTTTGCTTTAGTTGTGTC[T/C]TATTTCTCTTCT
SBN1365	AATTCCAAAATAGCAGTGTGAGGTAATCAGTTACCACATCCAGAGTTTTGTCACAAATGAACAAA[A/G]CATGAATCACAATCTAAACATGT
SBN1366	AATTCCCTCCTTAATACTCACCACCTCGATCCAACCGAAGGGTTT[T/C]AATTTTGCGACTAGTTTGGTTTTCAACTTCAAGTCTGAACTCT
SBN1367	AATTCC[C/G]ATCGGCACTTTGACATTCAGATAATACATACCCAAAAAAGTAATAAGATATTTACCTAGAAAGGTCTTTCTTCTTCCGGAAG
SBN1368	AATTCAGTATGTAGCAACTCCATGCAAATGATTACCCATGCTTTAAAGAGAATGCATAACAACAT[C/T]AAACCAATGTTAAGGGTAGAGGT
SBN1369	AATTCAACTAAAATTGCAAGTGACT[T/C]CCTAAACGAATGATCTTCAACACTATTATTGACAATACTAAAATTAGACACAGAGAATCACGA
SBN1370	AATTCTTGCAAGTCGATGAAAGTCAAATTCTCAATGACACAAATTGACTGCACGCACAC[C/A]AAAGGTGGCCTTTGTGTAGATTCTGTAAT
SBN1371	AATTCATCCAGAGCTATGCTGCTCTTTCCCTAATTCTCTTTCTTCCT[T/C]TATCTTTTCGTTTTTCTTGCCTAAAACCTCGAATCGTTTTC
SBN1372	AATTCAAAAACTAATGGGACTAATAGAGTAAAGGTTTCTAACGG[C/T]CACGTGCTTTCCTGTAAAAGACCTAACGAAAATGTGCAACGGTA
SBN1373	AATTCGAGGAGGAAATTCTCAAC[C/T]TTAAAGAAGCACTTCTGGAAATAAAATCGCTAGACATCAGTGAAGAGAGCAGGCTTTCTCCAGGG
SBN1374	AATTCATCTAAAAGAAA[T/C]CCATTATCATCCAAGCGCCTCCACATCCAACTATGGTCAATATTCATTAGTCTGCAATTTTTAGAGAAAGG
SBN1375	AATTCTAAAAATACCTGATATTCAGGATCTTGTGATAAATCTATTGCTATAAGCTTTTGTTTAC[T/C]GTGCTGAGACTAATCTCAGGTGTT
SBN1376	AATTCCTCTTCT[T/C]AATTTCATTGATAACTTTCTTAGGTAGTATGAATGCAGATGTCCAGTATAAACTCAATGCCGAAAGTACGGATTTG
SBN1377	AATTCCCAGATGGCACAGTGCTGAAGAAGGGAACAAAAGTAGTGTACGCAATCTACGCAATGGGGAGAATGCAG[G/A]GCATATGGGGCAAA
SBN1378	AATTCTCTATTTATAGGTAACAACAAAATTGTTGAAAAAGGTCATGAATTTGAGGGATCATTGCCTCAAAAGGCGTTGATAATGCT[A/G]AT
SBN1379	AATTCAGGTATAATTACTTTCGCTAAACATCCCCACACTTTGATAAAATTTAGTCTAGGACTCCTATTTTTCCATAACTCATAAGG[T/C]TT
SBN1380	AATTCTAAGCTTCTTGCCATTTTCCATTTATTTTTTTCCTTTTTATATTTGCCCTTCTTGCCACATTATTTTATT[A/C]ACTTAGAATTAAT
SBN1381	AATTCT[T/C]TTTCATGGGACGTGTTGTTTTTCTCTCTTATGCACGCACATCATACGAATTTCCAAAGATTTGGAAACTATAGCTTCTGATA
SBN1382	AATTCAAACCATCTTGTGTTTTGGTTGGTGGGTTGTTGGAAGGGGCCAAGGGAGCCAAAATGAC[G/A]ACGTAGATAAGGTGCCTTACGTTA
SBN1383	AATTCTTTCCCCACCGTGTGCACGAACACTGCCGACACCACCACGTCGAA[G/A]TAGCTGTCGCTGAACGGCAGTGTTCTCGGGTCTCCGGG
SBN1384	AATTCTGTCTTGAAATCCACCATCCACACTAC[G/A]TTATCCAACTACACTGTACAAGGCTTATAATGATTATAACGAAGATATAGTCAACT
SBN1385	AATTCCTTGATGAGCTCACAAATTGCCCCTGTATGCCTCAGATTTCACAAGGACT[A/G]CCTTGCAACCCAACTCATGTTGCAAGGAAGAAA
SBN1386	AATTCAACAGTATTTA[G/A]TGCATGACTGCATTCGCAAATGAAGCAACTATCTATGAGGCCTCATATGTAAAATCAGAACAATACTATCCA
SBN1387	AATTCTTGACCTCAAATGGAATGAGTGATGTAAGAAAATGTG[T/C]ATGTCCCTCATAAATTATCCATGTCATTTGAAAGACCAGCAGGAAG
SBN1388	AATTCCTTAGA[C/T]TTGTGAACCCTCTATTGGTCTTTGTCTATTTAGTGACCTACAGATGTTTATTTTAGATCCAATCCAACAGATCATTT
SBN1389	AATTCTCGGGCTAAGTATGGAACATGGGTTGGGTACTCGTATGATTGTGTTGAAGTATGAAT[T/A]TATTTTTTCTGTAGTTATCGGGCTAT
SBN1390	AATTCTATAGAGTTCTAAAATAAAACTGAATGATTTCTAAT[A/G]AAGAGATCCCCCTATTTATAATAAAAGTCCCTTACGAATCTAGACGT
SBN1391	AATTCTGCTATGTTCATGGAAGCAGACATCTACATGCAAAAAAGCA[C/A]TCACACCTTACGAAACCTAAATAATTCTCAAATAACTGTACA
SBN1392	AATTCCTCAT[G/A]GGTTCTTTACTAGAGCGAGAGGATTACGACAGGCAGACCCCCTATCTCCTTATCTGTTTGTTCTCGTCATGGAAGCTT
SBN1393	AATTCTTTGGGACATTAGATT[C/T]ATTGCTCCTTGGGGTTCTTGGTGAACCCAGACTACCGCTCCCATTGTTCGTGTCATTGTTAGTTCCT
SBN1394	AATTCCATACCACAGGGCACTACCTCTGTAACGATTTACTCTTTTCTTATTTCTTTCTCCTTT[G/T]CTTCCTTATTGTATTTTTTCTATTA
SBN1395	AATTCTGCAATCAACATTTTTCTGAAATGTGTGATAAGTTTGGTATAAAAAGGTATAAGA[T/C]TAATCCTTATACTCCTCAACAAAATGGA
SBN1396	AATTCGAAGTCAATGAATTTCCAACTATGGAGTC[G/A]AAATAAATTGAGTCTGATACATAATATCCTGATGTCCCGCTGCCGTCACCATAC
SBN1397	AATTCATATCAGCTTTACAAAATAGCAACAGATCATCTGTAAAACCAAGCTGAAAAAGTCGAGCAGGAGTACATTTCCAATGGAAT[G/A]AA
SBN1398	AATTCAAAAAGAGGAATGGATATTTTCTATGATGGGATGAAGCAAGAGAATGACTCTCTTAGAAGGTCTGAATG[C/T]ATCTTAGTGCAGGT
SBN1399	AATTCTCTTCACAAGGACATAATCCTCCAATTAAGTA[T/C]AAAAAAGTTGGTGATTTGGACTCAACTTCAAAAGAATATGAACTCAAACTT
SBN1400	AATTCTGGTGTA[A/G]CACCTACTTTGAAACTCTTCCCTTCTACTCAGGCATTCAAAGTCTCTAGACTTTAACAGTTAATCTAACCACTACT
SBN1401	AATTCCATCCAGAATATCCTCGTAATACTATGTCTGCCTATGGGAAAAAATAGAAAATCAATATTTATCAGGAATAAATCTTTCT[C/T]GAA
SBN1402	AATTCTACTTTTAAAGACTATACTTT[T/C]CAGAGAATGTTGAGAGGCAAATTACTATTGTTCGGAAGACATTATATGAGCTCTATTCTAAG
SBN1403	AATTCACAATTTAGTAATTTTGATAATTTTAATC[T/C]TCTTTTGACCTTTAATAAAAAATTACATGTGATTCCTGCATGACCCAATTAAAT
SBN1404	AATTCCCAACTGAAATATCTGATGTTCTTATTGCCCTCAATTAATGGTCCATGGTCCCTATTTAACTAG[T/A]CCAGCTTATCCAACTAGAC
SBN1405	AATTCATATGTTCATTTATTTTTGTATTTTCGTA[T/A]TTTTTTGCAAACGTTAGATTTGGTTTGTATATAAGTATGGCTTTTTCGACCATA
SBN1406	AATTCCTTATGAAACAAACCAAACTCCATGCATATTCTGACTGCAGTAGTGTAGGGCTTTTG[G/A]CAACAACGTAATAAACATAGTTATAT
SBN1407	AATTCTCTGGTGCAAAAACTGTGTTTGTGAAATTGACA[C/G]AGGAAGAGGCAGAGAAACTCACTGGAAGACGAAATCTGGGATGGTTAACT
SBN1408	AATTCTTTGGCCAAACCTCGCTAAATTTGGTGTTCTTTGTTTTGTTATTTTTCCATAGTTATTGG[T/A]AGGTGGTATGGTATTGATTCTGG
SBN1409	AATTCCGTTCATTTGGAGTGCCTCT[A/G]AGCTGAGCTCTAGTTAACTCAATTCTATCAGGCAATCCAGGCACGACAAAGTACTCAGTATCA
SBN1410	AATTCTTCAATTTTTATTCGGTTTTAAGATTTAAATTCAG[C/T]TTTTGTTGATTGATTGAGTGATGGGGCGTGAATAGTATTGTCGGACAA
SBN1411	AATTCAGGAGGTCAATTTCGTCCTTTTGTGTGAAGAGTCTGGTGGGCTTTGAAGGTACTTTGGA[C/G]GCGCTGCGGCGGTTCATGGCGGAA
SBN1412	AATTCCTTGACAATCTTTTTAAAGGAATCCGGGAGACTAAAAGGAAAAT[A/C]AAAAATGGACATTTCAGAATCATCTGAAGACAAAGAGGA
SBN1413	AATTCATTAATATAATTCATTGATGTGTTAACCTTCTTTAATAATTATAAAGTATTAGAT[G/T]TTTGGCTCACGCTTGGTTGATGAATTTG
SBN1414	AATTCGTGTCCAGACCACTAAGATCTTAACCCGACTCAAGACCCGTTTAAA[A/G]TTTCAAAATCAGCCCAACGTATTGTGCAGTATCACAC
SBN1415	AATTCCTGTGAAGTTGGAAAGACAGTAATGTGGTTTAATGTTTTTCATCAAAATAATCAATTC[G/T]AATAAAATAGAACCAAATTTTCATA
SBN1416	AATTCAGTGATCCTGAGCTTCAAAATACCTTATTATACTCACTGGGGGCAGCACCTACTG[G/A]TATGTGGTTCAGAACCTGTCCTTGGCTC
SBN1417	AATTCG[C/G]CTAGTCTTCATGTCCTATAAACCAAAGCAATCTGTTGACATCCCTTTCAGGGGTCAAAAGTCAAAGCAGTTTGAAACTACAG
SBN1418	AATTCCTTAGTGTTTGTTGTTCCGCGATAAAGTTCCGAGCGCTATTAATG[A/G]CCATGTGCTTATACCTTAGGTTCTAATGAGTGCTCTAA
SBN1419	AATTCCAGCTTGACA[T/C]TGGCTACATCTCCGCTGGATGGTACGAATTTTCTCCCATGGAGTCGCTCTATCTACGTTGCCTTGGGAACGAA
SBN1420	AATTCATATATTAATGGTTGATTATCAAAATTAATAATATAATT[G/A]AAATCAATTCACTATTGGGCCTAATAAGTGATAACTTTGACTAC
SBN1421	AATTCAGACATTTTTTTCTATTGTCCGTGGAAGTTCCCATGTAAATTTGGT[G/A]TATGCAACTTCAATAAAATCCCCAGGTGCCAGCAAAG
SBN1422	AATTCATTTATGTGTTTCGAGGGTTGGCGACGTCGTCTATTAGAGTTGGGGCTTCCG[T/A]TAACACTACAAAGTTTTCACGCCTTATGGAC
SBN1423	AATTCCTTTTGATGTCATTTTTCTAAGAAATGGTCTTTGGCTTCTTCAT[G/T]AGCTGCACACAGGTGTTTTACTTGAAGTGGTCAACTTTT
SBN1424	AATTCTTGCACTTG[T/C]AACTTCATTTTCTCCACCACCGCAGCGTCCACCCCATGGTTGATCAACTGCAACATAATTCCCATACAAAAGAA
SBN1425	AATTCAGACTAAGGACTTCCAGTCCAATTAAAGGCTTTATTAACAAACACTTTTTGTTTACATCAAATGGC[G/A]TCGTATGTGGGAACACA
SBN1426	AATTCTTACGG[C/A]GATTCGTGGGAAGAACAGGCTTTTGCAGAAGATGCAGCTGGAACACTTGGAGGCTGCGTTTGGCCTCCCAGATCTTA
SBN1427	AATTCCGGCGCCGGTGACCGAAATATCATTTGGGCTTCAACAATTTGGGGGGCATGGAA[T/A]TGCAGTCTAAAATCATACAGAGGGGAACG
SBN1428	AATTCATATGATAGCAACACAAGAAAATCGATGTGAAAAAAGCTCAGCAGTTTTGCTCGGCGGCCTTTGT[A/T]TAACTAATTATACAGTAA
SBN1429	AATTCTATCCACGCAACTTAATTATTCCTTTTCCAAGCATTTGATTCTTTCTTTTTCCTTCTTTAATTCTTTTTT[C/T]TTGAATGACTTGT
SBN1430	AATTCAAT[T/C]ATGGAGTTGAACTCGTGCTTCTTGTAGCATTTAGTAGGAGTTCTCTGGGTGGGCCTGCAGAAGATGCGATGACTTCTCTG
SBN1431	AATTCA[A/G]TATCAATCAATCAATCAATGAAAGCAAATATGTACGTATTGCAGTAGTATACAATACAACTTGTGGAACATGCATGGAATAG
SBN1432	AATTCTTCTTTTTTGCTATCTTACGTGACAAAAATATTAGCCC[T/A]AGGCGTTTGGGATGCGTGTTTAATCTCTAATGTAATAGTATGATC
SBN1433	AATTCACAATGCAAGTCAAGTTGCAGCATGATGGAAGCTATTGTGCTAAGTGCAGATGAGGTATT[C/T]GACTGAAAGACTTTGTCAATGAT
SBN1434	AATTCTTCATAAAGGTTTCTGTATATT[G/A]AAAAACATTCAGTAGTCTGTATATTTGTTTATTTTCTTGATAATTAGCATAATGTAGCAAT
SBN1435	AATTCAGATATGGCCAACCGCTGGGCAAAAAAGAGCACCATCTTGGGCCATAAGGTTTTGTATTAT[A/G]CAATTTTTCTTTTACTTTCACA
SBN1436	AATTCGAGATGGGATTGCAGCTGGGTGTTACGTTATTACCGATAGAACAAG[G/A]CGCCTCACTTGCTTTTTCTTCATTGTACATCCACCCC
SBN1437	AATTCAAGTCAAGGTGATGTTGAGTTCAAGAATGAAGTGTTGTTATTGGT[G/C]AAGCTTCAGCATAAGAATTTGGTTAGGCTCTTGGGTTT
SBN1438	AATTCTTGTTTCTTATGTGTATGTGTATGTGTAT[G/T]CTCCTTATCCTTTGTGAAGTATTTGACTACCTGTTCTATATTCACTTTTGTTTT
SBN1439	AATTCAAGAGTGCCTAAACTGGCCCGAAATTCTTGCATGGAACTTTCTTGTAAAGGCTTTT[G/A]CTCATTGGGATTTTTGCTTCACCAGTT
SBN1440	AATTCAAAGTTTATTTTTACCCATTTTGATTAACATATGT[G/A]GAAAATTTTACATTTGTAAAGAGCCCGGAAGATCCAAGTTAAGGAGTT
SBN1441	AATTCCACGAAACTTGACACAAATGTTGTTCTAGACCCATG[T/C]ATTTTTCTGGTAAATTTGCTAAGCGTAATAATAACTATAAGTTGGTA
SBN1442	AATTCTTAAAGGATGTCCAAATGACCTTGGCACGATTATGATCGAGTTTAATTTCTTAT[A/T]TTTTATCCATGTGTTGTGGGTCTAAGTCT
SBN1443	AATTCCAAA[A/T]AATCCATATACAAACAGTTTAGCATTCGGGTCAAACCAAAACCGCATAGCGGGCCGGCACACGGGTTCCCACTTCCCAG
SBN1444	AATTCCATCCATGACCATGAGTGGCTTGAGCATGAATATTTTAAAAATAAGGTTGACATCGTTGGTTTCTAGT[C/T]TGTGTTATCTTTTAT
SBN1445	AATTCAGGCTCCGCCTGCATAAGCAAAATGCAGTAA[C/T]GTGAGCAATTTCTCCAATGTAAAATAGAAAAATTGTCACCGCCGACCAATTT
SBN1446	AATTC[C/A]AGCTCTATTTTTATCTTAATGATAGATGTAAATACCAGAGGTGATTAGAGCAGATCTTATGGCAGCACTACTCCAACTGGGGT
SBN1447	AATTC[A/C]ACAGGAAAGTTATTACCACAAATTGTCAAGAATTAACATCAATCTCAACCTAGGTAGTACAGATGAAAGCATACAGATGCAGT
SBN1448	AATTCC[T/C]ATGTCCGACTATATTTTTCGATGCTCATCATTGTGATGAGAAAAGACTTGTCGCGATAGGATCAGGTGAGAGAAAATATCCG
SBN1449	AATTCTAAACTAGGAGTTCCCTCTGAGCAGTATCCTAATAATGCATACATCACTCAGTGTTACAGATAGGAAA[T/C]CAATTCACATATAAT
SBN1450	AATTCTAGTCAGT[C/T]TAAAATTTACAATTAGCAACAGAAAGTGAAGCGGCGAGTAGTTATAATAATGAAAAATAGACCTTGGAGTCGCCA
SBN1451	AATTCGGGTTCTTGTGGGAGACCTTCCTATCACGTGTATTCTCTGTTGGTCAGAAGGGTCTATGTGGAGGG[C/T]CTACGTGTATGCCATGC
SBN1452	AATTCTGAGCAAGCTTGGTCTCTCCATATCACCAGGTATCGATTCCTTTCCATGGTC[G/A]CTTAGCCTACCTGCTGACTTGAATGCTTGTT
SBN1453	AATTCTGAGAACATTCAAAATATAGTTGTTTTTCACGATTTATTAAACAAACTATGTTTCCCTTTCGTACTAACTTGTACTTTTG[G/A]TTA
SBN1454	AATTCTTGAAGCTTGCCAACCGGG[T/C]TATTGACCAGGGCGATGATGCTTCCACGGCTGCCTTCCACGACCTTCAAATCCGATGGAAATCA
SBN1455	AATTCTCAAGTGAACAGAATGGGAGAACATAAAGAGCACAACGC[G/A]CTTTGCAGTTTTATAAAGAAACAAAAGGTAAAGTTTCATATTAT
SBN1456	AATTCGCAGCTGAGTCTTGGGGAAGCACTGATGCAAGGTTTTAGTGTGAATTATAGCGATCCTTATCAGAGA[A/T]TGTGTTCTGAGTGCAG
SBN1457	AATTCTTTGGTGCTTTTATGTTACTTATGA[G/A]CCCTTTGTTTATCTAATTTAGATGCTAGATTTAATTAATTTTCCTAGGAATGTTATGA
SBN1458	AATTCTGAAACGTGGTTGTGGTGATAACA[G/A]AATATAACTGGATTACACACATCTTTTATGCATGTTTGAAAGAGATATGACTGAGTTTA
SBN1459	AATTCCACAAAATATGACCCAAACGTAGGTCTAGACCCATTCTTTTGTGTGGTAAATTTGCTAAGCATAATAATT[A/G]CTAGAAATTAGTA
SBN1460	AATTCGAGTGCTGGCTG[T/C]CTGTTATGGTTTAAATCAAATATGGCGCATTAGGATTTTCTCGCTCCCAGATTTAGAAATGTTTTTAGTTA
SBN1461	AATTCATCAGCGTCATGGTTTTAATTC[A/G]TAGAAAAGTGAACATATAAACTAGACAGAACTTTAATGAATAAATTAGACGCAGAAGTGCA
SBN1462	AATTCTCCTGCTACTCGTTCTACATCAAGGCCGTCAACACCTACTCGCCGGAATCCCACACCATCTTTAGCT[T/C]CTATTTCTGGACCTTC
SBN1463	AATTCAA[C/T]TGAAAATGCTTAGGTGACAGCTCCAGGCAAGAATGGAAATCAACAAATAGAACCTCCGAAGCATATAAGAAAAGAAGAACT
SBN1464	AATTCCTCCTACCAGCATTGGCATGCAGAGCTCAGGGGGTTATCCTGATGGTGGGA[A/G]CTATGGGCTTCAGGCTACATACCCATCCCAGC
SBN1465	AATTCAAG[G/C]AAAGACCTTTTGCCAGAACGAAATTCTCTGCTAGCAAGGCACATTAGGGAGTTGCCGTCTTCTCAAACAGCGGTCAAGTC
SBN1466	AATTCCGAAATGCAATGCTCACACAA[C/G]ATAAACGCATCAACAAAAGGACAATTGATGCAACCATTAGTGCATGGAATTACTCCTTCCAT
SBN1467	AATTCAAAGT[G/T]GGAAAGTACTTTAGAAGTAATGTTTATTATGCCAAACGAAAGAAAGAAAAAGAAAATCATCAAACCTTGCTTCATTCT
SBN1468	AATTCACCTCGTGTTGGTTTTGACTAGGTTTATTAGCCCTAAGGTCCATTTTCTTACTTTTAA[A/G]TCCATTCACAACAGTTTCAAGATTA
SBN1469	AATTCCCATTTTTGTTTATGCTATGCAGCAGCACAGTGGTATATAC[G/A]GGAACACGCAGTTGCTGCAGTAACATATCATTTCCCCCTGTT
SBN1470	AATTCACGAAGAACATAGTGAAAGAAAGAAGCGGGAAGAGGCCTTTGCTCACCGGGGATTTGA[G/A]CATAACGATGAGAGATGGGGTGGCT
SBN1471	AATTCGGAGAACGTTCAAAATTTAGCTAGTTTGCATGGTTTTATTAAAGCTAGTTTGTTGCC[C/A]TTTTATACTAACTACTAGTTATTATT
SBN1472	AATTCAACTTAAACCACGTCGGAGTGGGGGTACTCCAACGCCCCACTCTGGGTGCCTGAGGCACCAT[T/C]GGCTTGAAGCAGAAACCCATA
SBN1473	AATTCACCTTGTTATATTCTTCGGACTTCACAGTTACT[C/G]GTTTATTGCTCTGTTGACAATTGTTTTACATTGTCCTCAACTATACATCT
SBN1474	AATTCATTTTTCCGGTTGATCTATCATAATTTTGCTGCT[A/G]CGGGTTTGTACACCAAATAGCAACAAGAAACATTTGATTTTGATCTTTT
SBN1475	AATTCAATCCATAAATTAATTAGCCCAAACACATTTAAATTAATCCAATTAATTTAAAAAGTTAAGTCCAAAA[T/A]TTAATCAATTCAATT
SBN1476	AATTCTTAGGCTTGACTAGC[C/A]AATTAGACGGTGATCTAACAACATACCGAGAAGCGATGCATAACATCGACTCGGATAAATGGCTTCAG
SBN1477	AATTCAGCTGTCATTACACATGAAATCGTCCTTGATCAGCACTAATCC[C/A]ACACTATTATAAGATTATATTCTCAAATCTTGGAATTGAT
SBN1478	AATTCATGATCCTAGCAGCTGTTTGGAATGTTAGAGGACTTAACCGTCGTGATCATCAAATTGCGGTTAAGGACTTGATTTGG[C/A]CACAC
SBN1479	AATTCAGTTCTTGATTTATGCAATATCCAGGATTAAATCGTCATCTAGTTAAATTTTGGTATGGG[A/G]TATTCTTCTACGCTTGACGTGGT
SBN1480	AATTCGACTGGAAGTTACCCCCAATGAAGGACCAATTCTGAGGGGATAGAAAAAAAATCAAGATTCCAA[T/C]GGTGAAATCCGGTGGGTTG
SBN1481	AATTCCTATTTATACTAGAGAAATATATAAGATAAGTGACGACTCTTTATTGTCTTGCTCTTCGTTTTTTCC[A/G]GTGCAACTATAAGTAA
SBN1482	AATTCTCGAGATCTACGAAGAA[C/T]GAATTGACATTGTTAGTCCAAACTCCAAACAGATCTCAATAGTCATTCCAGGGACAAAATGAAAAG
SBN1483	AATTCTTATATCTTTTTATTTTCTCCTCTAGCCACTGATGCGAGCATCTTTTATTTGCTTTAATGATACATTTGTACATAGTAAA[T/C]GCT
SBN1484	AATTCACACTTGAAACTTGACCTTTTTCATTTCACAAAGTGCCGAAAACTGTGTTCAATGAATAATTGTACCAAACTGCTGTTATTG[G/C]G
SBN1485	AATTCAAGCCATACTGAGCAAGCCTCCAAGGCTTCCATACGAAAATTCCCACAACCAGTTTAGTCAACTAA[C/T]AACCTTGTTAATTAATC
SBN1486	AATTCACTATCAGTTCACTGTTCTTGCCCACAATTGACGATATATCCATCTGCAAAGCAAGG[G/A]TGCAGAAATGAAGCAGCAAAAAATGA
SBN1487	AATTCCTCTTGTGACTAGTTGGATTA[G/A]CCTCATTTCTTCTCCTTTTATTTTTGGTCTGTTGATAAGAAACAGTAAAAGAGGCTGTGAAG
SBN1488	AATTCTAAAAACGCTCAAAATATAGCTGTTTTGCACGCTTTTATTAAAACAAGTTTGTTTTCCTTTTATACAAA[T/C]TTGTAGTTATTATT
SBN1489	AATTCTTACCAATT[A/C]AGAGATGTTTTTACTAATCAATAACCACTCAAAAGATCAGTTCTTTGTGGTAATTAAAATTCCTTCTTGCAGGT
SBN1490	AATTCTCAACACATAAAACAAGAAAAAACTATTGAAACAGGACTCCAGCCAGCAGTCC[C/T]GATTAAGAAGGATAGCAAAATATAAGAATG
SBN1491	AATTCAATGAGTCTACAAATAGAGAAGTTGTGTATACAAGCTTGCAAGTCC[C/T]TCTTGAGCAAGATAAGGACCAAGAAGTACTTTGTAGG
SBN1492	AATTCAACTTGGGCAAATAACGATAAACCTCAAGCTGAAGAACTCCAAAAAAA[A/G]AAAAAAATCACTATCCCTAAATTCGAAAAATTCGT
SBN1493	AATTCATTTATATACTATAAAGATTTTGCGTGATTCTTGAAACA[T/A]TTTTCTGGTCGCCATACAAGATATGATTCATACTAGAGACCATA
SBN1494	AATTCGCGTATCACTCTAATCACTCATAAAG[T/C]GTTTAAGAATTTGGGTTCCACTCAAATCAATACAAAGTATTACATTACCATAGGCTT
SBN1495	AATTCCAAGAAAACCAAGTGAAAAGCCAACATCAAAAGAAGAAACTCAC[C/G]CAGAGGGAGAATGAAAAGTCGAAGCTATGGAAACTCTGT
SBN1496	AATTCCAGTTTGAGCGAACCCTTC[T/G]GTTTCTGCTAGCATCTCTTCAGCATCCAGTGGAACATCTACATTGTGATCCAACATCAAACTCT
SBN1497	AATTCTTTTGATAT[G/A]GGAATCGTCTTCTTAAATCCTGAAATCATAATCACTCCATCCAAATGTAGGACCAGTATGATCTCAAGACCATC
SBN1498	AATTCGAGTCATACCGACCAAACTTTCAGTACTTGCATATGGCGATCCCCGCGAGTCAGTTCAGTCAATTTGACACC[C/T]AGCCATTCGAC
SBN1499	AATTCTAGCTCTTCCAGAGTGGTATCTCACTAATGGCTTAGGCCCCC[G/A]CGGAAGGTCTTCGCCTTCTACCTAAGCTGTGCAGAAAAGGT
SBN1500	AATTCCTTGACGTTTGATGTATAATAAAATAAAACATAAATGAGGATAATGTGCGATCACAAAAACCAAAATAGTGAT[G/A]GGGTGAAAAA
SBN1501	AATTCATCTTGGCCGCCATTCTTTTCAGCTCCACATCAACGGAGAAACAGTATGAACAGCTACTGGCACTCAGAAG[C/T]AAAAAGACAGAA
SBN1502	AATTCGTGGGTAAATATGAGAGCACACGTTTAAGACAATCTAGTAGTTATTAGTACACACACAGAGTACA[C/G]GTATGAAAACAAGCTAGT
SBN1503	AATTCGAATCTTCGGAGCATTGCCGTCTTCGGGTTCAACTGATATCCACTCCTTGAGCTTCTCAG[C/A]CCCTAAAAAGAGGAGCAAATTCC
SBN1504	AATTCGCCACCCGAAGCTCACCCAT[C/G]TTTTCTGGCCTTTATATTTTCTAAGGGAAAAGAAACAGAAAGTCAAACAGTAACAAAAGAAGA
SBN1505	AATTCCAGCTAGGAGTGTTCTGTTCTTATGCCTAAAATTCACCAAAATAATAAATC[C/G]AAAGCTGACATCCAGAAACAAGAAACTATAAG
SBN1506	AATTCTCAAAATTGTTTGGAATTATGACGTTATTTCCGGCCAAACGAAAACAGTGTACAA[G/A]CCTAATAAGTTAAACAACTAAAGTGTCA
SBN1507	AATTCCAGGAATAGCTAGATGTCCAAAATGGGGCCATCTTAAAGAGCTTCATA[A/G]ATCTATAAAGTTATGTGAGCATGTGTTGCTGAATG
SBN1508	AATTCACTTATTTGGTCACTTGTTCCAGGTTGAATCCTATGAATCAG[C/T]TGATATAATTCCTATAAATCAGTAACTAATTAAGTCACATT
SBN1509	AATTCCACGAAACTTGACCCAAACGTTAGACTAGACCAATGCATTTGTGTGGGAAATTTTCTAAA[T/C]GTAATGATAACTACAACTTAGTG
SBN1510	AATTCCACGAATCTTGATCCAAACGTAGGTCTAAGCCCATGCACTTGC[A/G]TGGTAAATTTGATTTAATAAAACCGTGAGAAATGGCTTAC
SBN1511	AATTCAGGTGGGAGC[C/T]AAGCACTATGTTTCTTCCTTTACATTTCAGCCATTTTAACAGTTTCAAGAAAACAGTACATTTTTCCTCTTTT
SBN1512	AATTCTTAGTGATACCATTATAATAGTTGAGTGTATAT[T/G]TTAGCTGTAAGTTCCAATTCAGGATCATCCTTGCTCTTTTATACTTGATG
SBN1513	AATTCTTTTTAG[A/T]AATTCTTTTCAGAAATTTAAATTTGCATATTATTGTCTAATTTAGGGCATATTGTGTAATTAGGATATAATTGTGT
SBN1514	AATTCACCCTCACAGGCTCTAGTACAGGTATAAGCCCGGATGAGTT[G/A]ACTGTTAATGCCTTTCCGTTCAGCAAAATGGTCCGGCTCTGT
SBN1515	AATTCCAGTAGTTTATGAAAGATTTTATGC[C/T]GTAATATTATAATTGGACTTCTCGTGACGAGTAGAGGGTGCAGGAGTATTTTGAGTCC
SBN1516	AATTCATTATTCTTTCACACACTTTACTCTCCAAGAGTAACATACAGTGTCGA[A/C]GTAGTGCTGAGAGAAGGGACCGCCAAGGGGTTTCA
SBN1517	AATTCTCTAATA[T/C]ATCATCATCTTCTCATAAGTATGACTGTTGAGATAATAGGGAGTTGTTGCTAGAGCGCTAAAACTGAGCAATATCA
SBN1518	AATTCTAAGATA[A/G]AATCTCTCCAATTAGTATTGACAGCACTGTTTCCTATATGCTCTGAAACCTATTTATGTCCTCAAAATTTTTGGCC
SBN1519	AATTCTCGAGACTAGCAGCAATGTCG[T/C]CAGGCATATGGTTACTATCCAGAGGTTCGATTCCAGGCCTTCCTCTACCCCTCTGTCTATTA
SBN1520	AATTCTCCAAGCTTAATG[C/T]CGATAGTCGCATGAAGCTTTCCTCATCGAGTTTGAACGTAGTTGTTGTTATATTAAGGATTGTAACCCAT
SBN1521	AATTCTTTCTGCTTCAGATTGT[C/T]GTTCCTTTCTCTATCCACGGGGGTTCTTTTCTAAGCAGTTTTACTATGTACAAAATAATGAAAGTA
SBN1522	AATTCGATTCATGTTTCATCTAACTCATGAAGCTCGTATGATCTTGATTATAATAATAATCAAACCAAATTCAACTATAAAT[T/A]TTCAGA
SBN1523	AATTCTTTTTTCAATTGTTGTTGTAAGAGAATATAATATGTAATGGTCATGAAAACCCTATCTG[T/G]ATCAGTCAAATGAATTATAAGGAA
SBN1524	AATTCTGAGCTATGGCATGCCTGCGCTGGTCCTTTGGTGTCGCTGCCAACAGTTGG[G/A]AGCCGTGTGGTTTACTTCCCTCAGGGACACAG
SBN1525	AATTCTTTCGAAACTAATTGTCACCCTCTCA[T/G]GCTTACAGGACTAAAATTGTAATTCTTTTTTTATTTTGTATAGAACAAAAAGCATGG
SBN1526	AATTCAGATGTGGGCCCTTTTGGTTATTGTCAATTCCCCAAATTTTTTATCACTTCGTTTTCTTTCTA[T/C]CTATGAACTTAATGATACTA
SBN1527	AATTCCTCATTAATAAAGCTATTCTCAAATCAC[A/G]CTTGCTGATGATGACACCTAAAGGTAGAATCAGCACCAGAAACAGCTCTCTCCAG
SBN1528	AATTCTTCATATTCCCCAATA[T/A]TTTCAGTGGTGCATTGTCCGTTTTCTACCACTTAATAGGCAATAAGTCAAATGCAAACCACTATTAT
SBN1529	AATTCTTTTGTCATGATTTTATACTTTTGATCATAATAATTAGTTATGACGAGATTTATGCACGTA[C/T]TGAATTTTCAATTATTTTAGAA
SBN1530	AATTCTTTTATGTAGCTTATCACAAATTTCATGCTCTATGAATCTACAGCTAGAAAT[A/C]GGATCAATTACGTCCCCTTAAAGGTTAAACG
SBN1531	AATTCCGCGATTGAAGATTCTGCAATCG[A/T]CCTCCAAACGCAAGCAAATCTGAAATTTTCCATGCCAATTTTCTAATTTCTTATGAAGAA
SBN1532	AATTCAGAAATTGGCCAAGAAAGATTGTTATG[G/T]CGTCTTTCTTGGGACTATATCTTCATTAAGGCTTACTCGAATTGTAGAGGTGGTGT
SBN1533	AATTCGGGTTGAAATCGTGTTTTCATGAACATGTGGAGGATATCGTTATCAGAATCACTATGGGGTGAGGTGTAATGTTTATAA[C/G]TTTT
SBN1534	AATTCACAAGAACAAACTTATTTTGATA[G/C]CGATAATTAGTGCGATAAGGAACAAAATTCATCCCCAAACTGGGTGCCTCAAATATGGGT
SBN1535	AATTCAGTCAATTTAATTCTAACATAATCGACTTCATCGCACCACAT[A/T]GCCAATTCGCAATAAAACAACCAGTTAAACTCTTTTTTTTT
SBN1536	AATTCAGACCTGTTTCACAATACGAGAAAGCCTAACACTATGAACTTTTTTAAATTGCCTG[A/G]TGGAAATATGTATGAGATAAAGCAGAT
SBN1537	AATTCTATAATGTGGTTAGATCTTTCGTTCTTCATCTCTTTTTTTCCTAGCATGAGGAGAGGC[G/A]GTCTCCAGAGGTGTTGTGCATGGTA
SBN1538	AATTCTCCTAATTTCTGATTTGAGACAATCTCCTTCAATCTTAGAAAGTGGTTCAGAAGTGAGTGCTACT[A/T]ATCCTCAATCGTCTCCCA
SBN1539	AATTCTGGAATGGACTGGACGAGCTTTTGATCTTGAGGTATGTTTCTTACT[C/T]GGTTGGGGTACTGCAATCTGCACTTGGCACTGTACTA
SBN1540	AATTCCTGAAATGCGTTTTCCTTGATATGCCGAAGTCGTGAAAACACATGCATATA[C/T]CTTGCATGAAAGTGTTTTTAGAGGAGGAAGAA
SBN1541	AATTCAAATATTTATATTAA[A/T]AATTGAGTTTCTTGGAATTATGATCTTCTTGTAGTGGCCTCCTCTTACAACAGCATACTCCATTGGGA
SBN1542	AATTCCGGGAATGAGGTAAATACCAACACAACACTCTCAGACACATTCGTCGTGTCTTTTTTGA[A/G]GGATTCAAGAACAGGCATTGAAGT
SBN1543	AATTCCTATACAGACTTAGTAGATGACATTAGTTCCATTCAACGTAAACCACTTGAG[C/T]GGGTATGGGGTAAGGTTGGGGGCAAGCTTTG
SBN1544	AATTCGCTTCCCAATAATTGACTCG[A/G]GCATTGCACCATGGGGATATTACGGGAGTACTACATGGCATTGTCAGACTTAACAAAGTGGGC
SBN1545	AATTCAATTGCTTTTATTTTCAAACAACTTCTGCCAGGAATGTGTACGACCAATCAGAAGA[G/C]AAGAAGACAAACCTCTATAGGGTACCC
SBN1546	AATTCGGAGCATCTAAATCAGTCAACTG[T/C]GGTGGCTCATAACACAAGAAGCCACAACCTTTCTGATCCACCAAAGGAGGGGTTTTGCAG
SBN1547	AATTCGGCAGTTGCAGAGTTTCCCATGAAGACACACTCGCCGTCTGTTGCGTCACTAAGTTCATGAAATAGGGCTTTGTTGGAG[T/C]AGAA
SBN1548	AATTCCGTAAAAAGATTAGGCAGCAGTCAGAAAATATAAGAAGAGAAAATCCGTCTCACAGTATCGATTCC[T/C]GGAGCAACACTGTTAAA
SBN1549	AATTCTCAACTTTCAACAAAATAAATGCGTACAACATAATCTTGTGTGACAACCACAATCTTATTTAAATAGTGCAAG[T/C]GCTTTCATAA
SBN1550	AATTCTCTACGTTCTCCTCCACAGTAAGAGATAAATTCAGCCTC[A/C]TTTCCACCGCAGTGCTCATCATCAGTCCTATCTTGATGAAGAGT
SBN1551	AATTCGCACGTCCCCTTCCACTTAGCCGGTGGGGGAGGCATCCCTTCAT[T/C]GCTGAAAGAAGGATGATCAGGAAATATTCCAGTGTCCAA
SBN1552	AATTCGTGATTAG[G/A]GTTTCAAGAGAGAGAGAAGAGAAAATACGAGGGAAGAGGATAGGGTTTGACGACTGTTTTTATGCCCTTTTTTTC
SBN1553	AATTCTGATTGGAATCCGAACTTC[T/G]TCTCTGAACCAACATCCCTCCAGGCCTGACCTCCCACCCTCCGGCGGCGGCCTTTGCCGGCGGC
SBN1554	AATTCCCTTA[G/A]TTTTTGCTCGTATTTTGTTTCTTCTTATTACCATAGAGCTGAAATGAGAAACCTTTGTGCATGATTTACATGTAGTTA
SBN1555	AATTCCTTTCGACTTCTTTGTGAACACCATAGCCAGCTTGCAGTTGCACTTGATATTTTGTGAGCTTAAAATATTATGA[A/T]TGCAAGTTG
SBN1556	AATTCAAATATTTACTGAGTATGCT[G/A]TGTGTGATTCCGGCATTTGATCTGGCTTATTAGTTGAAATATTGCAGTAATGCTTTGGAATTT
SBN1557	AATTCAACAACGATACGAACGGATGCAG[G/A]TTATTCTTCATCAACCTCTGGGTTTAATGAAATCAGTAGAGATTCTATATCATATTGATG
SBN1558	AATTCAAGTCCAAATTGTACACGGATATTTCGGTTAGCTAGCTGAATCAAAGAGCTTTCAAATGGTGTA[G/T]GACTCTGTACAACAAACTC
SBN1559	AATTCTTGATTCCATTGCCTAGAGGCTTGTTTAAGGCCGTATAGTGACCTTTTCAACCTGCAAA[C/T]ATGTCCCTTTGGGACTATATATCC
SBN1560	AATTCCTTCAGCCTTCAAGTCAAAAGAC[T/C]GAACAGATTTACAGAAAGAATTAACTTCAGAGCGAAATTCAAACTTTGTACATTCCATTG
SBN1561	AATTCCACAACCTTGCTTTTACCCCCTTTCCTAACATGAAAAAGACATGTGCTAACAGAGAAGGATAAGTAAAAG[A/G]GGAAATAATATAA
SBN1562	AATTC[G/C]ACGAAACTTGGACCAAACATAGGTCTAAACCCTTGCATTTGTATAGTAAATATTCTAAGCGTAATATTAACTACAAGTTGGTA
SBN1563	AATTCGTAGAGAACAGCGCTTGCATTTGAACAATGGACGCCATCTCAGTCTGTTGTGTGGCTATTTGTTTGGTTTTTTGAG[C/T]ATGAAAA
SBN1564	AATTCGGTTTCCAACAAGAAGGAGTGCTTAAGTTCCCATG[C/T]GAAGTGGATTTGTTTGAGAAGATACTGAAGATGATGGAAGATGAGAAG
SBN1565	AATTCTTAAAA[T/C]GTTCAAAATTTAGCTGTTTTAATGGTTTTATTAAAGCAAGTTTGCTTCCCTTTCAAACTAACTTGTAGTTATTATTA
SBN1566	AATTCAAGGCCAAATGAAATTCAATTAAATCCAATTTAATAAAATTCATTTAATTGA[A/G]CCCACTTGGTATTTAATCCAATTAAATACTC
SBN1567	AATTCTAGAACGGTAATTGTAACACATTCCGTCTTAAGTAAAACTCATGATTAGAAATGATTTTTCGCATAATTGCTTATGT[A/G]TGTACT
SBN1568	AATTCCACAAAACGTGACCCAAACGTACGTCTAGACCCATGCATTTGTGTCGTAAATTTGCTAAGTGTAATATTAA[C/G]TACAACTTAGTG
SBN1569	AATTCTCTCCTTCTAACTTGTCTTGTAAGCACCGACTATTCTCTATTTATATCTTTCTATACATGCACGAGCATCTTCTCATA[T/C]TTCGT
SBN1570	AATTCCGTTCCTTCGTACCTT[C/T]ATTTCATTTCTTGTAACTTAATTTAGTGCTGAATTTATTGCTACAAACAAAGTAGGTACATAATAAT
SBN1571	AATTCCAATGGATCATCCCAAACTC[A/G]GGGGTCACGATGGAGTTTCCACATATTCACTATCAGGCGTGTGCCGGCCGGGATGTGGTAGCC
SBN1572	AATTCAAGTCATACCGACCAAGCCTCCAAGGCTTCCATATGACAATTCCTGCGAGTCTGTT[T/C]AATCAGTTAACAACCTTGTCAACTAAT
SBN1573	AATTCAGGACTGACATCTAGGCATCTTTTCAAGCATGTGTTTTTCACATGGAAAAAGTTGTAGATAGACATG[C/A]TTTAGAATGTTGTGTT
SBN1574	AATTCAAGGT[T/C]TGAAATTCTCAAGAGTTCAAAAGTTTGCTCTTCAAGTGAATTATGTCACATATATATACTAACTAGATATCTAATTCT
SBN1575	AATTCAAACTCAAAAAAGGAAAGGCGTACATGGTGAACCAATAACATACAA[T/C]GACATTATGAATGAAACGTAGTTTCTTTCCCATTCAA
SBN1576	AATTCTAT[G/A]ATATAGTGTTTTTGAAGCAGAAAGACCTGGGTCTAGATTTTCAATAAACCAGAGGATTGCCACCTATTTCTATAAGGTAA
SBN1577	AATTCTCAGATGATGAAGACAGAATCATTTGCTCCCTCTTTGCTTCCATTGGCAGCAGGTAGTTTGTTGTTC[C/T]TTTTCATCATCACAAC
SBN1578	AATTCGGGCATGTAAGAGGCACATGCTTCATTCTTTTAGGAATTATGACTGCAACCTTCGATTAGAGAAGGAAACTATTAAAGCTTA[T/C]A
SBN1579	AATTCTGAGAACGATCAAATTT[A/T]GCAATTTGTCACGGTTATTTCAACGTTTATTCTCCTTTTCTACTAATTTGTAGTTATTATTACGCT
SBN1580	AATTCTTTCGGTAAAGAAG[A/C]GTGTTTCTTTCTTGAGATCTTCTTCTTGTGCTTGATTTGGCCCATGCACGATACCTTCGGTGAAGTGGG
SBN1581	AATTCAAGCTTAAGATGGGGTGAAAATGAGATTTTTATGTAGATTTGATATTGAGGCAAGCATAGTTGTTAATAGTGCATGG[C/T]GTGCCA
SBN1582	AATTCAACCTTATGTTTTACCCAATTGCTCAACGTGGGTAATGCATTATCGCAAAATTTACCA[G/C]CTAAAAACCGTAGTGTTCTAAGGTA
SBN1583	AATTCTATTTTGAAGATGGAGCATTTCCTGAACAGGTT[C/T]TTATCCTGCTAGTAGACCATTTGTGTTAAAAGGCGATTATGTTTAACCTT
SBN1584	AATTCGGCGATCTAATAGCAGCAAGCAATGCTT[C/G]TAAAGCTAAACACCCGTTCAAGAAAATTCTAGGGAGGAAATATAGGCCTCAACTT
SBN1585	AATTCTGCTC[A/C]GGTACTGTTTCCTTCAGAAATTCAGGCATTTTCAAAACAATCTCGGCAAATGCTGGAGGAAAAAAGGCGACATCAGAA
SBN1586	AATTCAACTCTTTTTCTTTTGGATTCTCTTCAATCTTTGCACCACCTCTACAAAGGGAACAACCTTATT[A/T]CCTTAGGTGTTCACATCTA
SBN1587	AATTCTAAGACTGTTAGAAATTTAACTGTTTTGCACGGTTTTATTAAAGCAAGTCCGTTTCCCTTTTACACTAAGTTGTA[G/C]TTAATATT
SBN1588	AATTCTTTGTCAAGTTCATCAATCAAGAGTGAAGAGGATCAAGAGCCCATTTCGTCGTC[T/G]GATGGAAACTTGGACGTTGATAGTTATTG
SBN1589	AATTCATAGAATTGTTAAGACAACTGATTGCATCATCCATGAATGGCCAGCTTTGCTCCCCATCAGC[A/T]ACTTCTACCAAATTTGATTCC
SBN1590	AATTCTACTGAAGCACGTAGCTCAAAAAGACAT[T/G]TGTTAGAAAATAATTTTCATAAAGAGTACATAAAGCCTACTGCAAAAATAAATCA
SBN1591	AATTCAAGGCACTGGTGAATGATGATTGGTTGGGAACAATTCCTACTCTAATCATGTTACGGAAAACTCT[C/G]AATGCATCTTCATGCCTA
SBN1592	AATTCACCACTTAAATACTGTCCGCCTCTATCCCACCTAAGGGTCTTAATCGTTTGGCCAATTTGACATTCCACTTCATATCT[G/A]AACTC
SBN1593	AATTCAACCACTGAGTTATGACATATCCATATTTAGTATTCCCAGTGAAGAAAATAGTTT[T/C]CTAGTCAACCTTGATATTAATCTCCTAC
SBN1594	AATTCTA[A/G]ATCTTTTCCTTGGGTGAAGTGATGACTATGTTTGTACCATTGCCTTGAATCGTGGATGATCCATCAACATGCAATAGCCAT
SBN1595	AATTCATATACTTGTTCACTAATGTCCAGATCAAAGGTATTAAGCACCTAATT[T/C]CCCCTTTACAATTCGCTTCTCATCCGAGATGCTAA
SBN1596	AATTCTGCATCCACCAAG[G/C]AAAGAAGCCCACAGAAACTTGTCAGGTTTCATAGGCATTTTATTTATGATACCTTCAGCTTCTTTAAATC
SBN1597	AATTCCACGCTTTAACACTAAGAA[T/A]AAAAAGGAGCAAAGCTTGCCAACCTTTTCGACTTCATTCTCACAATATCGAATACTGCTTTCGT
SBN1598	AATTCTCGTTATTATTT[T/C]GAACACATATACATCAAGATCTTAAGTTCAATTCTTGGTCCCAAAGGATCTGGGGTTATTTGAGGTGTCTT
SBN1599	AATTCAAAGCCCTGGAAGCTGTAATGCTAGTGTCATGGTTCCAGTACTTGTAACAGGAGGTGGAGCTGGAGGATCTGTGAATGCTAC[C/A]G
SBN1600	AATTCTTTCTCGTGTGCCATTTACCAGTAAACACAAAAATGGGTTT[C/A]TGTTGCATCCAAACTCCAGTTCATTCCTACAACAGTCTTTAC
SBN1601	AATTCCAATTAAATGCTCTTAATAGAAACTGTCCTCTAAACA[G/A]ATGCACAGCAATTTTCAATAACCAGCAATAGGAAAAATCAAATGCT
SBN1602	AATTCAACTTTATAATTACTGCAAACAAAAAATCCCAAAATGGGTTTACCTGCTTGAGAATATTATCAGCGATGCG[G/A]TAGTAAAACAAT
SBN1603	AATTCAGGGTTCC[C/G]CCGATCACTGTGTCACCCTTCGTTTTTGCAACCGGCCTGGATTCTCCAGTAATCATGCTCTCATTTACATGACTT
SBN1604	AATTCTTCTCCTAGGAAAGAAGTTCCTGT[T/C]GGACCAGATTATCAAGCTGAAGTTCCAGAGTGGGATCCAAGCTCTAGTGCGAAAGATTC
SBN1605	AATTCAATCAGCATTTCGCTGTCCAGAGCACTAAATCAAACAGAATCCTACAC[A/G]TTCAAATGTGAAGATCAAACCTCTGATTTCCTGTG
SBN1606	AATTCTGCAGTGGAGGTAACCTTCATACTCTTCGGCAAAAGCAGCCCAACAAGCATTTTACAGAGGAAGCTGCTAGGTAG[G/A]AACCTACT
SBN1607	AATTCCAATTATTTCCGATTAAATTAGATTTCTTTAATTTA[C/T]GATACTAAATTGTACATAGTATTTTGAGAAAAAGATATTAATATTTG
SBN1608	AATTCTGCTAACTCTTGTAG[G/A]TATGATAGATATACCCTTGATATCTCTATTATTTTATGGATCTAACGGATCCAAGAATTAGATCTTCT
SBN1609	AATTCA[G/A]ACAACAAAGAAAAACATTGATTGGAGAAAAAGCCTAACTGTAGAACCAGAAGTCAGTTAAATATTAAAATAATCAACACACA
SBN1610	AATTCGTTTTAGCAAAATTATACTCATTAATGTAATGGATTTTTAAGAAATTAATCGCGTTTGCCAAATTTTTATTTTGTACTTTTT[A/T]A
SBN1611	AATTCAGAAGATGTGA[A/G]AAAAGTGCTGTTATAGATCTGAAGAAATCTCTCTCTGATGATCTACCTACTGCATTTAAAGGGTTAAAAGCA
SBN1612	AATTCCACGAAAGATGACCCAAACGTAGTCTGAACCAATGCAGTTGTACGGTAAATTTTCTTA[C/G]CATAATAATTACTACAAGTTAGTAT
SBN1613	AATTCATTTTTGTTCAAAAAA[A/C]TCTTCAATATAAGCACTATTTTACCAGAATTATAAACCAAAATTCCCACTCATTTCTCCCTTTCTCC
SBN1614	AATTCGTTTAAT[C/G]AAATAAAATATAATATGTATGAAAATTAAGTTAATTAATTTGACTTTAGCCAATATTCGATCCAACTTCATTAAAT
SBN1615	AATTCAGACATAAAAACACGAGTTAGAACCAAAATTTATGAC[A/G]GACACGATTTTGGTTTTTTTAATTGTTAAAGAAACTTGACAGGTGG
SBN1616	AATTCAACCTCACAAGAAGAAAGTTTATAATATTTCAGATCTGTCTCTTTACAAATAAC[T/C]ATGGCCTTTTATAGGCTTCAAATGGATGC
SBN1617	AATTCAAGTCATACCGATAAGCCTCCAAAGCTTCCATATGACGATTTTTGAGTCAGTTCAATCAGTTAATAACCT[T/G]GTCAACTAATCCA
SBN1618	AATTCCTGAGGGAACATGGTGAAGAGCAAACTTCTTGCTGCTGAATTGTTAATTATGTAGCCAGC[A/G]TTAGCTCCTCACTGAAGTTAATG
SBN1619	AATTCCTTCTTCTCCACGTATCCCTGGTACCAGAGTTCTG[T/C]CTTGCCTTGCATGTAAATGGAAGCCATAGATACCCTTTGGTCCTTAGG
SBN1620	AATTCAATCAATAGACTCAGAAATTAGAATAAATTTAAAAAAACGAAATAAATACACATT[G/A]CAATAAACTTGTATTAAATAAAATCAAT
SBN1621	AATTCCGAAGAAGA[A/G]CAAAAGGAGATTCGTTATATATGTGAAGGCCGGAGAATATGTGGAGAATGTGGTATTAGAGAAGTCTTTGTGGA
SBN1622	AATTCCAAACACACAACATTCTCAACAGAAAGTATTTACCAACAAAGACAACATGC[A/G]TTGGTATTTGTCCCATTCATCAATGTAAGAAG
SBN1623	AATTCTTTTAAAGAAATTTAAGTCAAAGAACCC[T/A]GCCTTTACTTAAATTGGTGAAGCCCATTCTTTTAAAAGAATTGGACTTTGTCCAG
SBN1624	AATTCAAAATAGCTCAAATAACCAAAATTCTCTTCTACAGATAGAATTTAAAAGTAT[T/C]AAATATGATGGGGATAAAATAGGCAAAGCCC
SBN1625	AATTCACCCA[G/C]GAATTTCAACAAACACCTTGCCAGATTGAGGGACTACACCTTGCGACTCTATGTACCAGCATACACAGAAAAAGAAGT
SBN1626	AATTCAATATTACATGT[C/T]ATAAGTCCAATCAATCAATTATAGTATAAGTACTCCAATAGCCCACTCGGGATTTTGAACCTACTCTATTT
SBN1627	AATTCCACAAAACCTGATCCAAACGTAGGTCCATGCATTTGTGTGGTAAATTTTCTAAGCGTAAT[A/G]ATAGCTACAAGTTAATATAAATG
SBN1628	AATTCCATTCTGAAGTCTGCAGCACCGAAGGAGGACAGTCACACTCATATTCCACAAATACAGAAAGAAATAAATTC[T/C]GTAATCAAATT
SBN1629	AATTCTTTCAAGTTTGATTT[T/A]TGCTGGGATTTCCCCATACTCATGGCAGTAGACAGTAGTAGACTGGTGCACATGGGCCATAATTTTAC
SBN1630	AATTCCTTTTCATAAGTGGATAACCCTAGGTTC[T/A]TTCCAGCTAGAGCCTTGCTGAGAGAAGCAATAGGCCTACCATCTTGCATTAAGAC
SBN1631	AATTCGGTATGTTAGTTGGAGCTGAATGTAGGGTAATTTGGTG[G/C]ATATCTCTAATTCGTAAAGTACGGAGCAGTTTAGAGGATGATTGA
SBN1632	AATTCTTTACTAGTTTTTTCCAGTTGTAGCTTTTAATAGTGGATTTAGTGATAATGATAGTTCACCATTAATGGAAGCGAACA[G/A]CAGCC
SBN1633	AATTCTCTCTGCATTTCTTTTATCTTATGTGCATAAAAGTTCTGCCA[T/C]TGGGGGAAAACACACACACACACAGAGGGGGAAAAAAGAAA
SBN1634	AATTCAATTGCATCCATTCGATATCCCTATTCGGTTTG[T/C]TGTCATAATCAAATTCTAAAATGCACTTGGTGGGTTTGAGGCAATTCTAG
SBN1635	AATTCATACGTGATTGTGG[G/A]GGTCTCAATTTGAGCTATCGAAAGTTCAAAAGTCATATCAATCTCGTTAGCCAAATTGATTGCCTCACT
SBN1636	AATTCTGAGAACTTTCAAAATTTAGTT[A/G]TTTTCCACGGTTTTATTAAAGCAAGTTTGTTTCTCATTTACGCTAACTTGTAGTTATTATT
SBN1637	AATTCAATTACA[T/C]AGCTGCACCTCCAGTCTGGTGCAGCATGGCGTCTATCTCATCACCATCCTCCATTTCCAGCTGCAAAAAGTGGAAC
SBN1638	AATTCTCCTTACCTGCTAGGGTGGTGACAC[G/A]GTAAACGTCGCCGTGCTGGCCGCCGACGGCAAAACGCCCGAAGCCCTCAGCTTGTCCA
SBN1639	AATTCTTTTCTTTTTATGTGATTCATATGGGAAGAAGAATTACAATCAATCATATTTTAGAGCACGTGATT[C/T]ATATTGCTGCATTTGAA
SBN1640	AATTCAGTCTCATAAAACCAGAAATGTTTTCAAGAATGAAATGAAAAGAGG[T/C]AATAAGGACAGTAAAGGAATTAATGAAAAAGGAGCTG
SBN1641	AATTCTGTCCGGGCAACTCAATTAT[A/T]CCTTTTCTCAAGCATTTGATTCTATCTTTTTCCTACTTTAATTCCTTTTTTTTTTGAATGATT
SBN1642	AATTCAAGGCCATTATCAGTCTGAAGGGTTTTCAGTTTCTTTCCACTTTGATTTTCCACAAGAACTTTCCATTTT[G/T]CAAATTTCTCAAA
SBN1643	AATTCCATTCTCATTTGGATATTTCAAGAACTCCCACTAAATACACAC[C/T]ACCTCAATTTAATCGAAGGTTTTATCTCTATAATCAGTTT
SBN1644	AATTCTAG[T/C]TGGCTTACATTTTAAATATCAAACAGCTTATCATGGGAAGGAAATTTCTTTGGTCAGAATAATAAAATATATTCAAACTA
SBN1645	AATTCTACTG[C/G]CACAAGAAGCTAGAGCATGCATCATTCTCACAGGATCACATACCTGGCTTACATCTACACAATAGCATTGTCTTGCAT
SBN1646	AATTCAAGCATGAGTTGAGAAGAAAACTCACGTTTGTAGAACCTTAGCATCGACAA[C/T]GCCGCTTCGACGCCTAAACTATTCCCTTCATC
SBN1647	AATTCTTTGTTCAATTGGAACCCGGCAGTATGGACATGTAGCTTTACCTTTCTTTCCATAATT[T/G]TCATTACAGTTTGCACAGATAACTT
SBN1648	AATTCTTGATCTCCTTAGCAGTTGAAGGGAGTAGTTGTTG[A/C]TGGTAGTAAAGAGTGGGACAGGAGGAAACACCCGAAGAGTCACTTGTA
SBN1649	AATTCCTTGTTAGTTTTTTCCAGTTGTAGCTTCTAATAG[C/T]GGATTTGGCGATAATGATAGTTCATCATTAACGGAAGCCGACAACAACA
SBN1650	AATTCAGCAGCCATGATGCCCACTTGAATACAAATCAATGAGGCA[C/A]AAATGGGCTGCAAGAAGCGGTCAATATATACACCAAACAGTGT
SBN1651	AATTCCACAAAACTTGACCCAAATGTAGGTCTACACCCATGCATTTGTGTGGTAAATTTG[T/C]TAAGCATAATAATAACTAGTAGTTAGTA
SBN1652	AATTCCCTGAAGGTTGAGACTCATTGCAGACGAGGGAGGTACCTCCAAAACCCTGGACTCCTTAACAGTTTGGA[C/T]TCCCTTGCGGTTAG
SBN1653	AATTCCTAAGCTTATTAGCAAAAGCGCCGCCGGGAGATACTCCAACAACACATTATACAATTACT[T/C]GCCCTTCTCATATGAACAATTCT
SBN1654	AATTCTAATTTCATAACAAAATAAAAATCAGTCTCCTCTTGCTCCCCTAGCATTTACA[C/G]GTTGGGAAAGACAAAAACCAGCTGCACTCA
SBN1655	AATTCAATGCAATTGGCATCTAAACCTCCTTTCTATTGGGCAAAAAATTGAAGTAGGTGTGCAAGTGCAGTACA[A/T]AACACATTCATCAG
SBN1656	AATTCATCTGACACAGTCGCGTCAGAAAGGCAGCTCTCTCAG[A/G]GGGAGTTAAGAATGCTAAACTAAATACTGGAAGCATTCAGTGCCAT
SBN1657	AATTCACTTATA[A/G]TAAGAATCCTAAGACAACCAAAGGAGTTGGGCACTGCTGTTTTTGCATTTGTATCAGTTGTTTTGTAAGAATTAAG
SBN1658	AATTCAAAAGTTGTACACAAATTGAGAGGCCTCCCA[A/C]GTGCAATCAGGGTCGAACCAAAAAAGCCCCTAGCCTAAAATTGTAGTTAGGG
SBN1659	AATTCATGAACCAGTGATCCCAGCACAAAGTGTATCATCCGATGGCCCAATGCCAGGCCCGCACACATCCTTC[G/T]CCCTGCACCAAATGG
SBN1660	AATTCCACAATAATTCTGGGTAA[C/T]AGCTATTAAGTCACTCTCTTTTCTTGGTGAACTCAAGTGGCAGTTATATCTTAAGATCTTTGGCT
SBN1661	AATTCTTCGAATGTGGTTGTTGCGCAGGCTGGGCACT[A/G]ACAATCAAGTTTTTCACCAAATCTTTAGTCCAATTCTTGAATTACTCAGGT
SBN1662	AATTCTACATTAATTG[A/G]AAAAACAGAGGAGAAAGCTAGCATTAACAAATGTATTGAGCACATGTACTTTGTATTAATTAACAAGTAATT
SBN1663	AATTCGAACTTTCTATTTTTAACCTTGCAACTTATGTATAAATTATTGTAAACA[C/T]GGTAGGACAAATTTAATCAACAAAACTTGTCCAT
SBN1664	AATTCCCCTAAACTCCGTTCCTGAAAAAAGCAAAGCTTGGATTAATATTTCATGCTATGAGTTGGGTAGTATTTAAGAGAA[A/T]TTGACGG
SBN1665	AATTCGATAAAATATTCGATGTCGCTACACGAGTTTCAAGAATACGAAGAAAGAATAACATGTGTG[G/T]CCAAATCAAGTCCTTAACCGCA
SBN1666	AATTCAT[T/A]TATTTGTTTTGGTGGGAATTTTGAGCATTGGGTTTTCTTCGACCAGACAAGGATAATCAGGAAAGAACCTATGCTTTCATG
SBN1667	AATTCTTCTTCTGAGCGGCTTTCCTTCAAGAAGGGGAGGTGCTTTGACCTCCTATCTCCTCTTGAGATTCTCCTCTGTTGGATGACT[T/C]T
SBN1668	AATTCAAGAACAGAAGCTGTGTTGCACGTAAGTCGCTCCATTT[C/T]CAGTTTTTTCTTTTTGTTGTGGGGTGCATTTCTTATTCATTTTTT
SBN1669	AATTCTACACAGCTTCTTAACAGTTTGTCTAGAGTAGC[G/A]TGAATGTCATCAATCAGAAGTGACCAACAAGCTTTTGCGTTAATCTTCAC
SBN1670	AATTCACATACTCTATCGGATGAAGAATTTTAATTCGATAAATCGATAATGTTTGACTTGTC[A/T]TACTGTTATTGATTTGGTTTATGTGT
SBN1671	AATTCAGTAAATACATGGATGCTAGAGTGCTACACTAATAGTCTCGGCTTATTAAGTTT[G/C]TAGATTGATTCTATTTTATTTCACCATGC
SBN1672	AATTCCACCATGGGAATGGACGA[C/G]GACGACGATTCTTCCTTCTCTCCTCGTAAACACAACTACAATGTAAATAGTAAGATCATGTTGAT
SBN1673	AATTCAGA[A/T]GTTAAGGAGTTCATAGTGCACAGCAGTTCAAGACATGAGTAAGAAACATGTGAGCGACTTGTACAGATGTGATACTGTGT
SBN1674	AATTCTTCAGTGACAT[T/C]TCCACTAAGTCCAACATGCTTGTCCATTGGGAAAAAACAATAGCCTTTTCACGTCCTCTACTCTCCGATTCC
SBN1675	AATTCTCCATATCCCAGCAGCAAAGAGCCATTGGAGAACTCTCCAATGATTCTCTTCGCGTCGTCGTACGACAGG[G/C]ACTCGCCGATGGA
SBN1676	AATTCACACGCTCGAAAATTATGACC[G/C]TACTTCTTAGTGCATCCTCCCACAACTTTTACCAATCAACCACTAAAACATGCCTTACAAAG
SBN1677	AATTCTTTGAAAGATGTATGTTTGTGTACATAACC[A/G]TCAAAAAATGCACTGGAGCACTCACAATCATTGATCGGGAGTATCCCTACAAA
SBN1678	AATTCAGTTACATGCAGAAAAGAAAAAAAAAGTTCAATCTAGATTTTGTTTGGGGGGAAGAGAGAAAAACACAGAGC[G/A]AGAAGAATTGT
SBN1679	AATTCGAACTCCGATTATGCCACGTGTACCATTCAC[T/C]CTGCATGGGCATTTGCATCAATCAGGTATCTTGTATGCATGCATTAAATTCA
SBN1680	AATTCTTTTGCAAAACTGCAAACGG[G/C]TGGGTTTGCAGCTGGAAATGATGTGGACCACAACCACTTCCAACAACCGCATGATTTGTTTCA
SBN1681	AATTCGAGAAGGGAAAACGGGTCGGGTGGCCCCACGTAAAGTATCGGGGG[C/G]CGTATGAGAAGGCGCCAGAAGATCTTTTTCCCCAGAGT
SBN1682	AATTCGCTGTATGTGAAGCATAATTATTTTCATGCCCTTTAATTCAATCAATGGGAGGTTAATTGAATGGCCACCGCTTTCAGTAT[A/T]CT
SBN1683	AATTCAATTGTATGTAATATACAAAACTACACACATATCATGTATGACCAGCACCTAAGCCACGAAATTTGCTCTTTTTTCTCT[C/A]AAAA
SBN1684	AATTCAAATAAGCCAACTAATTAAGCATTTAGGGTTTCTTAATCAGCTGTTTTTGGCCCACTATGTGTGTCGCATTG[A/C]GTGCAAGAATA
SBN1685	AATTCACCTTTCAGTAATCAAATCCTGACCGAAGTC[A/G]TGAATCCAAATTTCAGAATGCCAGACTTGCCAAAATACGACGGAACCAGGGA
SBN1686	AATTCTATCTTTCATGAGAGAA[T/C]TAAACATATTGATGTTAGATATCACTTTATTAGAGATATTGTTGGAAAAAAACTCATTAACTTACA
SBN1687	AATTCCATGATTTCATTGAGGACTGATGAGAGTTTACTTTCGGTAGAGGATGCTAAAGCTGATGAGGAGCAATCTTCAACAT[A/G]TTCCTC
SBN1688	AATTCAATTATTGTATCCAGAATGCC[A/G]GCTTGTTACCCCTACCCATGCAAGGAGAATGGTACACGTGGCACAATTGTAGTGTAAATCCA
SBN1689	AATTCTTGCAAGAAATGAATAAAAGAAACCAAGCTCATTAGCCTGTGTTTTTTTGGAC[G/C]ATCTTGGTTTCTTCCTGGATACAGAGACAG
SBN1690	AATTCAACACCAAGATTT[C/T]TCTAAAGCTTCATAAAATAGTTCGGAGAGGAGTTTATGCACAATTACTCCGTTTCTTCTAATTGTTATCA
SBN1691	AATTCAACCTGCGAGAAGGCGTAGAACTCAAGAGACGCTGATAATCTTGAAGTAGAGACTG[A/C]AAACAGGAAAATAGACCAATTTTAAAT
SBN1692	AATTCCTCCCATTTGGACAAAAATCCGATCAGCTTCTGGTAGCAAGA[A/T]GTATGGAAAGGCAGTACATAAAATCTGGCTCCGACTTTGCA
SBN1693	AATTCTACTTCTGAACCGCCGCCGGTCTT[C/T]GATGGAACCACTCGGTAATCTCTTTATTATACCATCTATATATTATGTATGTTCTGTTT
SBN1694	AATTCTTGAGGGTATTCGAGGAAATTCCACCTATTTGTCTGTTGACTGGTTTCTATAGTTTCACATTTGATGATAATCAGTTAGCAT[A/C]C
SBN1695	AATTCAGGCAAAGCCTTCGTAAAAGCTGTAAGCATCGAA[C/G]GGCAAAAGTTGGGGACGGATAGAGGCTGCATGACGATAATTATCAGCAA
SBN1696	AATTCATTG[G/A]AGTACTTGAATACCATATACTAAAGTTGCATTTTCATTGATAATTTAATATATTTGCAATGAACCAAATTCAATAATTT
SBN1697	AATTCATTTCTTCCTATCCCTGTGAGCCGCAGCGCGTCTGC[A/C]GCACTAAAATTAGGAATGCTGTCATAGGGTTGTTCTGCAAATACATT
SBN1698	AATTCAGAATCAAGGCATAATGCTTGAACTACAGTATGGTTTAAACACTCGAGTTACATAATAGCT[C/T]ATGTTGTATAACTCTATACCAA
SBN1699	AATTCGACACAAGTTTTGATCGCAATCTTGAGGATATTAATGGTAACCATATTGGCATTGATGTGAATAATGTCAAGTCA[T/C]TGGCTTCT
SBN1700	AATTCATTTCTGACATGGAGACCACTCCCTCCCATATCACAAAGAATGTTGCAGCAAACGCAACCGACAACCG[C/G]CCGGAGGAAAAACTG
SBN1701	AATTCCAGATGCAATA[T/C]GGATCCATTGGTTGGTCAGTAGGTGCAACTTTAGGTTATGGGCAGGCTGTACCAAATAAACGAGTGATTGCT
SBN1702	AATTCCTCTTCTGTAAATTAACTGGCAAGATCTCCAAATTACTCATGAATAATCACAAGCCCCTTTTTTAGGCTAAAGCCCATAT[T/G]ACC
SBN1703	AATTCTTT[A/G]TTTTAAGTCGAGACTTCAAGTGTTGGAGTATGATTCGGTTCGTTACTTCTGTTTGCCCGTTCGCTTGGGGATGACCGACC
SBN1704	AATTCCTTTGTTTGAGTTTGTGTCCCACAATTAAG[A/C]TTGGCCCATATACCATCACCTGTCATGCTTTTCTCAAAGCTCTTCTTGCTCCC
SBN1705	AATTCGGAAAACGAGGTCGTTCTTCCAAGGTGCTTTAGCTCCAAGAGTCTGGCAGCTGCTAAGTTTCCATGTT[T/C]CGGTATTAATGGAAC
SBN1706	AATTCCTCATCTGAGCTTCAACAGGGGAGTCAATTTTCCATGGCTGAGTTTCC[A/G]AATCGAAGAATAGGCTATGGACCCTTTTCTGGGAT
SBN1707	AATTCAATAAAAAATTCATCCCATTTTGCGGTTATGACGGGGTGGTGGAAG[C/T]CTCGATAAAACCTATGGCAGAACATAGCAAGTTCTGC
SBN1708	AATTCCACGTCTGTGGGGTATTTTTT[T/G]GGCAAACGACCTAATTACTACCAATTGAAGGAATTTGTGGAATCTATATGGCCGATGTTGTG
SBN1709	AATTCGGGTGGAG[T/C]AATGGGGCTAAAACCAACCATCACCTGCCATGTGTTTGGGACCCGCCACGTTATATGCCAGCACGGAGGATCTTC
SBN1710	AATTCAGTTGCTTCAGATAAGAATGACTTGAATCCTTCCAAGCTTTTAACAGTGTTGCTCC[A/G]GGAATCGATACTGTGAGACGGATTTTC
SBN1711	AATTCT[G/C]TCAGGCGAATTATAGTAGTAAACTGGCATCTCATTATTTGGCACATAATTGGAATGACACAGATAATGTTATTTGATCATAT
SBN1712	AATTCAACAATGGCTTGACATTGTTATCCTTCTA[T/C]ACAAGTCTGTTTATATGATAACTTGTTGACTGGAAGTTACTTGTGCTATCTTTT
SBN1713	AATTCGATTGTATGTGAGATACAAAACTACACACATATCCAACATAACCTAC[C/T]GCCTAAACCATGAAATTTGCTTCCATTTCTGTCTCA
SBN1714	AATTCATAGCAGAGACACTGCACCCTATCAAATCAATGGATTGTAGTGTATATATATCTCCAATGCTTAAAGGGATCTCTTT[T/C]AAATTC
SBN1715	AATTCAGGAAAGACCCAGAGAGGGTATTACTAGCAGTTGCACAAAAACCAGATGGGAAGAAGAATTGGATGGTTGC[T/C]GATCAGGTTTTA
SBN1716	AATTCAACG[T/A]AACTTGACCCAATCGCAGGTCTAGACCCAAGCATTTGTATTGTAAATTTGCTAAGCATAATAATACTGCAAGTTAGTAT
SBN1717	AATTCTTTAAAATTCTGTTGCATCCGTGGAATCTTACATTTGTCTTTTGAAT[A/G]TGTGATGTTTAATTTAGTTCTTTTCCATAATTGTTT
SBN1718	AATTCACGTTCTATCAGAATTACA[T/C]CGACTTCAGATCTCTCCGACTTGTACAGTACAGCACGCCTTAGCCCTCTTTCACTTACATATTT
SBN1719	AATTCCTCTAGTACTTATTTCTGATGCTGGGTATACCCAGCAATGGAAATTGGAGAAAAGAGATCATGATTTTTTCAAGCATGTT[T/A]GCA
SBN1720	AATTCAGTTGTATGTAATATACAAAACTACATACATATCATGCATAATCAACATCTAAGTCACGAATTTTTGCTCTCT[T/G]TTCTCCCCAG
SBN1721	AATTCTGAGCTTAAGCTAATATAGTTTTTGGGGGTTTATGCTGAAAC[G/A]TGGTGGCCATTTAGTTGATGGGTTGGCCTGTGAGTTTCTTG
SBN1722	AATTCCACCACGGCGACGTGAGATCCTTAAGTATTAGTGGTGTTGTTGTAGAACA[T/A]GTGAATCAATCACTTATTGTCATATGTTAATTA
SBN1723	AATTCTAAAAACATTCAAAATATAGCTGTTTTGCA[C/T]GGTTTTTATAAAGCAAGTTTGTATATGGGTTAAGTTTCGTCGAATTCTGAAAA
SBN1724	AATTCTTTCCTGACTCTCACATAGACACACAAAAGCACAAATTCGTTTACCTACCCAATTCCCAACAAAATCC[G/A]TAAAGATAAGGCACA
SBN1725	AATTCCAATACCAGATGAATGGGTTCTGAAATACATGGATTG[C/T]GAAATTACTACCGTCTATTATTCTCGATGATGAAATGCAGAATGAT
SBN1726	AATTCCAC[G/T]AAATTTGACTAAAAAATAAGTCTAGACCCATGCATTTGTATGATAAATTTGCTAAACATAATAATAACTATAAGTTAGTT
SBN1727	AATTCTTATGTTTTAAGTTTTATGAGAACGCGCCAA[T/C]TGTGTTTACTGTACGAAAATTTACACAAAGTTTAAGAGTTGATGTGCAGAAA
SBN1728	AATTCCGTGAGTCTTACAAGGCAGAGCAAGATAAGCTCCAGCAACAAATTGCGTCCGCCAGGAGCGGTCTCTC[G/A]TCTGTTACAATTGAT
SBN1729	AATTCCAAGCATC[A/G]TCGAGAAATTGTGTTGAAATTTGATATTAATAAGGAAGATAGTTTGAACAACAGATTTAAAGAAATCAAGGATTT
SBN1730	AATTCCATGCGTTTCACAATAG[G/A]CTTTAATTAATTAGAAGTAAACTCACCACATCTATTGGTCCTCAGAGCTTTGAGTTCATAACTACT
SBN1731	AATTCAAGGTGTA[C/G]GCTCTCAAGATCAGAGACGAATCTCATGCCCTTGCAAGCAAGAAGTATTCAGGGCCTTTAGTAGTCCTCCTATTA
SBN1732	AATTCTTTTGTACTTACTTTGTCTTGGGAGACCCCTCACC[G/T]GTGAGGAGTTCTAGCCACCAGGGGGGTCTTCTTAAAGCTGATGTGCTC
SBN1733	AATTCTAACGAC[G/T]CTTTGTACAAATAACGCCATCCATAACATTTTAGTTCATTAAGCCCCTTTCTCCCCACTCTCAAACCCAAAATCAA
SBN1734	AATTCAAGATTCTGCCGGTGAATTGGTTCCTCAAGGATTCGGACCC[T/A]GTAGAGCTGCGGTTATGATATGCTTATTTGAAGGCGAAAGGG
SBN1735	AATTCCAGAAATCCCAGTTAAGACATC[C/T]AGTAAACTTATTGAAACGCGCATGTAACGTAAATATAGCACGTAAAACATGTTACTGTAAG
SBN1736	AATTCTTTCTTAAAGAGGAACCTCATGTAAA[C/T]ACCATGGAATAAGGTTTGATATGGATCCTATTCCATTCCAAAAATGAAAAGTTCGAC
SBN1737	AATTCTGATTCAACTCCACTCTACAATTAAAGCTTAATCCCCTGTTTGTGCTCTGCTCACT[T/G]CTCATGTTATTTCAAACTTTTTTACTA
SBN1738	AATTCCAGTATATCCAATGTGAGAAGTTAGCATAATTCAGCTAGTGTCTCCTGAAGTGTTTGCAA[G/A]TCTTACATTTGATTAGTATTTAC
SBN1739	AATTCTTGTTCACATTATTCACTTTCTT[C/T]ATTCCAATTATTAAATTAGCCCTAGGCTGATGCTTAACTAGCATCTTAAGTTTGATAGCC
SBN1740	AATTCTTGGAATGTGCAACTTCCGAGCAACCTTCGT[A/G]GCCCAAGGATAACACATATCAGCAATGAAGCAGCGAGGAAAGGGCTTCAGCT
SBN1741	AATTCTTTGTTTCAAAGGATT[G/C]TAAGTTGAACAAGAAAACCCAAATAATCTCTTAATTTTGGTAGCAAATTCAAGTGTTGGTGAGAGCA
SBN1742	AATTCATAT[T/A]GATATATAATCACACAGGACAGTATACGTCAGGTTCTCATCTTTTGATGTTCTGGTGCTTCATGTGTAATACAGGAGGA
SBN1743	AATTCGTACTC[C/T]GACATCCTCTATGATTAAGCTAGCTAATGTAGCCGGTGACCTCGAAGTGTGCTCGAACTGTCTCATGTTGCGTTCCC
SBN1744	AATTCCT[T/A]CTATCGGCTTTCTCTTCCCCTATCTCTTCCCAATAGAGAAAATACAACAGGAAATGAATAGCTGGTAAAAAGCAAAGGACT
SBN1745	AATTCAACAAAATATAAATTTAGGTAGCCGTCTGCTTCGGGAATGCACCAAACCGGACAAAAAATCATGTCAGC[A/G]CAGCCCAATTGCAA
SBN1746	AATTCTAGCTAACTTTGTTTATATACTTACTAATAGTCAATTTCTTCT[T/C]AAGAGTACAAATGTTTCTACAAAATCATACTAATGTTACA
SBN1747	AATTCAGATTATGGTTTA[A/G]GCGATTAGGCTCTGTTCGTTCTTGATTTTCTTCTTGCAAAATCCTTATTGTTTCAATGTTTTAAATAGTT
SBN1748	AATTCGAGCTAGAGCTGGAAGACATCGTACCTTAAAACAGGATGGCTCT[A/G]GAAGCTGCAGATCGAATGCGAACTTCAAGTCGTGAGTGC
SBN1749	AATTCGTCGAAATGCGATAGC[A/C]GGATTATTCTTTTTGGTTCACAGTTGAAGATTCAAGTCCCTCCCCTGCATCTTTCCCCTAATGAGTC
SBN1750	AATTCTGAAAGCATTCAAAACATAGCTGTTTGTCACGGTTTTATTAAACCAAATTTGTTTCCCATTTATATTAACTTGTAGCTAT[T/C]ATT
SBN1751	AATTCACTTGCCATCTTATTTGTTTATTTTGAAGAATATTCTGATGACGCAAAGTACATGCAGCCATGCAGGTTATTTACTAGCAT[A/G]GA
SBN1752	AATTCAAAATTCATTAAACTTGTTTGGATAAATTCATGTTG[C/T]AATATGGATTTCAAATACTTAGACATTCATTTTTAACTATATTTTGC
SBN1753	AATTCTCTTATCTCGTGTTATGCTGACAGTGGACATCCTTTTAAGGCTCTGA[C/T]TCTTTTTGACAAAATGATTTCGACAGGCCTGAAGCC
SBN1754	AATTCTCATTCAGTAAAATTCCACCGAAAGAGAAGATGTTGAACTGTTTTTGGAAAG[G/A]AAGAAATTGAACCTTGATTGAACATGGTTCA
SBN1755	AATTCTT[T/C]TAAAGTTTGACATATTACGTATAGTACCCTCTCTTTATTTGGAAATCTACAGATACCTTATGATGTTTTATAAAATTATGT
SBN1756	AATTCTAGTACACAGCACTCAGAAGCAGGTAAACTTTTCACCAGAAAAAACA[C/G]GTCGTGCATAAAGGAGCACTAAACTCAAAACAAAAC
SBN1757	AATTCATTGTCCTAAATTGTGACAGGACA[A/G]TCTAACAATGATAATAAATATAGAATTTTGTTTTACTACACACCCAATCGCAAATCATT
SBN1758	AATTCTTG[C/T]TCCCCTAAGGGGCTGTTTTTTGTTCATCATTGTCTCCTATCTCTCATGTTCTTCTTCATTTACAACCAAGTCAAGAATTA
SBN1759	AATTCCGGTGGTATTTCACC[G/A]GAAAAGTCGTTGCCTGAGAGGTAAATGAGCTTCAAGTTCAGACATTGTGTGATGGGAGTGAGTGTGCC
SBN1760	AATTCTTTCCCATTGATGTGCGAGACTTTGGCTTGTTTTG[A/G]GAACAATCCTCCGTATATCTACAAGGTTTTTCCCCTGTAGTTGTCTTT
SBN1761	AATTCCTTCAGATGCTTGTGTGGATCTTCACCTGCAAG[G/A]CCACGGAAAGTGGGAAGTAAATGAATTAATCCAGATTTCAGTTCAAAGTT
SBN1762	AATTCCAGCGTAC[C/A]AAGTACCAGAACAACAGTGGTCCTTCATCATTTTCCACATACTATAAAACATGTCAATACGCATCAGACAAATTT
SBN1763	AATTCCGGGGAAGTCATCGATAAGTGTCGGACACCT[G/C]AGATGCATTTACAACCCTCTTCATCTCGTATTTTGATGGGCAATAAATCAAT
SBN1764	AATTCACCTTTTGATTAAGTACTTTTTCATTTTGATTGAAATATTTTTTGTTTGTGTAAAATTT[G/T]AAGCGGAAGCAATGATAGAGTAGG
SBN1765	AATTCTTTTCTTCACCGGGATCAGCGCAGGCGTCCGCTGGTCTGTTCGGAAGCGATAATCGGTTCCTA[T/C]GAGTTGCCAGTGAGCTGCAA
SBN1766	AATTCTTCCTCAGATTTGAACATGACATCAGAGCCATAAA[T/C]TGGTGGCTTTGCTCTTGATGTCTTTATCTGCATAGACCCTTACTTGCA
SBN1767	AATTCTTTTTTAATAGAAATGATAACTATATCATAATTTTGATGTTCATAGAAAT[G/C]GGTTAATCTAAAATAGTCCAAAAGAAAGAAAGA
SBN1768	AATTCTTCATTTTGTCAAGTATCATGGACTTGGCAATGATTTCATA[T/A]TGGTAATGTTATTGAAAGGAAATGCCTGTTTGGCATATAATT
SBN1769	AATTCAAAAGGGTTAAGTAGAAAATTTAAGCACTCGACTAAAACACACATTGGTTGCTACTATAATGCATTTTGACAACATTTAGAG[C/T]C
SBN1770	AATTCAGGCTCCACAGGATTTACAAGGAGGACAGCTTCAGGATAGTCCAATGGCTGTCCTCTCCCAGG[C/T]AACCTGTCATCTGGTAAGGG
SBN1771	AATTCAAAGGCATTGGTGATATGAACTTAATCCCTCAACAAAGC[A/G]AAGGAGGGAGTCCTTGCAAAATAACAATTGCAAATTACCTAAGT
SBN1772	AATTCATTTCTGCAAGTCCCCTGCTTCGATAAAATATATAACATTCCAAACAATTATGCTTCTTCACGTCCACATTT[T/A]TATGAAAATCA
SBN1773	AATTCACATCACTGCTGAAGTACTGTAAGAAAAATAAAAGTCTAAAGAACCAGAGAGAACACTTTACGCCAACAATGGAAA[A/C]TTTGATG
SBN1774	AATTCACTCACTGCTATTCTTGAGGCTAATAAATTTAATGAAACAAACTACAATGATTGGATGCAAAATCTTAGGATTGTCTTA[G/A]ACTT
SBN1775	AATTCAAATTTGATGCGAGCAAAAAGTTGCTCGTTATAGGTCTTTGACATGAATGTTATGCTTTTTCATAAATCTTGTAACAGGGAC[G/C]T
SBN1776	AATTCACTATAGTGCTCAAGAAAAGTT[A/C]AGAAAGTTCACATATTTGTTAATGGTTGTATTTTAAATTAATCATAGAATTGTGAAAAAGC
SBN1777	AATTCAAAAGAAAGAAAATAGGTCCTAAAACTGTAGATACTATCTTTATTGGATACGCTGAAAATAGTACTGCAAATAGGT[G/T]TTTAGTG
SBN1778	AATTCGAGTTGATGTACTCCGA[A/T]TCTTCATCAAAGATCCGGATTACTCAGAATCTTGAATTGATTTTTTCTGGGCCCGAATCCGGGAGC
SBN1779	AATTCTTTTACCTGAACCTATAAAATAATCACTTAATCAATTTTTAATCCACGTGGAATTGG[G/A]AAGTGATGAATGAGTCCAAGCAAAGT
SBN1780	AATTCCA[T/C]GTCTCTCCATCTTTTGCTATTTATGTTCCCTCCCTATCAGACCCCCCTATTCCCCCCCTTCAAATTGCTTGTGTTTCTTTT
SBN1781	AATTCGACGAAACTTGACGCAAATGTTGGTCTAGGCCCAAGAATTTGTGTTGTAAATTTGCTAAGTGTATAACAA[C/T]TACAAGTTTTTAT
SBN1782	AATTCAAGAATCATCTTCTCTT[A/T]CTTGATAAGTCTGTAAAAGCGCTTTCTCTGATCTTTGGACAGTTGGGAAACTAGAATCTTGATGAT
SBN1783	AATTCTATGTCGACAAAATGCACATGTAATCTCTAAGTT[T/G]CCTTAAGAAAATATAGCTATGTGATAAAAATGTAGGCCAATCAAAGTGA
SBN1784	AATTCTGAATCAGCTCTTGGGGCCTAAC[T/G]TTTTTTAAATTAGTCTAATTGTCTGACTTTTGGTTGAGAGGAAAAGCGTGCAAGAATCAG
SBN1785	AATTCTCATGCTACACCTGAACTACATTAATGAAATAATTATAGAGACTGAATCTGCCAGTGGCATATTGCAAATGGTATATAAGTA[G/C]T
SBN1786	AATTCATTCATTTGCAATCATAATATTTCTCTCATAATCTAATAAGCTGATGATTTCCCTA[C/A]ATTCGTCTACCATGACCGACATCGTTT
SBN1787	AATTCAATTGCTGCTGCTGTTACAAAT[C/A]TGTGGGTTTCAACTTTTGAAAATTCAAATTCAACAGATTATTTACTATATATACGTAGAAA
SBN1788	AATTCAAATTAAGCACGTGATT[G/A]CTGATTATCAAGTGCACTTAGTGTTGAAAGAAGACAATAACTGGTTAGGTAGCACGCCAAGTAACA
SBN1789	AATTCAAGACTGCCTTCTTGTTTCAGTTTTCAAAAGATCAGTTGGGGAG[A/G]GATTTGTCTTGAATGGCCATTAGATGATGGTTGGTGATT
SBN1790	AATTCTTCAAATATCAGATC[T/C]GCCTTAATCGTCAGCTTTCCTTGCTTAGGGCTTGAAAATAAGACTGTTGCAGTATAAGGGCTGTAAGA
SBN1791	AATTCTTACTTTTGGTCCTGTAATTTAAAAAAAGTATCACTTTTGGTCACATGAGAATTTTTTATTAGACATTTAACGAAAAAAG[C/T]TGC
SBN1792	AATTCCCACCCACATTTCGTTGTTCTCTAGTTCAGTTTCTTCGCTTCTGATCTACCCAGGGACAACAAGAAAACGAAGATGCAACC[C/G]AT
SBN1793	AATTCAAT[T/C]GACGCTGAAATATGTTTTAGTCTTCTAACAGGCCAGGTTCGACCTCATTGACCACAAGAAACAGTGAGCAAATTAAGATA
SBN1794	AATTCTAAAAACGTTCAAAATTCAGCTATTTTGCACGATTTTATTAAAGCAAGTTTGTTT[T/C]AGTTTTATACAAACTTGTAGTTATTATT
SBN1795	AATTCTCATTGAGTGAAATTCCACCGGAAGAGATGATATTGAAATGTTT[T/G]TGGTAAGGAAGAAATTGAACCTTGATTGAACATGGTTCC
SBN1796	AATTCGC[T/A]AAACTAGATGACTAATGAAGTGTTCTTGATTTTGCTGGCAGTATTTGTGATGATACTAACAATGCCATTGTTGTACGAGAG
SBN1797	AATTCAATGCCGGTATTCTAGAGGAAGGACTAATTCCACTTCCTATGCAAGGCGAATGGTTCACGTGGCATAATTGCAGTACATCCGC[G/A]
SBN1798	AATTCGGAAGAAAATAATAGTGATGGGGGTGAAGTTCCACGC[G/A]TTAATCTTCCGGAAGATTATATTTTGACTATGCAATATGATGTCCT
SBN1799	AATTCA[T/C]TTATCATTGGAAGTGTGAAAGTTCCAAGGTTTTCCGGTTGGGATTTGTAGACGACCTTCTCCTCTTTTGTAGAGCTGACTTT
SBN1800	AATTCTTCTTCTAGATTCTTATTGA[G/A]TATAAGCATCTGGTCCTTGAGCTCCTCAAACCTTTCTAAATAAGCATTGACTGTGGTTTCATG
SBN1801	AATTCTGAGCAATCCGCTTCTTACAGTAGTGA[C/A]ACCGCTCGAGAAATCCACCAATTTCCAGCTGATTGGGTTGACCAATATCCACCGAT
SBN1802	AATTCTTCTGTTTGTTAGGGTTACTTATCATTCAACTGTAAGGCTATAG[G/A]GCTCACTCTATAGTATTGAGGTAAGTATTACATATAATT
SBN1803	AATTCCGGGAGTGGCA[A/G]TATCAAAGTGCATTCGGACGTCACGTCGACAACGAATTATTTGCTGTAGCACTGTGGGGGAGCTGGGCTGAG
SBN1804	AATTCACATGGAAATGGAGAAGATGAATCTGTGTGAGGTAGACGTAAGGGTGATGCCAT[A/T]TGGGAGGGATGCACTAGACATCACCATTC
SBN1805	AATTCAACAGAAATGATTCTCACTTTCTCAAAATTCCAAACTCAAA[C/A]TTTCCAATCTCCACTCCACCCTCCAAAATCCAAATGCAAACC
SBN1806	AATTCTGTTGGCAAATTATACAACAATGACCAATTAACAAATCGATTCA[T/G]AAAAAAGAATTAAAGAAGGAAAAAGAAAGAATCAAATTC
SBN1807	AATTC[T/C]ATCAGTAAAGTGTTTTCGAGTCTCACCACCTAGACAATTTCCCTCAGGCCTTCCAAATTTACTTCACATCCCACATAACAAAA
SBN1808	AATTCAAGATTCACCAAGAACAGCGTCGTCCTGCGCCGAAGCAAAACTGTGATCAAACCCTAAACTA[C/A]AACTCCCATCCAAAAAACCCA
SBN1809	AATTCAAGATATCCTAATTTTCAGTGTGGTGTGGACTATTAAGAGGGTTGCTACGTTGGAACCT[T/C]AGATCAATGTTTTGTCTATGTAAA
SBN1810	AATTCTGCTGCTGTGTGTATG[T/G]GTTTGTTTCAGTGTTGCTGATGATTTTGCTCGTCTGAGAAAGTATTAGTGGAGAGGATAATCCAAAT
SBN1811	AATTCTGTTGGCAAATTACACGACGCTGACGAATTGACAAATCAATTCAGAAAAAAAAATTAAAGA[T/C]AGAAAAAGAAATAATCAAATGC
SBN1812	AATTCTCAATTTCTGGGAAAACAAGGCTTGGAAAATCTGCTGA[C/T]CGAGGTTAAATTTATTGTTTACCTTCTGCGAGAAAAGTAGGCTAG
SBN1813	AATTCACTTCATAGTGTTTATACGATCTGTAGATCGTTACTAATTTGATTGTAGGAATATTTTTGTGGGATTAAT[A/G]TTTGACGTATGTA
SBN1814	AATTC[G/C]ATAGTCAGGTTTTCCAGAGAAGTCATCGCATCTTCTGCAGGCCCACCCAGAGAACTCCTACTAAATGCTACAAGAAGCACGAG
SBN1815	AATTCATTGATGGTGGTGGGTTCCATGACATACCAAATA[C/T]AGGTATATTTTGCATAGGGCTATGCAGTGTCAATAGTTTTTGAATCAGG
SBN1816	AATTCCTTCA[A/G]TTTGCTGAACTTGAAGTCCAGCGCGCTGAAAATCACTCCTGCAGAACATAACACCTGCGGCAAACCAAGAACAGAAGC
SBN1817	AATTCAAATCCCCGCCGCCTCCTTGAAAGAGAGAT[A/G]TCCTTAACTACTAGACGATGGGGGCCGACTTGCCCAACTGATCATACTATGAG
SBN1818	AATTCAAGTTG[C/G]TCATTACTTTTGCTTAATAATAATGTAAAACTGAAGCTTCAAAACCAAATTTGTAAGGGAAAACAGAATACTAGCTT
SBN1819	AATTCAACATGTGCATCCGAAATTGATTGGGAGATCCTTCATCATCATCACCT[T/C]TGCCAGCTTAGAATTTTATTTATCTATTTATGGTT
SBN1820	AATTCAACTCCAACTATTGCATGTGCATTGACTAATATTAATCCTGCTGTCACTTTTATTATGGCTCTTCCTTTTCGGTAAGCTTTTC[T/G]
SBN1821	AATTCGGT[G/T]AGACGGATTGAGATAAAACCAAAAGGATTTGGGAAAAAAATATAGTTAAGGACTTAAGGGGTGGTGAAGAGGGAGAGAAG
SBN1822	AATTCGAA[A/G]AAACTTGACCCAAACGTTGCTCTAAACCCAAGAATTTGTATGGTAAATTTGCTAGCGTAATAACAATTGTAAGCTTGTAT
SBN1823	AATTCAATGCAGGCAACTCAATTATTCCTTTTCACAAGCATTTGATTCTTTCTTTTTCCTTCTTTAATTCTTTTTTCT[G/A]AATCGATTTG
SBN1824	AATTCCTCTTTGTTATGGCATTGACAGGTATATACGAATTTCGTCT[G/A]ACCTGTGACTGCATGCAAACTGCTGAACTTTTTTCACATCGA
SBN1825	AATTCGTTGTCGGCACACGTATCTCTTGTACTTACCAAATTATGTCAAGCACTGCTTGAACGTCACAACAA[T/C]TGCCCACAGACCACTTT
SBN1826	AATTCAGGCTACCTAC[A/C]CTGTAAATAGGATCCTAAGTTTATGCTATTGACATAAAATCAAAATCACAGCATCGACAAGGTAAAAAGGAA
SBN1827	AATTCATATTCTATCATAAATTAATATTGCTATG[T/C]GCTTATTGCTCAAGGGAATATCCCTAGGTCTTGTTGTTACGATACAGTCCTAAC
SBN1828	AATTCAGCAAACTAGTTTCAA[G/A]TCTACTCTGGAATCTCAAAAATTATTGACAAAATACTGGTGCCTAAAAATATAAATGTCAAGATACA
SBN1829	AATTCTTTGAGTTCAGCGAGTAGAATCTTTTTTGTTTCCTTTTTTGTTCTTCATGTTGT[G/A]TATAGAAATTGAACCTTCTGTCTGATTAA
SBN1830	AATTCGAAACGTATCATGTATTACTCACTTAATTTTA[A/G]TCTCTAAATCATTTCCCAAATCTTAATTACTTGACCTCAATAGTACGCGAT
SBN1831	AATTCTTCACCTACCGAGATTGGAGTATAA[A/C]CCAACTTATGAAAATTAGATTTGTATGCCTGATGCTAACTTGTACTATTGCCTACTGG
SBN1832	AATTCGGTTGAGAATGAGATAACTCCATCTTAGTT[C/T]GGCTTACCCATGTAACATATGGAGGCATGTTTAGTAGTATTTGACCTGCCAAC
SBN1833	AATTCAATGTATTCCAAAGTCTTGGATATCAAATCCAATTCTTAATTCTG[C/A]ACAAAGGGAAGAAAATATTTTACCATAGCGTTCGAAAA
SBN1834	AATTCACTAGCCAAATGTACATTATTAGTTAGGTCCCCCTTATACCTCCTCTGTACCTGAAAGTTGGCTTCA[G/A]CAACTTCAATTTTCTA
SBN1835	AATTCCGATCACATCTTCAGATCAAACAA[C/T]TCCTTGTTCAGTTAGGCAGTAGAATGGATAAGCTGCACATCTTCTTTCTTCCACTAATG
SBN1836	AATTCCATTCTCTTTCCATCAGTTGGGGAGGAAAGTAGGAAAGAT[A/G]TATTATTCTTCCTTCTATCCTTTAGTATCCTCCTCTCTTTTAT
SBN1837	AATTCTTCAAAACGCGAGCCATCAAAACGTAGAAACTAGAAACACATC[G/A]CGTGCAAATGATGAAGATAAGAATTTTACAAACCATAATG
SBN1838	AATTCGTGGAACGGAATGCCGCTTCGTTTTTGTTTGAGTGGTCGGTGGAGTGTGTGGATTCGAGGATGTG[G/C]ATTTTGGTGATCTGATTT
SBN1839	AATTC[G/A]CTTCCTGTGTAAACAGCTTTTATCACGCTTGTATGATCCTAGTATCATCACAAGAATGAAAGCATCATCAAGCTTCTTCTGAT
SBN1840	AATTCCAATGAAATGCAGTAAGTATATGAGTA[G/C]GATAAAAGTATTTGCACCTGATAATGAGGGTGGAGAGACATATTTATATGTAACGG
SBN1841	AATTCCATTCTCATTTTGGATGTTACAAGAACTCCCACTAAATATGCACT[T/A]CCTCGATCCCCTCGAAGGGATTATCTCCATAACCAGTT
SBN1842	AATTCGTCTAAAATGGTAAGC[G/A]GGGATGGGACCGAGTTAAGTAATTCAGTCAGCAAGGCATCTTCTGCATCTGTACCTCCAACCCCTCG
SBN1843	AATTCATTGC[A/G]GTTTAACTATTTTTAGGTGGCTGGCTTTGTAGCAGCACTGAGGAATTTTTTCCGGTATGGCCTTGTAAATAAGTGCCA
SBN1844	AATTCCATTC[T/C]GTTACCTTTTCTTCCCCATGGTTTATGATTTTCGAGGAAACTTAACCCCAAAATCATACTCCCATTTTCTCGTCCTAC
SBN1845	AATTCCAGTGTGGTTATTGTAGCCGCGAATTGTCTT[A/G]ACAGTCGTATCGATCAGCCTGCCACTGATGATTATAATTTTCGTAATCATAC
SBN1846	AATTCGTTATCTCCTCTCTCAATTTAGCAACCTGCTTATCGGTTAATGATTGCCACAGGTGCAGTAGTTTAGTCATCAAA[C/T]TCGCAGCT
SBN1847	AATTCATCGTCGGCACACGTATTT[T/G]TTGTGTTTACCAAAGTACATCAAGCACTGCTTGGACTTCACGAAAGATGCCCACAGACCACTTT
SBN1848	AATTCAACAGCTGAAAGAAGGGTCAGTAGTT[C/G]TGCAGAATCATGATGTTATCAGAGAATGCCATTCAATTGAGTTTGCTGAGCCTCTTG
SBN1849	AATTCATAAATGCATCTAAAGGATCAATTTCATCATCCCCAGCAGCATC[G/A]TCAGCACCACTCTGCAAAGTAGCCTCATTATCAACATCA
SBN1850	AATTCGAATGTGAGACCTGTTGCAGGAGGAATTGAGCCATCTCATAAGGTTTTCATTGACTTGTCGAACGTTGGAGAGTC[G/A]TTTACCTA
SBN1851	AATTCTCTTTCTAGATCATCTCAATTATAAATGACG[T/C]GATAGTTTCAATCTGATCCCTCCAAAAATGCACAATTCTGAGCTCTTATGCT
SBN1852	AATTCATGTTGGTTAAATATTTTTCTGCAAAATG[T/A]CAACAGAGATAGAGATGTAGAAGATTCTTAGGCTATACCCACTTTGGTCAAAGA
SBN1853	AATTCAAAACGAGGAGGCTATAAAAGCAGACTCAATTAAAAA[C/T]CGCGTTCCGTATTACTTTGGATTCTTCACCTGTACATTTTAGTTTT
SBN1854	AATTCTTTCATTTGTTTTGAAAAATT[T/C]GACGTCATCTTCAAGAGATGAGATTTTTCGTAAACAATTCTCATATTTGATGACGGAGCCTC
SBN1855	AATTCCCTTTTTATAAGCTAATGATTATCAATATTAAATATTTTGTTCAGCAGAACCTCGAGTAGTTTGTATTCTTGTACATCTA[T/C]GAA
SBN1856	AATTCATTGTAACTATACATATACACACTTTTATTACTCATTCATATAAAATGTCACTGTCAAAATCATAGCTTG[T/A]TTTACTTATACAT
SBN1857	AATTCAACACTAAAAATGGGGGTCAACGCATAGCTACT[G/A]TTCTTATGTATTTGTAAGTATTTCAGCTACATATTGATGCTTCCAAAGTG
SBN1858	AATTCTACTTCGAACAGGGGCATCACTTGCGTCTATTGTTTCAACAGC[A/G]GGCAACAGGGCACCAAATGTAGAAGAAGTGCAAGGAGCAC
SBN1859	AATTCATTACTTTTTAT[T/C]AGTCTTTATTGGGGGGAGATAGATGCTGTGAGGTAATGGACTTTCGTTATTTGCGACCATGGACGAGGCAT
SBN1860	AATTCGTTATAGCCCACTATGCCACTTTCATCCAGGTGTCCTTAGGTAATGATGG[T/C]TGACATATCCAAATGAGAAGTGGACATGAGGAT
SBN1861	AATTCCGAATTAAACTGGAAGGTGATACTACCGTAACTTGTACAAAATCATCCACTAACTCACA[T/C]AGAAAAGTGCACGCACCAGTTTAC
SBN1862	AATTCCATCCATACA[C/T]TGTCCATCTGAGTGATTTTCATGGAAGCCTGGGCGCAGTAAAAGCTGACAGGGCTTCATTTCTAGTAGACTAT
SBN1863	AATTCAAAAAGGAACACAAAAAATTAACGACTGATGAATCATCATCCTCAGCATCTTACGCA[A/G]AAATATTGCAAGAGGATGAACATGAA
SBN1864	AATTCAAGTTAGAACATAAAAAATTCCAAAAACACTAAACAACAGTATTAGTTTGGAGTTGTTT[T/G]TCTTCTTATTCTTTGTTCTATCTA
SBN1865	AATTCAAAATCCCCGACATATTAGGCTCTACTTGAATTATAGATTACAAAAAGAGTGGAGAATGAA[C/T]TACATGGGCTGGTCTGGGCCGC
SBN1866	AATTCACTTAACACCATACATGAGGCTAATAAATTTGAT[G/T]GAACAAACTATTCAAATTGGCTGAGAAATCTTAGGATAGTCCAAGATTT
SBN1867	AATTCCATATTCTCCCCTAAGAATAAGTGAAAACTATCTATGGCCCACTCCCTTGAGAG[G/A]TAGCCGAGGTATCCACATGTAGCACCCAT
SBN1868	AATTCACTTTGACGCCTGAATCTTGATATCATTGGATTTTTCCAATTGCCCATTCTTTCAT[A/T]TCCCTTCCTTCCCAGCCCTCACAAAAA
SBN1869	AATTCGACGAAAATTGACCCAAACGTTGATCTAGACACAAGAAGTTGTGTGGTTTATGTTTTAAGCGTAATAGTAACTACAAGT[C/G]TCTA
SBN1870	AATTCCAAAACAGAAAGCAAGTGAGAGATTTGAGAGAGGAACCAATTCAAGAATTGTGGAAAACGCAGAATGAAATCATACAAGGGG[A/T]T
SBN1871	AATTCCAGCACGAAAAATTCAGGAGAGGGTGCAGGCATCTGCTGGCGGAGATGAGGCGCAAGAAGTG[C/T]CAGCCCAGTGCCTTCCCATCC
SBN1872	AATTCCAATTGCTTCCAACAATTACTAGGAGATTTAGCATTTAGAACTTTCAA[A/T]TCACTAATGCAGATCTTGGGTAGATGTTCCTAAAA
SBN1873	AATTCAAGTATTGTATACGTCATCCTTT[G/C]TAGAAACTACCCGTACTAACAAACTTGCAAAAGGGATCTGTTTATCATAAAGAGATTCGT
SBN1874	AATTCAAATTTCTTGCATATTTTCATTTCATTCAATTTCTCCTGAAGCACTCTTATTGTGGTTTTATAT[A/T]ACAACACAGTACTTTTCCA
SBN1875	AATTCCACAACGGAAGCAGAATACATAGTGATTTTAGAAGTAGCTAAGGAAGCAATTTCGATGAAAAAGTACATCCAAGAGTTG[G/C]GTGT
SBN1876	AATTCGAGGAATTATTG[A/G]GGAAATCAAAGTCTTTTTCGAATGATAATTTTGTCAAAACTGCTGCTGTTGTGTGGGAGGTTCTTAAAGGA
SBN1877	AATTCATTCTA[T/C]TTTTGTTTTTGTCATGTCCGTAGGTGGACTACATATGAGTTAACGTGGCCCTTTTCACTCCTCAATTTGGTACTTGT
SBN1878	AATTC[C/T]ACGAAACATGGCCCAAATGTTGGTCTAGACACATGCATTTGTGTGTAAATTTACTAAGCGTAATAATAAGTACAAGATAGTAT
SBN1879	AATTCGCAGGTCTTGTAACCCTTGGCGAACGAGTCAGTAGATTTGAGTTCCAAGCCAGTCGTGAAAGTGTCCGTCTTTAGGAAATCG[T/C]G
SBN1880	AATTCAGATTTAGTTTTCTGTTAATATTCGAATTTTATGGACTGATAATGCCTTAGAATTTAGTAAAAAAGA[C/T]GTCTCCAACTTTTGTG
SBN1881	AATTCTTGTTCTACTCTTCCTAATGAACTTATCGAACCTGGGCTC[A/G]TATTTTCGAGGGACTATGAAACAAAAAAATATCAGGTTGGAGT
SBN1882	AATTCCGTTTGCAAGGCTGCCCTTTTTTCGTTACCGTTATTGGACTAGTCCTTTTCCGTAGGAAAGAAGATCTTGAGAATTTACAAC[C/A]G
SBN1883	AATTCATGATCAACCCT[T/C]GATCAAGAAAGCCCATTACCATAGGTGGCCATCTAGCAACAGACCATGGCACTAGAGACTTGACGAAAATC
SBN1884	AATTCTTCAGTAAAACACTGATCTCCC[G/A]GCAAAACTTGTATGAAAAATAAAGAACGTATCATCTTCTCGTTGAGGTTCGGTAAGGTTTG
SBN1885	AATTCATGTTTGTCTATATTGATAATATACTGATTGCATCTAAAAATATGAAAGAACTTCCTCTA[A/G]ACGGAAGCCAGGGGAAAAGGTCC
SBN1886	AATTCTCTTTGTGTCGAATAGCCTTCCTAGGATGT[C/A]ATGTCTCGTGTCAAATGTAACCCTTGTGTCTATCCCAGTGAGCAGACCATGTG
SBN1887	AATTCGTTGA[G/A]AACACCTTGACAATATGTAGCTTGGTTTTATTGAGTAATTTTGAGTTTTTGCAGACTTTATCACTTCGAGAAGAAGTA
SBN1888	AATTCCTTCAGTAGGTATCTGTTTCATAGATAACACATTGCC[T/C]GAGATCATTCTTGGATCATTATGATCACTGGACAACACTTCTCCAA
SBN1889	AATTCCGATGATAAGGTGCTTAACCAAACTCATCATGATGCCAGCACTGAGTTAAATTTTG[A/G]AATATCAGAGAGTTCCACAATGCAGAA
SBN1890	AATTCCATAATTCAAACACAGCTGCACCGCTGTCATC[C/T]CTTTTGTTGTTGATGACTTAGATTATCGCAAAAAATCTAAGTGGAGATAGT
SBN1891	AATTCTATTTTATTTTATTTTAGTTAAACCACCATGGTGGGGGAGCTTTTCAAGGTCCCC[A/G]TCCCTTCTTTATTGAAATTAAAAAAAAC
SBN1892	AATTCGAATA[G/T]ATGTATACTTGTTGTCTGTATGAATATATTTGTTTGTTTATAAATTTGGTTAGTTATCCGTATCCTCTATACTTACGC
SBN1893	AATTCAACTGCTGAAAGAAGGGTCGGTGGTGGT[G/T]CAAAATCATGATAATAACAGAGAATACCATTCAGTTCATGAGTTTGCTGAGTGCT
SBN1894	AATTCAGGTTTCAGTTACCTTC[T/C]AGCAGCTTCGCTTTTGAGTTCTTCAATTCGGCTTTCAATTTCCGCACATGCAGTTTGGATTTCAAT
SBN1895	AATTCCAAAAAACCATGAAATTTCACACACG[C/T]CTAGTCCACAACATAACCGTCAAAACAGTTACTCAAAAGACGAACTTTTACATTGTT
SBN1896	AATTCTT[C/G]TACAGAATCCTTTGATTTGAGAAAGAGCCTTTGGTGGTTTTGTTTAAGCTTTTGTTAATTGGAAATGGGTGGCTGCTGTTC
SBN1897	AATTCCAACCAGAACCTTTACGACTATCTCCTGATGTTGC[C/T]TGATGAAAATGGGAAGCCCGATTCTCTTGTCTTAAATCAGGCAGCACT
SBN1898	AATTCAATCGCAACTGAAATCACG[G/C]CACAAGATGCACTGGAAAAACCAAAAACTGGTAGATTCCCAACTGCGGAGCCTACACTCTGCTT
SBN1899	AATTCAATGTTTGGACAACGGTTGTACAATTAACAAAGAACAAATTTTCAGAAAGT[T/C]AAGAATTATGTTGAGTCAGGCTTGCAGCTGGA
SBN1900	AATTCAAGATAAGGAATTATTGTTGTTGGTTTCGATTCAAATGCAGCAATAT[G/A]AATCACGTGCTCTAAAATATGATTGATTGTAATTCT
SBN1901	AATTCTTTTGTTCTTTT[T/C]CATGTTTCTTGCATTTTTCATTACGGGAATATCAAAACTGCTTCTTAACTTGATCTACTACCTGATTGATT
SBN1902	AATTCTATCCTTCCCATATTT[C/T]TATAAGTTAAAGCCAAGTAGAAGCAACATAGAAAATCATGTATTTGACAAGTGAATCAAATGGCCAA
SBN1903	AATTCCAG[C/T]TATATCGACCAAGACCTCAAGACTTCCATATGACGATTCTCGCAAGTTAGTTCAGTCAGTCAACTACCTTACCAACCAAC
SBN1904	AATTCAACTTGCCAATACTTGCTGTTCATCATGATAC[T/C]GAAATTTGGGGAAACGATGCCAATGAGTTTAATCCACACAGATTTTCTGAG
SBN1905	AATTCATTACAT[T/C]TGAAATAGTTTATTCGGTCCTTCACATCATTGGATGAGAACTTCCATGTAATTTCAATTGAACCAAGAGTCTCACC
SBN1906	AATTCCACGCTACGATAGCACTGGTATTCGATGTTCTAAAACTAACTTCATGATAGTCCTTTTCATATC[T/C]ATGTTATCCGAACTTCTAT
SBN1907	AATTCAAATTTTACTTCATTCAATGAGCTTGAAAGCAATTGGCTGAAACCTTATCTCTATTT[T/C]TCCATACATTCCTCCACGACAACAGC
SBN1908	AATTCTTCCAAAGGACGTCAGCTCTTTCTACCTCGTTTGGTGCGAGCTCTGTACACTCTCTCACAAAATTCAC[T/A]GTAAAATAGCAATCG
SBN1909	AATTCAATGGCAGCTCCGGCGATTTTCTTCCTCGTGTTCTCTTTTCACTTCGCCTCCAAATG[T/C]CTTGATTCCTACACAAAGAAGGTACT
SBN1910	AATTCAGCCTCCCAGCAGCCCACCCATTGTTCAGCAC[A/T]CGGCCGGCAGGATCCCCAATCACACGACTGCCCTCAACTCGTTTTTCATAT
SBN1911	AATTCAGCATTGAAACTCCCGGTAAGAGGGAATCCAACATTTACAGCAATGGCTACTCCAATA[G/A]TTTGAGTAACAACAATGGCTTCTGG
SBN1912	AATTCAGAGTTTCTGAGGACAAGACTGGAGTTTTGT[G/A]CGCGTAAGGGCTGATGCGTTCTTCTGCCGCTTTTATCGAAGAAATATCAGCT
SBN1913	AATTCCATTCCCTTTTAGGTAATCCATGAACTCACTACTTAAATATTCCCTACCTCGGTTTGACACAAGGGCTTTGATC[T/A]TACGACTAG
SBN1914	AATTCTGAAAACGTTCAAAAGTAAGCCATTTCTCACGGTTTTATTAAATCAAATTTACCA[T/C]GCAAGTGCATGGGCTTAGACCTACGTTT
SBN1915	AATTCGAAAAAA[T/A]AGAGGAGAAAGGAAAAGTTCATTCATTGAACCCCACCTCTAAAGACTTCTATTCTAATAAGTGTCGAAATATCCAC
SBN1916	AATTCTCTTGTTACTATGTTTGAGTTGAAAAC[C/G]GAGGAAATTTTTCAATACATTAATTTCATCAAATCATCGCAGCAAACTACAATAAA
SBN1917	AATTCCTAAAAGAAGCAAGGCACTGAAAATTGAGAGAAAAA[T/A]TGATCAATCACTTTACCTGAATGACTAATGAAACATCAGGATAGTTC
SBN1918	AATTCT[T/A]AGCTTGTCTAGCCAATTAGATGGTGATCCAACAATATACAGAGAACCGATGTATGACATCAACTCGGATAAGTGGCTTGAGG
SBN1919	AATTCAGTGTTACACAAAACAGGGCCAACTTGCCTGAATTGTA[C/G]ATGAACGAACTCGTTTCTATCTTGTATCAGCTTCAGTCCATGGGA
SBN1920	AATTCTTTTGTATCCTTTTCT[C/G]GTATTTCTGCATCTTTATTAATAAAACTCAGCTTTGTTTTGGCAATCAATGCCAATTTTATTGACTT
SBN1921	AATTCTCTATCAATGGACTCCTCCTGGAACGCCGCAGCTTAACAGCGTGGCCGGAAAGAGAAATCA[A/G]ACCCTATTGGACATGGTTCGAT
SBN1922	AATTCTCAATCTCAGGCCGTGAGAAGCCCACTGTCTCTGCAGCGTCGCCGCCTTATACAGG[G/C]GGCTATGATTTTGCCGCGTCGCTCTAC
SBN1923	AATTCGAATATGATTAACAATGAAAAGTTCTACTGCATATCAAACGGTATATA[C/A]CTCCTGAAAGTTCCTTCAAAAATGTGGATTATTGA
SBN1924	AATTC[A/G]GTGGCAGATGCATCGGTTGAATGCCACAGAGGTATTCCTTCGACGTGGTGGAGATGCCAATGAAGCATGGGAGAAATTGGTGC
SBN1925	AATTCAAATCATAC[C/T]GATCATGTCTCCAAGGCTTCCATATGACTATTACCACGAGTCAGTTCAATCAGCTAACAACCTTGTCAACTAAT
SBN1926	AATTCTATTTCATATGTATATGTATTAACCTATGTCCATAGTCTT[G/C]AACTGTCTTTTGTATCTCTCTCAGATCTTGGGAGATCTTTGAT
SBN1927	AATTCCACTAATCATGACCCAAATGTAGGTCTAAA[T/C]CTATACCATTTGTGTGCTAAATTTGCTAAGCAAAATCATAACTACATGTTAGT
SBN1928	AATTCTAGTAGCAGGATCACTCATAATTGTTTGTACAATTTTACTTTGAGTTTGAATGGGTTTTCTGTAT[T/A]AGGATACTTGCTATTTGT
SBN1929	AATTCCGC[G/A]TAAGACAGGGCAGCATTGCCTGCATATCACAGCATTAATAAATCGAAAGACAATGCTGTACATGATGTCTCACATTAAGT
SBN1930	AATTCCACAAACATCAAATATGCAAGATGCCATGTGTGAGAAGGATGGCAATCAATAAGACATGCT[A/G]TTGTAAATTTAGATGCAAATAA
SBN1931	AATTCAGTCAAGAGGGTTGGAGCTTTCTTGCACAGAGTTATATCCAAGCACTGAGGTTTCCTACGAGGAAGCTGCACTTTTATTATA[C/A]T
SBN1932	AATTCAAAGAAATGGACGTGATAAAATCGCAGCAGATATCTTCGCGGCCGATCGAGAAGGT[T/G]GTGGTGCACCCGCTGGTGCTGCTCAGC
SBN1933	AATTCTTTC[G/C]GTGCATTTATGAGTGTAGTTGTGACATTAATCTTCTCTGTGGTTGTATGTTATTATGATGCAGGTTAGTGAGATCCTAG
SBN1934	AATTCAGATCATGGGATGAATTTGTAGCCAATGTATTGGGAAGGTTTGAA[A/G]CTCTTAACAATGCTAAGGTGACAACTGAGTTCAATAAG
SBN1935	AATTCGCAAGTCTTGTAACCCTTGGCAAACGAGTCAGTAGATTTGAGTTC[T/C]AAGGCAGTCGTAAAAGTGTCCATATTCAAGAAATCGCG
SBN1936	AATTCATCTTACATTTCTAGAGTTTTTCGCCATTTCTTGGCTACTGAAAGAATCAGATGTAAC[A/G]TTCCTAGGGCTCTCTGAGCGTAGTA
SBN1937	AATTCAAAACTTTGAATAATTGCATCTGGATTGTGGACCCCAAAAGAAGGAAGTAAT[G/C]ATATGAAGCTACAAGATATATGCAAGGGCAT
SBN1938	AATTCAGGCAAACGATCCCCC[T/G]TGAAGAAAATCGTTTATCGATGGCGCTGAAGTTTCTGAACAAGAAGGGATGGCACACGGGCAGCCTA
SBN1939	AATTCAAAAAACCAAGGGATATTGGTTCTCTGT[A/G]ATCAATTGCCCCAAAACATGTATTTACTCTATCAAAGAACTGCTGTTAGTGTAGC
SBN1940	AATTCTCGTGCAAGTTCAGGAGACGTTACAACGATAACATGCGTGTTACCAAGGCGGATGCAAGCTATTTCAGT[G/A]TTAATTTCTTGCAT
SBN1941	AATTCAGATTCTTGT[A/C]GGGGATGGTATTCTCATTACCATCCAACAAGGAAGCACTGGCTGCTCAAGCCGACAATCGATTATGGATTTTA
SBN1942	AATTCAGAAGACAAGGATATATGAAATCCCTGCACTTGTTTTCTTCCTAATAACTTAATCAGAAACTGAAAGTGAAGCAGCTGCGATG[T/C]
SBN1943	AATTCATTCTTTCC[T/C]CTTTCAGTGGAAGTAAAGAAGTGATACTGAGATCGTGTATCCTATTGCAATTTGACTAATATCATTGTGTTCTA
SBN1944	AATTCTGACAACGTTCCAAATTTAGTTGTTTTGCACCGTTTTATTAACGAAAGTTC[C/G]TTTCCCTTTCATACTAACTTGTTGTTATTATT
SBN1945	AATTCTTCGGGAGCTGCAATTCTCATTTTTCTTGT[G/A]GAGCTTGAGGGTTTTCAGTTTCTGGGTTTTGTGTACTGCATATAATGCGGAGA
SBN1946	AATTCAATGCGATCCTCCCCATGCAGTACCATATATTCCTCCTC[G/A]CCGAAACAAAGAACACTAGTGTCGTGTCCGCTTAAAACATCACC
SBN1947	AATTCGAGAGAAAGGAAATGGAGGATACATGGTTGCAACAAGTGACAACCCTGAAA[C/T]GCCTATCATTGCCAGTGGTATTTCTTATAATC
SBN1948	AATTCT[A/G]ACTTTTCCTTATAGAAAACCCAGAAATCTTTTGGTTTTTGCATCAAAAGATGACTCGAAACTCGATGAGTGGGACAAGATGG
SBN1949	AATTCAAGAAAGATGATATCAGCCTCACGCCGGTTTGGGCCACACTTCCATCACT[G/A]CCCCTTGAGTGTTGGCATCCAAATGCTCTAGGG
SBN1950	AATTCCAAGCTTCAGTAATATAGGATTGATACTTGTACTTGAGGAATAATGG[C/T]AGTCGCATACATATGATGCCTATATCTTGGATCTGG
SBN1951	AATTCGCATTCGGGCC[T/C]GCAGACTTCTCACTTTGAATAGTAGATGTGTCGTCGAGTAAGATTGATGCATCACAACCCTGAACAAAGCAG
SBN1952	AATTCGATCCTTGTGTATACAAAAAGATCAGTAGGAGCACGGTTGCATAC[T/C]TTGTGCTTTATGTAGACGGCATCTTTCTCATTGGAAAT
SBN1953	AATTCGTCCTTTTTTTTCTTTAATTGATCAAATCATAATGGAATCGGGTCGAA[C/T]GCACTATGCAGAAATTTTAAGCTAATTAATATGTA
SBN1954	AATTCGATATCAAACTCACCCAACTCTACTGCCCATTTGACTATCCTTCCTGATAGAACAGGCATTG[G/A]CATTATTTGCTTTAATGGATG
SBN1955	AATTCCTTCCTCTT[T/C]CCCTTTGGGGGAGCATTCCAGAAATATATAGATAATTCATTAGACAGCATAATAACCAATAATTTGCTGATGGT
SBN1956	AATTCGAAAACCATTAATAAAT[G/A]CAAGGCCACCAAAAATAAGAAATCAAGAGCAAACAAATCCTACTGGAATGGTGGGCAGGTTGGAAA
SBN1957	AATTCTGTGGAGGCAACTCCATTATTCCTTTTATCAAGCATTTGATTATTTCTTTTTCT[A/G]TCTTTAATTTTTTTTTCTGAATTGATTTG
SBN1958	AATTCCGTGTGGGCAAGCAA[A/T]TAGGAAAATCTGTTGTCCATGGGGGTTTGATTCTTGTCAATATGAAATTGTCAATAGTTCTTCTGTCA
SBN1959	AATTCGAGGAAACTTGATCCAAACGTTTGTCTACACCCAAGAATTTGT[T/G]TGGTAAATTTGCTAAACATAATAACAACTACAAGTTTGTA
SBN1960	AATTCGACGAAACTTGACCCAAACGTTGGTCTAGAGCTGAGAATTTGTGCGGTAATTTGGCTAAGCC[A/G]AATAATAACTACAAGTTAGTA
SBN1961	AATTCAATGAAGCAGAAATTGAAGAAGAACAATAAACAATATGAGGATTTGATT[A/G]ACCAATACAGAGAGAAGCCTGAACTCTTTGAGGA
SBN1962	AATTCAATCTGAGAGAATGCCGGGATAAAATTACCGGAGAAACACTGCAGATCATCT[C/A]AGTGTACACTTGGATCAGATCCTCTTTAGAA
SBN1963	AATTCCACGAAA[C/G]TTGACCCAAATGTAGGTCTAGACCCCTTTTTTTGGGTGGTAAATTTGCTAAGCGTAATAATAACTACAAATTAGTA
SBN1964	AATTCAAGTTTGAATTTGAATTTTCAACTTCGGCGGGCTCCAACTCAAATTTTATGACT[C/G]GAGTTTGAATGTTTTACAAGTTTACTTGA
SBN1965	AATTCAAATTGACCAACTTCCGAATTTCCAAAAGATGATACTGATATTTGGATGGGATA[G/T]TCCGACTCTGGAAAGCTAAAGGGTTGACA
SBN1966	AATTCAGTTCAATATGTAGGCAGAGTTAAATTGAATGTTGATATTA[C/A]TTGGGAGAATGTATTCGGTATTCCTCAATTCTCTGTCAACTT
SBN1967	AATTCTGAGAAAATTCAAAATTTAGCCGTTTTACG[T/C]GGTTTTATTAAAGAAAGTTTATTTTTCTTTCATACTCACCTATTGTTATTATT
SBN1968	AATTCATTGGGGTAGCTTGCTTGGAACTTTTCCAAGTAACTGTATCACCATTT[T/A]GTTTGAATAGAAAACTTGATTGAGACTTAGCATCA
SBN1969	AATTCCAGTGACTGTGTATCACATACGTATGAAGATCCTGAGACACCGCTCCCACTTTC[A/G]GACGGGAAGAGAGAAACAAACAGTTGTAT
SBN1970	AATTCTTTTCTTCACC[A/G]GGATCAGCGCCTGTGTCTGCTGGTCCGTCCGGAAGCGGTCGTCGGTCCCGACGTGCTACTAGTGAGCTGCAT
SBN1971	AATTCCTATAAT[T/C]TAAATGCCAAAATTGGTAGGCTCATTCTCCAATACAACAACAGCAACAACTTCTTCGCTTGGAGAATTAACACCTT
SBN1972	AATTCAGTCCCATTATCAGTCCTTATCTGCTTAATTTTGGAATGAAATTGAG[C/T]ATGAATTAGATTGTAAAACTGTTCTAGTTTTTCTTG
SBN1973	AATTCGAAGAATCCGAAGTTATATTTCGGGAAGAGGAAGTTGAGGACGAAGACAGCGATGATACTGAAACCGGCAGC[G/A]ATTTCCAGTTG
SBN1974	AATTCTTCCATTTGCCGGTGGAAGAGAAGATGAAATTGTACTCAAATGATCCCTCCAAGACCACGAGGTTGAGTACAAGTTCTAACCC[A/T]
SBN1975	AATTCAACTGTCGCTGAATTGGCTACAACTTTACAAGCTGATATCTCTCAGCTACAGGCTGCTGCATC[G/C]TTTGCCTGTCGACTGGGATG
SBN1976	AATTCTTTT[T/C]TTACCAGTGTAGACATCAGGAAATTTAATAGCAATGTCCGAAAGCGGTTGAGCGGCTTCCACCTGCATTACAGATGAGA
SBN1977	AATTC[T/G]CATTCCAATACTGGAAAAGGTGAGTTCTTGACTAATGTGATTACCGGTTTTGATTCTTTTGTGTGTGTTAATGGTGATTTACC
SBN1978	AATTCCTCGCTACAGCCCAGGAACTCCTTGCACATGACAGACACGATGA[A/G]ACTTTGTTGTTATTGGAGCACTGTTGTAGATTTGTGCTC
SBN1979	AATTCCTTATGTGTTGGCATAGAAACAACCACTGAACCCCTATCATTCAGTTCGAATCTACTAAAA[G/C]ACATGGGTTGGCTTCTCCTCAT
SBN1980	AATTCGAGCTTGAATCCACTGGTA[C/G]AGTTACCGTGTGCTCTGATTCTAAAACCCGATACACTTGGTAATTCAATCAAACACCTTACAGG
SBN1981	AATTCAACTTTAACAATTGAAGAAA[C/A]AAGATATATATTTTCACTATAGAATCAAAACAGGAATAGGAGGATACGGACAAGCACACCCCC
SBN1982	AATTCCATCCTCTAGACTC[A/C]GGTCCAAACTCCTGAGAGTAACCATTAGTATCACTTTCTTTCTGCTGCCAGCTGTCATTCTTCCAGCCA
SBN1983	AATTCAAACTTTGTTGACATCCAATAAACAATCAGATCCTCCTCAACA[T/A]TTGGGACCTTTCCCACTTTCCAAATGGCACCTGTTTTTTC
SBN1984	AATTCGTCTTGTTTCATCTTCTTCATGCTCGTAACAGTCTCTGTTTCTGGGAAGGCAGATGCAAGTGACCTTTTGGCGAA[A/T]CGCTTCTT
SBN1985	AATTCGTTATTAAAACATTAGATAAATGTATCTATAAGAACTA[C/G]CTAGTGCACAAGTAGAATCAGATTCAGGTTTACATCTTCCATGTT
SBN1986	AATTCTAGATTGCAGCTGGGGGTTTAGTAACATCGGAAAATTATGGCAACTCTGCAGAAATTCAAGCT[G/A]TTGGCGACCCAATGCGCGGT
SBN1987	AATTCATCTATAGAGGAAAACCACATAAAATAATATGAACCCCAACAGCTATGGGTAAAACGCAGGTCCCACAGACATAAGGCGTCA[C/A]T
SBN1988	AATTCTCAAGCAGCTGAAATTTTTGGTCGCTGCATTTTTGTCGAATATATATAAAATTCTACGCAGAAAGAATCAAATGGA[C/T]TTGAGAG
SBN1989	AATTCAAGATCACAGCCAACAGTTCATA[C/T]AGCACGTCGATAAACGCCAACCACAACAATATCGCTTAGCATCATAGCTCATAACCTTTT
SBN1990	AATTCCTTGCCTATA[C/T]AGAATATTCCATATTAAATTTTGGGATAAAATGATGAAGCTTGATCCTAATACAAAAGAGATATTTGAAAAAG
SBN1991	AATTCTGAAGTTCGAATATCAATCT[A/G]CCGAAAAGAAAATTCTGCACTACGGTTAACAGCTCGCCCACACATCTGCGGCGCTCCCTCACC
SBN1992	AATTCTGCTGTTTCATTCATCTGCTCTGTCTTATGGTAAGTGTG[A/C]TTCTGTCGTTTCCTGTGCCATTAGCTCTGTTCTTTTCCTTTCTC
SBN1993	AATTCGATGTAATGTATATACAAAGACACGCACG[C/T]CATTTGCGAATAATGATGTAATGTTGTCTTATCTCAGTTGTTTATTTTTTAAAA
SBN1994	AATTCAACGAAACTTGACCCAAACGTAGGTCTACACCTATGTATTTGTATGGTAATTAGCAAAGCGCTAATAATAACTA[A/C]AAGTTAGCA
SBN1995	AATTCAAATCTTCCCAAGGTAAATTACTGTTGAAGCCTTTTCTTCACA[T/C]AAACAGACCATCATTTTCGATTGAACAGAAATGGTCAGCT
SBN1996	AATTCAACGAAACTTGACCCAAACGTAGGTCTAGACCC[C/T]TGCATTTGTGTGGTAAATTTGATAACCGTAATAATAACTACAAGTTAATA
SBN1997	AATTCTTCCACTAACTCACTATATTCTAGCCTCCTGAGGAATGACTAGAGCACCCTAGTTACCTAACAGGTACA[G/A]GTTTTTTAGTTTGA
SBN1998	AATTCGAGGAGTTCCTGGCAAGAA[A/C]ATTAGGTGGGGCAATCAGAGATGTCCAACTGAGGATCGAAGAAGGCACTAGGATTGTTAGGATA
SBN1999	AATTCGTTAACCAGTACACAACATGAAAGCCATCAACTAACCAAAAAACTGAAAATGCTCTTCTCAATCCTCAAAGCACATC[A/C]CGATTG
[truncated: 1,770 more rows]
