# Supplementary material for: High-density genetic map construction and QTLs analysis of grain yield-related traits in Sesame (Sesamum indicum L.) based on RAD-Seq techonology
Source: BMC Plant Biol. 2014 Oct 10;14:274. doi: 10.1186/s12870-014-0274-7 (PMC4200128; doi:10.1186/s12870-014-0274-7)
Supplement: Additional file 2: Table S2. — Map position and population genotype of 1,230 mapped markers. [file 12870_2014_274_MOESM2_ESM.xlsx]

## Sheet: Genotype
Group	Position(cM)	Marker	RIL001	RIL002	RIL003	RIL004	RIL005	RIL006	RIL007	RIL008	RIL009	RIL010	RIL011	RIL012	RIL013	RIL014	RIL015	RIL016	RIL017	RIL018	RIL019	RIL020	RIL021	RIL022	RIL023	RIL024	RIL025	RIL026	RIL027	RIL028	RIL029	RIL030	RIL031	RIL032	RIL033	RIL034	RIL035	RIL036	RIL037	RIL038	RIL039	RIL040	RIL041	RIL042	RIL043	RIL044	RIL045	RIL046	RIL047
LG1	0	SBN1249	b	a	a	-	h	a	a	a	a	a	-	a	-	b	b	a	a	b	a	-	b	b	b	b	-	b	b	b	a	-	-	a	a	-	b	b	a	b	-	b	-	-	a	-	a	b	a
LG1	0.1	SBN1744	b	a	a	b	-	-	a	b	-	a	b	a	-	b	b	a	a	b	a	-	b	b	b	b	-	-	b	b	a	b	-	h	a	-	b	b	a	b	-	b	a	a	a	a	a	b	a
LG1	0.25	SBN1393	b	a	a	b	b	-	a	b	a	a	b	a	-	b	b	a	a	b	a	-	b	b	b	b	-	b	b	b	a	b	-	h	a	-	b	b	a	b	-	b	a	a	a	a	a	b	a
LG1	0.43	SBN1851	b	a	-	b	b	a	a	b	a	a	b	a	-	b	b	a	a	b	a	-	b	b	b	b	-	b	b	b	a	b	-	a	a	-	b	b	a	b	-	-	a	a	-	a	a	b	a
LG1	0.49	SBN1483	b	a	-	b	-	a	-	a	-	a	b	a	-	b	b	a	a	b	a	-	b	b	b	b	-	b	-	b	a	b	-	b	a	-	b	b	a	b	-	b	-	a	a	a	-	-	a
LG1	0.59	SBN2628	b	a	-	b	b	a	a	-	a	-	b	a	-	b	b	a	a	-	a	-	b	b	b	b	-	b	b	b	-	b	-	-	a	-	b	b	a	b	-	b	a	a	a	-	a	-	a
LG1	0.7	SBN1485	b	a	a	b	b	a	a	a	a	a	-	a	-	b	-	a	a	b	a	-	b	b	b	b	-	b	b	b	a	b	-	a	a	-	b	b	a	b	-	b	a	a	a	a	a	b	a
LG1	0.77	SBN2622	b	a	a	b	b	a	a	b	a	a	b	a	-	b	b	a	a	b	a	-	b	b	b	b	-	b	b	b	a	b	-	-	a	-	b	b	a	b	-	b	a	a	a	a	a	b	-
LG1	0.82	SBN1867	b	a	a	b	b	a	a	b	a	a	b	a	-	b	b	a	a	b	a	-	b	b	-	b	-	b	b	-	a	b	-	a	a	-	b	b	a	b	-	b	a	a	a	a	-	b	a
LG1	0.9	SBN2621	b	a	-	b	b	a	a	-	a	a	b	a	-	b	b	a	a	b	a	-	b	b	b	b	-	b	b	b	a	b	-	-	a	-	b	b	a	b	-	b	a	a	a	a	a	b	-
LG1	1.02	SBN1672	b	a	a	b	b	a	a	b	a	a	b	a	-	b	b	a	a	b	a	-	b	b	b	b	-	b	b	b	a	b	-	h	a	-	b	b	a	b	-	b	a	a	a	a	a	b	a
LG1	1.13	SBN1543	b	a	a	b	b	a	a	b	a	a	b	a	-	b	b	a	a	b	a	-	b	b	b	b	-	b	b	b	a	b	-	b	a	-	b	b	a	b	-	b	a	a	-	-	a	b	a
LG1	1.22	SBN1527	b	a	a	b	b	a	a	h	a	a	b	a	-	b	b	a	a	b	a	-	b	b	b	b	-	b	b	b	a	b	-	b	-	-	b	b	a	b	-	b	a	a	a	a	a	-	a
LG1	1.32	SBN2607	b	a	-	b	b	a	-	-	a	a	b	a	-	b	b	a	-	b	a	-	-	b	-	b	-	b	b	b	a	b	-	-	a	-	b	-	a	a	-	-	a	a	a	-	a	-	-
LG1	1.37	SBN1911	b	a	-	b	b	a	a	a	a	a	b	a	-	b	b	a	a	b	a	-	b	b	b	b	-	b	b	b	a	b	-	a	a	-	b	b	a	b	-	b	a	a	a	a	a	b	a
LG1	1.43	SBN2614	b	a	a	b	b	a	a	-	a	a	-	a	-	b	b	a	a	b	a	-	b	b	b	b	-	b	b	b	a	b	-	a	a	-	b	b	a	b	-	b	a	a	a	a	-	b	a
LG1	1.44	SBN2618	b	a	a	b	b	a	-	-	a	a	b	a	-	b	b	a	a	-	a	-	b	b	-	b	-	b	-	b	a	-	-	a	-	-	b	b	a	b	-	b	a	a	a	a	-	b	a
LG1	1.45	SBN2627	b	a	-	b	b	a	a	-	a	a	b	a	-	b	b	a	a	b	a	-	b	b	-	b	-	b	b	b	a	b	-	-	-	-	b	b	a	b	-	b	a	a	a	a	a	-	a
LG1	1.46	SBN2616	b	a	a	b	b	a	a	-	a	a	b	a	-	b	b	a	a	b	a	-	b	b	b	b	-	b	b	b	a	b	-	-	a	-	b	b	a	b	-	-	a	a	a	a	a	b	-
LG1	1.46	SBN2623	b	a	a	b	b	a	a	-	a	a	b	a	-	b	b	a	a	b	a	-	b	b	b	b	-	b	b	b	a	b	-	-	a	-	b	b	a	b	-	b	a	a	a	a	a	b	-
LG1	1.47	SBN2620	b	-	-	b	b	a	a	-	a	a	b	a	-	b	b	a	a	b	a	-	b	b	b	b	-	-	b	b	-	b	-	-	a	-	b	b	a	b	-	b	a	-	a	a	a	b	-
LG1	1.48	SBN2615	b	a	a	b	b	a	a	-	a	a	b	a	-	b	b	a	a	b	a	-	b	b	b	b	-	b	b	b	a	b	-	-	a	-	b	b	a	b	-	-	a	a	a	a	a	b	-
LG1	1.49	SBN2617	b	a	a	b	b	a	-	-	a	a	b	a	-	b	b	a	a	-	a	-	b	b	-	b	-	b	-	b	a	-	-	a	-	-	b	b	a	b	-	b	a	a	a	a	-	b	a
LG1	1.49	SBN2625	b	a	a	b	b	a	a	-	a	a	b	a	-	b	b	a	a	b	a	-	b	b	b	b	-	b	b	b	a	b	-	-	a	-	b	b	a	b	-	b	a	a	a	a	a	b	-
LG1	1.54	SBN2608	b	a	-	b	b	a	-	-	a	a	b	a	-	b	b	a	a	b	a	-	-	b	b	b	-	b	b	b	a	b	-	-	a	-	b	b	a	-	-	b	a	a	a	a	a	b	a
LG1	1.65	SBN2609	b	a	a	b	b	a	a	-	a	a	b	a	-	-	b	a	a	b	a	-	b	b	b	b	-	b	b	b	a	b	-	-	a	-	b	b	a	b	-	b	a	a	a	a	-	b	a
LG1	1.68	SBN2626	b	a	-	b	b	a	a	-	-	a	b	a	-	b	b	a	a	b	a	-	b	b	-	b	-	b	b	b	a	b	-	-	a	-	b	b	a	-	-	-	a	a	-	-	a	b	-
LG1	1.69	SBN2604	b	a	a	b	b	a	a	-	a	a	b	a	-	b	b	a	-	b	a	-	b	b	b	b	-	b	b	b	a	b	-	-	a	-	b	b	a	b	-	b	a	-	a	-	a	b	-
LG1	1.76	SBN2606	b	a	a	b	b	a	a	-	a	a	b	a	-	b	b	a	a	b	a	-	b	b	b	b	-	b	b	b	-	b	-	-	a	-	b	b	a	b	-	b	a	-	a	-	a	-	-
LG1	1.76	SBN1244	b	-	a	b	b	-	a	a	a	a	b	a	-	-	-	a	-	-	a	-	b	b	b	b	-	b	-	b	-	b	-	-	-	-	b	b	-	b	-	-	a	a	a	-	a	b	-
LG1	1.76	SBN2605	b	a	a	b	b	a	a	-	a	a	b	a	-	b	b	a	a	b	a	-	b	b	b	b	-	b	b	-	-	b	-	-	a	-	b	b	a	b	-	b	a	-	a	-	a	b	-
LG1	1.9	SBN1989	b	a	-	b	b	a	a	a	a	a	b	a	-	b	b	a	a	b	a	-	b	b	b	b	-	b	b	b	a	b	-	a	a	-	b	b	a	b	-	b	a	a	a	a	a	b	a
LG1	1.96	SBN2610	b	a	a	b	b	a	a	-	a	a	b	a	-	b	b	a	a	b	a	-	b	-	b	b	-	b	b	b	-	b	-	b	a	-	b	b	a	b	-	-	a	a	-	a	a	-	a
LG1	1.97	SBN2613	b	a	a	b	-	a	a	-	a	a	b	a	-	b	b	a	a	b	a	-	b	-	b	b	-	b	b	b	-	b	-	b	a	-	b	b	a	b	-	-	a	a	-	a	a	-	a
LG1	1.98	SBN2611	b	a	a	b	-	a	a	-	a	a	b	a	-	b	b	a	a	b	a	-	b	-	b	b	-	b	b	b	-	b	-	b	a	-	b	b	a	b	-	-	a	a	-	a	a	-	a
LG1	2.15	SBN1940	b	a	a	b	b	a	a	a	a	a	b	a	-	b	b	a	a	b	a	-	b	b	b	b	-	b	b	b	a	b	-	a	a	-	b	b	a	b	-	b	a	a	a	a	a	b	a
LG1	2.36	SBN1177	b	a	-	b	-	a	a	b	a	a	b	a	-	b	b	a	a	b	a	-	b	b	b	b	-	b	b	b	a	b	-	a	a	-	b	-	a	b	-	b	a	-	a	a	a	b	a
LG1	2.71	SBN378	b	-	-	b	b	a	a	a	-	a	-	a	-	b	-	a	a	b	a	-	b	-	-	b	-	b	b	b	a	b	-	-	a	-	b	b	a	b	-	-	a	a	-	a	a	b	-
LG1	3.22	SBN2603	b	a	a	-	b	a	a	-	b	a	b	a	-	b	b	a	a	b	a	-	b	b	b	b	-	b	b	b	b	b	-	-	a	-	b	-	a	b	-	b	-	a	a	a	a	b	-
LG1	3.38	SBN2051	b	a	a	-	b	a	a	b	b	a	b	a	-	b	b	a	a	b	a	-	b	b	b	b	-	b	b	b	a	b	-	-	a	-	b	b	a	b	-	b	a	a	a	-	a	b	b
LG1	4.58	SBN1739	b	a	a	b	b	a	a	a	b	a	b	h	-	b	b	a	a	b	a	-	b	b	b	b	-	b	b	b	b	b	-	a	a	-	b	b	a	b	-	b	a	a	-	a	a	-	b
LG1	4.82	SBN2598	b	a	-	b	b	a	a	a	b	a	-	a	-	b	b	a	a	b	a	-	b	b	b	b	-	b	b	-	b	b	-	a	a	-	b	b	a	b	-	-	a	a	a	a	a	b	b
LG1	4.97	SBN1206	b	a	-	b	b	-	a	a	b	a	-	a	-	b	b	a	a	b	a	-	b	b	b	b	-	b	b	-	b	b	-	a	a	-	b	b	a	b	-	-	a	a	a	a	a	b	b
LG1	5.18	SBN1956	b	a	-	b	b	a	a	a	b	a	b	a	-	b	b	a	a	b	a	-	b	b	b	b	-	b	b	b	b	b	-	b	a	-	b	b	a	b	-	b	a	a	a	a	a	b	b
LG1	5.33	SBN2596	b	a	a	b	b	a	a	a	b	a	b	-	-	b	b	a	a	b	a	-	b	b	b	b	-	b	b	b	b	b	-	-	a	-	b	b	a	b	-	b	a	a	a	a	a	b	b
LG1	5.34	SBN2597	b	a	-	b	b	a	a	a	b	a	b	-	-	b	b	a	a	b	a	-	b	b	b	b	-	b	b	b	b	b	-	-	a	-	b	b	a	b	-	b	a	a	-	-	a	-	b
LG1	5.53	SBN1524	b	a	a	b	b	-	a	a	b	a	b	b	-	b	b	a	a	b	a	-	b	b	b	b	-	b	b	b	b	b	-	b	a	-	b	b	a	b	-	b	a	-	a	-	a	-	-
LG1	5.79	SBN2599	b	a	a	b	b	a	a	a	b	a	b	-	-	b	b	a	a	b	a	-	b	b	b	b	-	b	b	b	b	b	-	-	a	-	b	b	a	b	-	b	a	a	a	-	a	b	-
LG1	5.91	SBN1517	b	a	a	b	b	a	a	a	b	a	b	h	-	b	b	a	a	b	a	-	b	b	b	b	-	b	b	b	b	b	-	b	a	-	b	b	a	b	-	b	a	a	a	a	a	b	b
LG1	8.97	SBN1234	a	a	-	-	b	a	a	a	b	a	-	h	-	-	b	a	a	b	-	-	a	b	-	b	-	-	-	-	b	b	-	b	-	-	-	b	-	-	-	b	-	a	a	a	a	b	b
LG1	9.58	SBN1458	a	a	-	b	b	a	a	a	b	a	b	b	-	b	b	a	a	b	b	-	-	b	b	b	-	b	b	b	b	b	-	-	a	-	-	b	a	b	-	b	a	a	-	a	a	b	a
LG1	9.96	SBN1253	a	a	a	b	b	a	-	a	b	a	b	a	-	b	b	a	a	b	b	-	b	b	b	b	-	b	b	b	b	b	-	b	a	-	b	b	a	b	-	b	a	a	-	a	a	b	-
LG1	10.29	SBN3600	a	a	a	b	b	a	-	a	b	a	b	-	-	b	b	a	a	b	b	-	b	b	b	b	-	b	b	b	b	b	-	-	a	-	b	b	a	-	-	b	a	-	-	a	-	b	-
LG1	10.51	SBN576	a	a	-	-	b	-	a	-	b	a	b	-	-	-	b	a	-	-	b	-	-	b	-	b	-	b	b	b	-	-	-	-	a	-	b	b	-	b	-	-	-	-	a	b	b	b	b
LG1	10.7	SBN3601	a	a	-	b	b	-	a	a	b	a	-	b	-	b	b	a	a	b	b	-	-	b	b	b	-	b	b	b	b	b	-	-	a	-	-	b	a	b	-	b	a	a	-	a	a	b	-
LG1	10.93	SBN1602	a	a	-	b	b	a	a	a	b	a	b	b	-	b	b	a	a	b	b	-	b	b	b	b	-	b	b	b	b	b	-	b	a	-	b	b	a	b	-	b	a	a	a	b	b	b	b
LG1	11	SBN3597	a	a	-	b	b	a	a	a	b	a	b	b	-	b	b	a	a	b	-	-	b	b	b	b	-	b	b	-	b	b	-	b	a	-	b	b	a	b	-	b	a	a	a	b	b	b	b
LG1	11.03	SBN3599	a	a	-	b	-	a	a	a	b	a	b	b	-	-	b	a	a	-	-	-	b	b	b	b	-	-	b	-	b	b	-	b	a	-	b	b	a	b	-	b	a	a	a	b	b	b	b
LG1	11.17	SBN1069	-	a	a	b	b	b	a	a	b	a	-	b	-	b	b	a	a	b	b	-	-	b	b	b	-	b	b	b	b	b	-	b	a	-	b	-	a	-	-	-	a	a	a	-	-	b	b
LG1	11.31	SBN3594	a	a	-	b	b	a	a	a	b	a	b	b	-	b	b	a	-	b	b	-	-	b	-	b	-	b	b	b	b	b	-	b	-	-	b	b	a	b	-	b	a	a	a	b	-	b	b
LG1	11.45	SBN3595	a	a	-	b	b	a	a	a	b	a	b	b	-	b	b	a	-	b	b	-	-	b	-	b	-	b	b	b	b	b	-	b	-	-	b	b	a	b	-	b	a	a	a	b	-	b	b
LG1	11.93	SBN3598	a	a	-	b	-	a	a	a	b	a	b	-	-	-	b	a	a	b	-	-	b	b	b	b	-	-	b	-	b	b	-	b	a	-	b	b	a	b	-	-	a	a	-	b	b	b	b
LG1	12.96	SBN1479	a	a	a	b	a	b	a	a	a	a	b	b	-	b	b	a	a	b	b	-	a	b	b	b	-	b	b	b	b	b	-	b	a	-	b	b	a	b	-	b	a	a	a	b	b	b	a
LG1	13.14	SBN1210	a	a	-	b	-	b	a	a	a	a	b	b	-	a	b	a	a	b	b	-	-	b	b	b	-	b	b	b	b	b	-	b	a	-	b	b	a	b	-	b	-	a	-	b	b	-	a
LG1	13.31	SBN1862	a	a	a	b	a	b	a	a	a	a	b	b	-	b	b	a	a	b	b	-	a	b	b	b	-	b	b	b	b	b	-	b	a	-	b	b	a	b	-	b	a	a	-	b	-	b	a
LG1	13.41	SBN1009	a	a	a	b	-	-	a	a	a	a	b	-	-	b	b	a	-	b	b	-	a	b	b	b	-	b	b	-	-	b	-	-	a	-	b	b	-	-	-	b	a	a	a	-	b	-	a
LG1	13.52	SBN1473	a	a	b	b	a	b	a	a	a	a	b	b	-	b	b	a	a	b	b	-	a	b	b	b	-	b	b	b	b	b	-	b	a	-	b	b	a	b	-	b	a	a	a	b	b	b	a
LG1	13.64	SBN1896	a	a	-	b	a	b	a	a	a	a	b	b	-	a	b	a	a	b	b	-	a	b	b	b	-	b	b	b	b	b	-	b	a	-	b	b	a	b	-	b	-	a	a	b	-	-	a
LG1	13.72	SBN1508	a	a	-	b	a	-	a	a	a	a	b	b	-	-	b	a	a	b	b	-	a	b	b	b	-	b	b	b	b	b	-	-	a	-	b	b	a	b	-	b	-	a	a	b	-	-	a
LG1	13.78	SBN915	a	a	-	b	a	b	a	a	a	a	b	b	-	a	b	a	a	b	-	-	-	b	b	b	-	b	b	-	b	b	-	-	-	-	b	b	a	b	-	b	a	a	a	b	b	b	a
LG1	13.82	SBN1205	a	a	a	b	a	b	a	a	a	a	b	b	-	a	b	a	a	-	b	-	a	b	-	b	-	b	-	b	b	b	-	b	a	-	b	b	a	b	-	b	a	a	a	-	b	b	a
LG1	13.91	SBN2205	a	a	-	b	a	b	a	a	-	a	-	-	-	-	b	a	a	-	b	-	a	b	b	b	-	b	b	b	b	b	-	b	a	-	b	b	a	b	-	b	a	a	a	b	-	b	-
LG1	13.92	SBN2206	a	a	-	b	a	b	a	a	-	a	b	b	-	-	b	a	a	-	b	-	a	b	b	b	-	b	b	-	b	b	-	b	a	-	b	b	a	b	-	b	a	a	a	b	b	b	-
LG1	13.93	SBN1556	a	a	-	b	-	b	a	a	-	a	-	-	-	a	-	a	a	-	-	-	a	b	-	-	-	b	b	b	-	b	-	b	a	-	b	b	a	b	-	b	a	a	a	b	b	b	a
LG1	13.99	SBN2235	a	a	a	b	-	b	a	a	a	a	-	b	-	-	b	a	a	b	b	-	a	b	-	b	-	b	b	b	b	b	-	b	-	-	b	b	a	b	-	-	a	a	a	b	-	-	a
LG1	14.01	SBN342	a	a	-	b	a	b	a	a	a	a	-	b	-	h	b	a	a	b	b	-	-	b	b	b	-	b	-	b	b	b	-	b	-	-	b	b	a	b	-	-	a	a	a	b	b	-	-
LG1	14.07	SBN1511	a	a	a	b	a	b	a	a	a	a	b	b	-	a	b	a	a	b	b	-	a	b	b	b	-	b	b	b	b	b	-	b	a	-	b	b	a	b	-	b	a	a	a	b	b	b	a
LG1	14.08	SBN2225	a	a	-	b	a	b	a	a	-	a	b	b	-	a	b	a	a	b	b	-	a	b	b	b	-	b	b	b	b	b	-	b	-	-	b	b	a	b	-	b	a	a	a	b	-	b	a
LG1	14.1	SBN2213	a	a	-	b	a	-	a	a	a	a	b	b	-	b	b	a	a	-	b	-	a	b	-	b	-	-	b	b	-	b	-	-	a	-	b	b	a	b	-	b	a	a	a	-	b	b	a
LG1	14.13	SBN2224	a	a	-	b	a	b	a	a	-	a	b	b	-	a	b	a	a	b	b	-	a	b	b	b	-	b	b	b	b	b	-	b	-	-	b	b	a	b	-	b	a	-	-	b	-	-	a
LG1	14.15	SBN2199	a	a	a	b	a	b	a	a	a	a	b	b	-	-	b	a	a	b	b	-	a	b	-	b	-	b	b	b	-	b	-	b	a	-	b	b	a	b	-	b	a	a	a	b	b	b	a
LG1	14.18	SBN2236	a	a	-	b	a	-	a	a	a	a	b	b	-	-	b	a	a	b	b	-	a	b	b	b	-	b	b	-	b	b	-	-	a	-	-	b	a	b	-	b	a	a	a	b	b	-	a
LG1	14.19	SBN2218	a	a	-	b	a	b	a	a	a	a	b	b	-	a	b	a	a	b	b	-	a	b	b	b	-	b	b	b	b	b	-	b	a	-	b	b	a	b	-	-	a	a	-	-	b	b	a
LG1	14.19	SBN2219	a	a	a	b	-	b	a	a	a	a	b	b	-	-	b	a	a	b	b	-	a	b	b	b	-	b	b	b	b	b	-	b	a	-	b	b	a	b	-	b	a	a	-	b	b	b	a
LG1	14.19	SBN2222	-	a	a	-	a	b	a	a	a	a	b	b	-	-	b	a	a	b	b	-	-	b	b	b	-	b	b	b	b	b	-	b	a	-	b	b	a	b	-	b	a	a	a	b	b	b	a
LG1	14.2	SBN2211	a	a	a	b	a	b	a	a	-	a	b	b	-	b	b	a	a	b	b	-	-	b	b	b	-	b	b	-	b	b	-	b	-	-	b	b	a	b	-	b	a	a	a	b	b	b	-
LG1	14.2	SBN2238	a	a	a	b	a	b	a	a	a	a	-	b	-	-	b	a	a	b	b	-	a	b	b	b	-	b	b	b	b	b	-	b	a	-	b	b	a	b	-	b	a	a	a	b	b	b	a
LG1	14.21	SBN2226	a	a	a	b	-	b	a	a	a	a	b	b	-	-	b	a	a	b	b	-	-	b	b	b	-	b	b	b	b	b	-	-	a	-	b	b	a	-	-	b	a	a	-	b	-	b	-
LG1	14.22	SBN2231	a	a	a	b	-	b	a	a	a	a	-	b	-	-	b	a	a	b	b	-	a	b	b	b	-	b	b	b	b	b	-	b	a	-	b	b	a	b	-	b	a	a	a	b	b	b	a
LG1	14.22	SBN2221	-	a	a	-	a	b	a	a	a	a	b	b	-	-	b	a	a	b	b	-	a	b	b	b	-	b	b	b	b	b	-	b	a	-	b	b	a	b	-	b	a	a	-	b	b	b	-
LG1	14.22	SBN2209	a	a	a	b	a	-	-	a	a	a	b	b	-	b	b	a	a	b	b	-	a	b	b	b	-	b	b	b	b	b	-	b	a	-	b	b	a	b	-	-	a	a	a	b	-	b	-
LG1	14.23	SBN2217	a	a	a	b	a	b	a	a	a	a	b	b	-	-	b	a	-	b	b	-	a	b	b	b	-	b	b	b	b	b	-	b	a	-	b	b	a	b	-	b	a	a	a	-	b	b	a
LG1	14.24	SBN2202	-	a	a	b	a	b	a	a	a	a	b	b	-	-	b	a	a	b	b	-	a	b	b	b	-	b	b	b	b	b	-	b	a	-	b	b	a	b	-	b	a	a	a	b	b	b	-
LG1	14.24	SBN2203	-	a	a	b	a	b	a	a	a	a	b	b	-	-	b	a	a	b	b	-	a	b	b	b	-	b	b	b	b	b	-	b	a	-	b	b	a	b	-	b	a	a	a	b	b	b	-
LG1	14.25	SBN1523	a	a	a	b	a	b	a	a	a	a	b	b	-	a	b	a	a	b	b	-	a	b	b	b	-	b	b	b	b	b	-	b	a	-	b	b	a	b	-	b	a	a	a	b	b	b	a
LG1	14.26	SBN2233	a	a	-	b	-	b	a	a	a	a	-	b	-	a	b	a	a	b	b	-	a	b	b	b	-	b	b	b	b	b	-	b	a	-	b	b	a	b	-	b	a	a	a	-	-	-	a
LG1	14.27	SBN2207	a	a	-	b	a	b	a	a	a	a	b	b	-	-	b	a	a	b	b	-	a	b	b	b	-	b	b	b	b	b	-	b	a	-	b	b	a	b	-	b	-	a	a	b	-	-	a
LG1	14.28	SBN2215	a	a	a	b	a	-	a	a	a	a	b	-	-	-	b	a	a	b	b	-	a	b	-	-	-	b	b	b	b	b	-	b	a	-	b	b	a	b	-	b	a	a	a	-	b	b	a
LG1	14.29	SBN2201	a	a	a	b	a	b	a	a	a	a	b	b	-	-	b	a	a	b	b	-	a	b	b	b	-	-	b	b	b	b	-	b	a	-	b	b	a	b	-	-	a	a	a	b	-	-	a
LG1	14.29	SBN2223	a	a	a	b	a	b	a	a	a	a	b	b	-	-	b	a	a	b	b	-	a	b	b	b	-	b	b	b	b	b	-	b	a	-	b	b	a	b	-	b	a	a	a	b	b	b	a
LG1	14.29	SBN2200	a	a	a	b	a	b	a	a	a	a	b	b	-	-	b	a	a	b	b	-	a	b	b	b	-	-	b	b	b	b	-	b	a	-	b	b	a	b	-	-	a	a	a	b	-	-	a
LG1	14.31	SBN2208	a	a	a	b	a	b	a	a	a	a	b	b	-	b	b	a	a	b	b	-	a	b	b	b	-	-	b	b	b	-	-	b	a	-	b	b	a	b	-	b	a	a	a	b	-	b	-
LG1	14.32	SBN2228	a	a	-	b	a	b	a	a	a	a	b	b	-	-	b	a	a	b	b	-	a	b	b	b	-	b	b	b	b	b	-	b	a	-	b	b	a	b	-	b	a	a	-	-	b	b	a
LG1	14.33	SBN2216	a	a	a	b	a	b	a	a	a	a	-	b	-	a	b	a	a	b	b	-	-	b	b	b	-	b	b	b	b	b	-	b	a	-	b	b	a	b	-	b	a	a	a	b	b	b	a
LG1	14.37	SBN2241	a	a	-	b	-	b	a	a	a	a	b	b	-	-	b	a	a	b	b	-	a	b	b	-	-	b	b	b	b	b	-	-	-	-	b	-	a	-	-	b	a	-	-	-	b	b	-
LG1	14.37	SBN2234	a	a	a	b	a	-	a	a	a	a	-	b	-	-	b	a	a	b	b	-	a	b	b	b	-	b	b	b	b	b	-	b	a	-	b	b	a	b	-	b	a	a	a	b	b	b	a
LG1	14.38	SBN2240	-	a	-	b	-	b	a	a	a	a	b	b	-	-	-	a	a	b	b	-	a	b	b	-	-	-	b	b	b	b	-	-	-	-	b	-	a	-	-	-	a	-	-	-	b	b	-
LG1	14.42	SBN2210	a	a	a	b	a	b	a	a	a	a	b	b	-	b	b	a	a	b	b	-	a	b	b	b	-	b	b	b	b	b	-	b	a	-	b	b	a	b	-	b	a	a	a	-	b	b	a
LG1	14.45	SBN1406	a	a	a	b	a	b	a	a	a	a	b	b	-	b	b	a	a	b	b	-	a	b	b	b	-	b	b	b	b	b	-	b	a	-	b	b	a	b	-	b	a	a	-	b	b	-	a
LG1	14.5	SBN1029	a	a	a	b	a	-	a	a	a	a	b	-	-	a	b	a	a	b	b	-	a	b	b	-	-	b	b	b	b	b	-	b	a	-	b	b	a	b	-	b	a	a	a	-	b	b	a
LG1	14.58	SBN1831	a	a	a	b	a	b	a	a	a	a	b	b	-	a	b	a	a	b	b	-	-	b	b	b	-	b	b	b	b	b	-	b	a	-	b	b	a	b	-	b	a	a	a	b	b	b	a
LG1	14.63	SBN2227	a	a	-	b	a	b	a	a	a	a	b	b	-	-	b	a	-	b	b	-	a	b	b	b	-	b	b	-	b	b	-	b	a	-	b	-	a	b	-	b	a	a	-	-	b	b	a
LG1	14.7	SBN1573	a	a	a	b	a	b	a	a	a	a	b	b	-	a	b	a	a	b	b	-	a	b	b	b	-	b	b	-	b	b	-	-	a	-	b	b	a	-	-	b	a	a	a	b	b	b	a
LG1	14.75	SBN2212	-	-	-	b	a	b	a	a	a	a	b	b	-	a	-	a	-	-	b	-	a	b	b	b	-	-	b	b	b	b	-	b	-	-	b	b	a	b	-	b	a	a	-	-	b	-	-
LG1	14.82	SBN829	a	a	a	b	a	b	a	a	-	a	-	b	-	a	b	a	a	b	b	-	a	b	b	b	-	b	b	b	b	b	-	b	-	-	b	b	a	b	-	b	a	a	-	-	b	-	a
LG1	14.91	SBN1601	a	a	-	b	a	b	a	a	-	a	b	b	-	b	b	a	a	b	b	-	a	b	b	b	-	-	-	b	b	b	-	b	a	-	b	b	a	b	-	b	-	a	a	b	-	b	a
LG1	14.96	SBN1771	a	a	-	b	a	b	a	a	a	a	b	b	-	b	b	a	a	b	b	-	a	b	b	b	-	b	b	b	b	b	-	b	a	-	b	b	a	b	-	b	a	a	a	b	b	b	a
LG1	15.08	SBN1127	-	a	-	b	a	b	a	a	a	a	b	b	-	a	b	a	a	b	b	-	a	b	b	b	-	-	b	b	b	b	-	b	a	-	b	b	a	-	-	b	a	a	a	b	b	b	a
LG1	15.15	SBN1766	a	a	a	b	a	b	a	a	-	a	b	b	-	a	b	a	a	b	b	-	a	b	b	b	-	b	b	b	b	b	-	b	a	-	b	b	a	b	-	b	a	a	a	b	-	b	a
LG1	15.21	SBN1549	a	a	a	-	a	b	a	a	a	a	-	b	-	b	b	a	a	-	a	-	a	b	b	-	-	b	b	b	b	b	-	b	-	-	b	b	a	-	-	b	a	a	a	b	b	-	-
LG1	15.21	SBN2237	a	a	a	-	a	b	-	a	a	a	-	b	-	b	b	a	a	-	a	-	a	b	b	-	-	b	b	b	b	b	-	b	-	-	b	b	a	-	-	b	-	a	a	b	b	-	-
LG1	15.27	SBN1758	a	a	-	b	a	b	-	a	a	a	b	b	-	a	b	a	a	b	b	-	a	b	b	b	-	b	-	b	b	b	-	-	a	-	b	b	a	b	-	b	a	a	a	b	b	-	a
LG1	15.34	SBN1289	-	-	-	-	a	b	a	a	a	a	b	b	-	b	b	a	-	b	b	-	a	b	b	-	-	b	-	-	b	b	-	b	-	-	-	-	a	b	-	b	-	-	a	b	-	b	a
LG1	15.4	SBN1629	a	a	-	b	a	b	a	a	a	a	b	b	-	h	b	a	a	b	b	-	a	b	b	b	-	b	b	b	b	b	-	b	a	-	b	b	a	b	-	b	a	a	a	b	b	b	-
LG1	15.49	SBN1528	a	a	a	b	a	b	a	a	-	a	b	b	-	a	b	a	a	b	b	-	-	b	b	-	-	b	b	b	b	b	-	b	-	-	b	b	a	b	-	b	a	-	a	b	b	b	a
LG1	15.68	SBN3604	a	a	-	-	-	a	a	a	b	a	b	-	-	b	-	a	a	b	b	-	b	-	b	b	-	b	b	-	-	b	-	b	a	-	b	b	a	b	-	b	a	a	a	a	a	b	b
LG1	15.75	SBN3603	a	a	-	-	-	a	a	a	b	a	b	-	-	b	-	a	a	b	b	-	b	-	b	b	-	b	b	-	-	b	-	b	a	-	b	b	a	b	-	b	a	a	a	a	a	b	b
LG1	15.78	SBN1520	a	a	a	b	a	b	a	a	a	a	b	b	-	a	b	a	a	b	b	-	a	b	-	b	-	b	b	b	b	b	-	b	a	-	b	b	a	b	-	b	a	a	a	b	b	b	a
LG1	15.82	SBN1356	a	a	-	b	a	b	-	a	-	-	b	b	-	b	b	a	a	b	b	-	-	b	b	b	-	b	b	-	b	b	-	b	a	-	b	b	a	b	-	b	a	a	a	-	b	b	-
LG1	15.91	SBN1124	a	a	a	b	a	-	a	a	a	a	b	b	-	a	b	a	a	b	b	-	a	b	-	b	-	b	b	b	b	b	-	b	-	-	b	b	a	b	-	b	-	a	a	b	b	b	-
LG1	16.1	SBN2263	a	a	-	b	a	-	a	a	a	a	b	b	-	-	b	a	a	b	-	-	a	b	b	b	-	b	b	b	b	b	-	-	a	-	b	b	a	b	-	b	a	a	a	a	a	b	-
LG1	16.23	SBN3602	a	a	a	b	b	a	a	a	b	a	b	a	-	b	b	a	a	b	b	-	-	b	-	b	-	b	b	b	-	b	-	b	a	-	b	-	a	b	-	b	a	a	a	a	a	b	-
LG1	16.87	SBN944	a	a	a	b	b	a	a	a	b	a	b	a	-	b	b	a	a	b	b	-	h	b	b	b	-	b	b	-	b	b	-	b	a	-	b	-	a	b	-	b	a	a	-	a	a	-	b
LG1	17.03	SBN1241	a	a	-	b	-	a	a	a	-	a	b	b	-	b	-	a	a	b	b	-	-	-	b	b	-	b	b	-	b	b	-	b	a	-	b	b	a	b	-	b	a	a	a	a	a	b	b
LG1	17.56	SBN1254	a	a	-	-	b	a	a	a	a	a	b	a	-	b	b	a	a	b	b	-	b	b	b	b	-	-	b	b	b	b	-	b	a	-	b	b	a	b	-	b	a	a	-	a	a	b	-
LG1	17.97	SBN3605	a	a	-	b	b	a	a	a	a	a	b	b	-	b	b	a	a	b	b	-	b	b	-	b	-	b	b	-	b	b	-	b	-	-	b	b	a	b	-	b	a	a	a	a	a	b	-
LG1	20.41	SBN741	b	-	-	b	-	-	a	a	b	a	b	-	-	a	a	b	a	b	a	-	b	b	b	b	-	a	b	-	a	-	-	-	b	-	b	b	a	a	-	b	a	b	-	a	-	a	-
LG1	21.53	SBN1829	b	a	-	b	b	b	a	a	b	a	b	a	-	a	a	b	a	b	a	-	-	b	b	b	-	a	b	b	a	b	-	b	a	-	b	b	a	a	-	b	a	b	a	a	a	a	b
LG1	22.34	SBN1383	b	a	a	b	b	b	a	a	b	a	b	a	-	a	a	b	a	b	a	-	a	b	-	b	-	a	b	b	a	b	-	b	a	-	b	b	a	a	-	b	a	b	a	a	-	a	-
LG1	22.36	SBN2634	b	a	a	b	b	b	a	a	b	a	b	a	-	a	a	b	a	b	a	-	a	b	-	b	-	a	b	b	a	b	-	b	-	-	b	b	a	a	-	-	a	b	-	a	a	a	-
LG1	23.31	SBN866	b	-	-	b	b	b	-	h	b	a	b	a	-	a	a	b	a	b	a	-	-	b	b	b	-	a	a	-	-	b	-	-	h	-	b	b	a	-	-	-	a	-	a	-	a	a	b
LG1	24.7	SBN1076	b	a	a	b	b	b	a	a	b	a	-	-	-	a	-	b	-	b	a	-	-	-	b	b	-	a	a	-	-	b	-	b	a	-	b	b	a	a	-	b	a	b	-	a	a	a	b
LG1	35.96	SBN2389	a	a	-	b	a	-	a	b	a	a	b	a	-	a	-	b	a	-	-	-	-	b	b	b	-	a	a	-	-	-	-	-	a	-	a	a	-	a	-	-	a	-	a	-	-	a	-
LG1	37.51	SBN492	a	a	-	b	a	-	a	b	b	a	b	a	-	a	a	b	a	b	-	-	a	b	b	b	-	a	b	b	a	-	-	b	a	-	a	b	-	a	-	b	a	-	a	-	b	a	a
LG1	38.57	SBN611	a	a	a	b	-	-	a	b	b	a	b	a	-	a	-	b	-	b	-	-	a	b	b	-	-	a	-	b	a	b	-	b	b	-	a	b	a	a	-	-	-	-	a	b	b	-	a
LG1	39.56	SBN1345	a	a	a	b	a	a	a	b	b	a	b	a	-	a	a	b	a	h	a	-	a	b	b	b	-	a	b	b	a	b	-	b	b	-	a	a	a	a	-	b	a	b	a	b	b	a	a
LG1	42.23	SBN2485	a	a	a	b	-	a	a	b	b	-	b	a	-	a	a	b	a	-	b	-	a	b	a	b	-	a	b	b	a	b	-	b	a	-	a	a	a	-	-	b	a	b	-	b	-	a	a
LG1	42.62	SBN1243	a	a	a	b	-	a	a	b	b	-	b	a	-	a	a	b	a	h	b	-	a	b	a	b	-	a	b	b	a	b	-	b	a	-	a	a	a	h	-	b	a	b	-	b	b	a	a
LG1	46.26	SBN297	-	a	-	b	a	a	a	b	b	a	b	a	-	a	a	b	a	a	b	-	a	b	-	b	-	a	-	-	a	-	-	b	a	-	a	a	a	a	-	-	a	b	a	b	b	-	b
LG1	49.32	SBN1844	a	a	a	b	a	a	a	b	b	a	b	a	-	a	a	b	a	b	b	-	a	b	a	b	-	a	b	b	a	a	-	b	a	-	a	a	a	a	-	b	a	b	a	b	b	b	b
LG1	51.11	SBN743	a	a	a	b	a	a	a	b	b	a	b	a	-	a	a	b	a	b	b	-	a	b	a	b	-	a	b	b	a	h	-	b	a	-	a	-	a	b	-	b	a	b	-	b	-	b	b
LG1	55.54	SBN1316	-	a	-	b	-	-	a	b	a	a	-	a	-	a	a	b	a	h	b	-	a	b	a	b	-	a	a	h	a	a	-	b	a	-	a	a	-	b	-	-	a	a	a	-	a	b	a
LG2	0	SBN1614	a	b	-	-	b	a	a	a	-	a	b	b	-	a	-	a	b	-	a	-	a	a	a	b	-	b	-	b	-	b	-	b	-	-	-	b	a	b	-	a	a	b	b	b	b	b	-
LG2	5.4	SBN2264	a	b	b	b	-	-	a	a	a	a	b	-	-	b	b	a	b	a	-	-	a	a	a	b	-	b	b	b	b	b	-	b	-	-	b	b	a	b	-	a	a	b	-	-	-	b	a
LG2	5.66	SBN1042	b	a	-	b	b	-	a	b	a	a	a	a	-	a	-	b	a	a	b	-	a	b	b	b	-	b	b	b	-	-	-	b	a	-	a	-	b	a	-	-	a	a	a	b	a	b	-
LG2	7.6	SBN1137	a	b	b	b	b	a	a	a	a	a	b	b	-	a	b	a	b	a	a	-	a	a	a	b	-	a	b	b	b	b	-	b	a	-	b	b	a	b	-	a	a	a	b	b	b	b	a
LG2	7.99	SBN1551	a	b	b	b	b	a	a	a	a	a	b	b	-	a	b	a	b	a	a	-	a	a	a	b	-	a	b	b	b	b	-	b	b	-	b	b	a	-	-	a	a	a	b	b	b	b	a
LG2	8.31	SBN2633	a	b	b	b	b	a	a	a	a	a	b	b	-	-	b	-	b	a	a	-	a	a	a	b	-	a	b	b	b	b	-	b	-	-	b	b	a	b	-	a	a	a	b	b	b	-	a
LG2	8.72	SBN2659	a	b	b	b	b	a	a	a	a	a	b	b	-	-	b	a	b	a	a	-	a	a	a	b	-	a	b	b	b	b	-	b	-	-	-	b	a	-	-	a	a	a	b	b	b	b	a
LG2	10	SBN1994	a	b	-	b	b	a	a	a	-	a	b	b	-	h	b	a	b	a	-	-	a	a	a	b	-	a	b	-	b	b	-	-	a	-	b	b	a	-	-	a	a	a	b	b	b	-	-
LG2	10.72	SBN2124	a	b	b	b	b	a	a	a	a	a	b	b	-	-	b	a	b	a	a	-	a	a	a	b	-	a	b	b	b	b	-	b	-	-	b	b	a	b	-	a	a	a	b	b	b	b	a
LG2	11.61	SBN2677	a	b	b	b	b	-	a	a	a	-	b	b	-	b	b	-	b	-	a	-	a	-	a	b	-	a	b	-	b	b	-	b	a	-	a	b	a	b	-	a	-	a	-	b	a	b	a
LG2	11.86	SBN1133	b	a	-	b	b	a	a	a	a	a	-	a	-	a	b	b	a	a	b	-	b	b	-	-	-	b	-	-	a	b	-	a	a	-	a	-	b	a	-	b	a	-	-	-	-	-	-
LG2	12.52	SBN2776	-	b	b	b	b	-	-	-	a	a	b	b	-	b	b	a	b	a	-	-	-	a	a	b	-	-	b	b	b	b	-	-	a	-	a	-	a	b	-	a	a	a	b	b	a	b	a
LG2	14.58	SBN2749	a	b	b	b	b	-	a	a	a	a	b	b	-	-	b	a	b	a	a	-	-	a	a	b	-	a	b	b	b	b	-	b	a	-	a	b	a	b	-	-	a	a	-	-	b	b	a
LG2	14.66	SBN2769	a	b	b	b	b	a	a	a	a	a	b	b	-	-	b	a	b	a	a	-	-	a	a	b	-	a	b	b	b	b	-	b	a	-	a	-	a	b	-	a	a	a	b	-	-	b	-
LG2	14.71	SBN2746	a	b	b	b	b	-	a	a	a	a	b	-	-	-	-	a	b	a	-	-	a	a	a	b	-	a	b	b	b	b	-	b	-	-	a	b	a	b	-	-	a	a	b	b	a	-	a
LG2	14.79	SBN2770	a	b	b	b	b	a	a	a	a	a	b	b	-	b	b	a	b	a	a	-	a	a	a	b	-	a	b	b	b	b	-	-	a	-	a	b	a	b	-	a	a	a	b	-	-	b	-
LG2	14.8	SBN2771	a	b	b	b	b	a	a	a	a	a	b	b	-	b	b	a	b	a	a	-	a	a	a	b	-	a	b	b	b	b	-	b	a	-	a	b	a	b	-	a	a	-	b	-	a	b	a
LG2	14.83	SBN2761	a	b	b	b	b	a	a	a	a	a	b	b	-	-	b	a	b	-	a	-	a	a	a	b	-	a	b	b	b	b	-	b	a	-	a	b	a	b	-	a	a	a	b	b	-	b	a
LG2	14.9	SBN2747	a	b	b	b	b	-	a	a	a	a	b	b	-	-	b	a	b	a	a	-	-	a	a	b	-	a	b	b	b	b	-	b	a	-	a	b	a	b	-	-	a	a	-	-	-	b	a
LG2	14.9	SBN2748	a	b	b	b	b	-	a	a	a	a	b	b	-	-	b	a	b	a	a	-	-	a	a	b	-	a	b	b	b	b	-	b	a	-	a	b	a	b	-	-	a	a	-	-	-	b	a
LG2	14.91	SBN2759	a	b	b	b	b	a	a	a	a	a	b	b	-	-	b	a	b	a	a	-	a	a	a	b	-	a	b	b	b	b	-	b	a	-	a	b	a	b	-	a	a	a	b	b	-	b	a
LG2	14.92	SBN2750	a	b	-	b	b	a	a	a	a	a	b	b	-	-	b	a	b	a	a	-	a	a	-	b	-	a	b	b	b	b	-	b	a	-	a	b	a	b	-	-	a	a	b	-	-	b	a
LG2	14.93	SBN2760	a	b	b	b	b	a	a	a	a	a	b	b	-	-	b	a	b	-	a	-	a	a	a	b	-	a	b	b	b	b	-	b	a	-	a	b	a	b	-	a	a	a	b	b	-	b	a
LG2	14.93	SBN2755	-	b	b	b	-	a	a	a	a	a	b	b	-	-	-	a	b	a	a	-	a	a	a	b	-	a	b	b	b	b	-	b	-	-	a	b	a	b	-	a	a	a	b	b	a	b	a
LG2	14.93	SBN2758	-	b	b	b	-	a	a	a	a	a	b	b	-	-	-	a	b	a	a	-	a	a	a	b	-	a	b	b	b	b	-	b	-	-	a	b	a	b	-	a	a	a	b	b	a	b	a
LG2	14.95	SBN2753	a	b	b	b	b	a	a	a	a	a	b	b	-	-	b	a	b	a	a	-	a	a	-	b	-	-	b	b	b	b	-	b	a	-	a	b	a	b	-	-	a	a	b	b	-	b	-
LG2	14.97	SBN2752	a	b	b	b	b	a	a	a	a	a	b	b	-	-	b	a	b	a	a	-	a	a	-	b	-	-	b	b	b	b	-	b	a	-	a	b	a	b	-	-	a	a	b	-	-	-	-
LG2	15.07	SBN2774	a	b	b	b	b	a	a	a	a	a	-	b	-	-	b	a	b	a	a	-	a	a	a	b	-	a	b	b	b	b	-	b	-	-	a	b	a	b	-	a	a	a	b	b	-	b	-
LG2	15.1	SBN2763	a	b	b	b	b	a	a	a	a	a	b	-	-	-	b	a	b	a	a	-	a	a	a	b	-	a	b	b	b	b	-	b	-	-	a	b	a	b	-	a	a	a	b	-	a	-	a
LG2	15.17	SBN2751	a	b	-	b	b	-	a	a	-	a	b	b	-	-	b	a	b	a	a	-	a	a	-	b	-	-	b	b	b	b	-	b	a	-	a	b	a	b	-	-	a	a	-	-	-	-	-
LG2	15.22	SBN2762	a	b	b	b	b	-	a	a	a	a	b	-	-	-	b	a	b	a	a	-	a	a	a	b	-	a	b	b	b	b	-	b	-	-	a	b	a	b	-	a	a	a	b	-	a	-	a
LG2	18.3	SBN1045	b	-	b	b	-	a	-	b	a	a	-	a	-	a	-	b	a	a	b	-	b	b	-	-	-	-	-	-	-	a	-	b	b	-	a	b	-	b	-	b	-	a	b	b	b	b	b
LG2	20.78	SBN2780	a	b	b	b	a	-	b	a	b	a	b	-	-	a	b	a	-	a	a	-	a	a	a	b	-	a	b	b	b	b	-	b	a	-	b	b	b	b	-	a	a	a	b	b	b	-	b
LG2	21.96	SBN1676	a	b	b	b	a	-	b	a	b	a	b	b	-	a	b	a	b	a	a	-	a	a	a	b	-	a	b	b	b	b	-	b	a	-	b	-	b	b	-	a	a	a	b	b	b	-	b
LG2	24.01	SBN1992	a	b	b	-	a	a	-	a	b	a	b	a	-	b	a	a	b	a	a	-	a	a	a	b	-	a	b	b	b	a	-	b	a	-	b	b	b	b	-	a	a	a	b	b	b	b	b
LG2	24.94	SBN1404	b	b	b	b	b	-	b	b	-	b	a	b	-	b	b	b	a	b	b	-	b	a	a	b	-	b	-	a	a	b	-	-	a	-	a	-	b	a	-	b	-	b	b	a	a	b	-
LG2	25.14	SBN1064	b	b	b	b	b	-	b	a	a	b	a	a	-	b	b	b	-	b	b	-	h	a	a	b	-	b	a	a	-	b	-	a	a	-	a	-	b	-	-	-	a	-	-	a	-	-	-
LG2	25.84	SBN1235	b	h	b	b	-	a	b	a	a	b	a	b	-	b	b	b	a	-	b	-	a	a	a	-	-	b	a	-	-	b	-	a	a	-	a	a	b	a	-	b	a	a	a	-	-	b	-
LG2	26.1	SBN817	b	h	b	b	-	a	b	a	a	b	a	b	-	b	b	b	a	b	b	-	-	a	a	b	-	b	-	a	a	b	-	a	a	-	a	a	b	a	-	b	a	a	a	a	a	b	-
LG2	26.3	SBN952	b	h	b	b	-	b	b	a	a	b	a	b	-	b	b	b	a	-	b	-	b	a	a	b	-	b	a	a	a	b	-	a	-	-	a	a	b	a	-	-	-	a	-	a	a	b	a
LG2	26.53	SBN2782	a	b	b	b	a	a	a	b	b	a	-	-	-	a	a	a	b	a	a	-	a	a	-	b	-	b	b	b	b	a	-	b	a	-	b	-	b	-	-	b	a	-	b	b	a	b	a
LG2	26.66	SBN797	b	b	-	b	b	b	b	a	-	b	a	b	-	-	b	b	a	b	b	-	b	a	a	b	-	b	a	a	a	b	-	-	a	-	a	a	b	a	-	-	a	a	a	a	a	-	a
LG2	26.8	SBN385	b	b	b	b	b	-	b	b	a	-	a	b	-	b	b	b	-	b	b	-	-	a	-	b	-	b	a	a	a	b	-	a	-	-	a	-	b	a	-	-	a	a	-	a	-	b	-
LG2	26.93	SBN1519	b	b	-	b	b	b	b	a	a	b	a	b	-	b	b	b	a	b	b	-	b	a	a	b	-	b	a	a	a	b	-	a	a	-	a	a	b	a	-	a	a	a	a	a	a	b	a
LG2	27.26	SBN482	-	a	-	b	b	-	b	a	-	b	-	h	-	-	b	b	a	b	-	-	-	a	a	b	-	b	-	a	a	b	-	a	a	-	a	a	b	a	-	-	a	a	a	a	a	b	a
LG2	27.3	SBN2783	a	b	b	-	a	a	a	b	b	a	b	-	-	-	a	a	b	a	a	-	a	a	a	b	-	b	-	b	b	a	-	b	a	-	b	a	-	b	-	b	a	a	b	b	a	b	a
LG2	27.45	SBN989	b	a	b	b	b	b	b	a	a	b	a	a	-	b	b	b	a	b	b	-	b	a	a	b	-	b	-	a	a	b	-	a	-	-	a	a	b	a	-	a	a	a	-	a	-	b	a
LG2	27.82	SBN574	b	b	-	b	-	-	b	b	a	b	a	h	-	b	b	b	a	b	b	-	b	a	a	b	-	b	a	a	a	b	-	a	a	-	a	-	b	a	-	a	a	a	-	a	-	b	a
LG2	28.11	SBN1521	b	a	b	b	b	b	b	b	a	b	a	b	-	b	b	b	a	b	b	-	b	a	a	b	-	b	a	a	a	b	-	-	a	-	a	a	-	a	-	-	-	a	a	a	a	b	-
LG2	29.02	SBN897	a	b	b	-	a	-	a	b	b	a	b	h	-	a	a	a	b	a	b	-	a	b	a	b	-	b	b	b	a	-	-	b	a	-	b	a	b	b	-	b	a	a	b	b	b	b	a
LG2	29.62	SBM768	b	b	b	b	b	a	b	b	a	b	a	h	b	b	b	b	a	b	b	a	h	a	a	b	a	b	a	a	a	b	b	a	a	a	a	a	b	a	a	a	a	a	a	a	a	b	a
LG2	29.97	SBN3185	a	b	b	b	a	a	-	b	-	a	b	a	-	a	a	a	b	a	-	-	a	b	a	b	-	b	b	b	a	a	-	b	-	-	-	a	b	-	-	-	a	-	b	-	b	b	-
LG2	34.23	SBN1985	a	b	-	b	b	a	a	b	b	a	b	h	-	a	a	a	b	a	b	-	a	b	a	b	-	b	b	b	a	b	-	b	h	-	b	-	b	b	-	b	a	a	b	a	b	b	a
LG2	36.14	SBI012	a	b	b	b	b	a	a	b	a	a	b	h	h	a	a	a	b	a	b	a	a	b	a	b	b	b	b	h	a	a	a	b	h	b	b	a	b	b	a	b	a	a	b	a	a	b	a
LG2	37.78	SBN1893	a	b	b	b	b	a	a	b	a	a	b	a	-	a	a	a	b	a	b	-	a	b	a	b	-	b	b	b	a	a	-	b	h	-	b	a	b	b	-	b	a	a	b	a	a	b	a
LG2	38.11	SBN1065	a	b	b	b	b	a	a	b	a	a	a	b	-	a	a	a	b	a	b	-	a	b	a	b	-	b	b	b	a	a	-	b	a	-	b	a	b	b	-	b	a	-	b	a	a	b	a
LG2	38.17	SBN1047	a	b	b	b	b	a	a	b	a	a	-	-	-	a	a	a	b	a	b	-	a	b	a	b	-	b	b	b	a	a	-	b	a	-	b	-	b	b	-	-	a	a	-	-	a	b	a
LG2	38.36	SBN1790	a	b	b	b	b	a	a	b	a	a	b	b	-	a	a	a	b	a	b	-	a	b	a	b	-	b	b	b	a	a	-	b	a	-	b	a	b	b	-	b	a	a	b	a	-	b	a
LG2	38.48	SBN1639	a	b	b	b	b	-	a	b	-	a	b	a	-	a	-	a	-	a	-	-	a	b	-	b	-	b	b	b	-	a	-	-	a	-	b	a	b	b	-	b	a	a	b	a	a	b	a
LG2	38.54	SBN3172	a	b	b	b	b	a	a	b	a	a	b	-	-	a	a	a	b	a	b	-	-	b	a	-	-	b	b	b	a	a	-	b	a	-	b	-	b	-	-	b	a	a	b	-	a	b	a
LG2	38.56	SBN3155	a	b	-	b	b	a	a	b	a	a	b	b	-	a	a	a	b	a	b	-	a	b	-	b	-	b	b	b	a	a	-	b	a	-	b	a	b	-	-	b	a	a	-	-	a	b	-
LG2	38.64	SBN1900	a	b	b	b	b	a	a	b	a	a	b	a	-	a	a	a	b	a	b	-	-	b	a	-	-	b	b	b	a	a	-	b	h	-	b	a	b	-	-	-	a	a	b	a	-	-	a
LG2	38.71	SBN899	a	b	b	b	-	-	a	-	a	a	b	h	-	a	a	a	b	a	b	-	a	b	a	b	-	b	b	-	a	a	-	b	-	-	b	-	b	b	-	-	a	a	b	-	a	b	a
LG2	38.76	SBN3180	a	b	b	b	b	-	a	b	a	a	b	-	-	a	a	a	-	a	b	-	a	b	a	b	-	b	b	-	a	a	-	-	-	-	b	a	b	b	-	b	a	a	b	a	-	b	a
LG2	38.77	SBN3181	a	b	b	b	b	-	a	b	a	a	b	-	-	a	a	a	-	a	b	-	a	b	a	b	-	b	b	-	a	a	-	-	-	-	b	a	b	b	-	b	a	a	b	a	a	b	a
LG2	38.78	SBN1848	a	b	b	b	b	a	a	b	a	a	b	a	-	a	a	a	b	a	b	-	a	b	a	b	-	b	b	b	a	a	-	b	a	-	b	a	b	b	-	b	a	a	b	-	a	b	-
LG2	38.78	SBN3178	-	-	b	b	b	a	a	-	a	a	-	a	-	a	a	a	b	a	b	-	a	b	a	b	-	b	b	-	-	a	-	b	-	-	b	-	b	b	-	-	a	a	-	-	a	-	-
LG2	38.83	SBN3157	a	b	b	b	b	a	a	b	a	a	b	-	-	a	a	a	b	a	b	-	a	b	a	b	-	b	b	b	a	a	-	b	b	-	b	a	b	b	-	b	a	a	b	a	a	b	a
LG2	38.85	SBN3161	a	b	b	b	b	-	a	b	a	a	b	-	-	a	a	a	b	a	-	-	a	b	a	b	-	b	b	b	a	a	-	-	-	-	b	-	b	b	-	-	a	a	-	a	-	b	a
LG2	38.86	SBN3156	a	b	b	b	b	a	a	b	a	a	b	-	-	a	a	a	b	a	b	-	a	b	a	b	-	b	b	b	a	a	-	b	b	-	b	a	b	b	-	b	a	a	b	a	a	b	a
LG2	38.86	SBN3158	a	b	-	b	b	a	a	b	a	a	b	-	-	a	a	a	b	a	b	-	a	b	a	b	-	b	b	b	a	a	-	b	b	-	b	a	b	b	-	b	a	a	b	a	a	b	a
LG2	38.86	SBN3160	a	b	-	b	b	a	a	b	a	a	b	-	-	a	a	a	b	a	b	-	a	b	a	b	-	b	b	b	a	a	-	-	-	-	b	a	b	b	-	b	a	a	b	a	a	b	a
LG2	38.87	SBN3173	a	b	b	b	b	a	a	b	a	a	b	-	-	a	a	a	b	a	-	-	a	b	a	b	-	b	b	b	-	a	-	b	-	-	b	a	b	-	-	-	a	a	b	a	a	b	a
LG2	38.92	SBN3170	-	b	-	b	b	-	a	b	a	a	b	-	-	a	a	a	b	a	b	-	a	b	a	b	-	b	b	-	a	a	-	b	b	-	b	a	b	b	-	b	a	a	b	a	a	b	a
LG2	38.93	SBN3174	a	b	b	b	b	a	a	b	a	a	b	-	-	a	a	a	b	a	b	-	a	b	a	b	-	b	b	b	a	a	-	b	-	-	b	a	b	b	-	b	a	a	b	a	a	b	a
LG2	38.93	SBN3166	a	b	b	b	b	-	a	b	a	a	b	-	-	a	a	a	b	a	b	-	a	b	a	b	-	b	b	b	a	a	-	b	-	-	b	-	b	b	-	b	a	a	b	a	a	b	a
LG2	38.98	SBN3167	a	b	b	b	-	a	a	b	a	a	b	b	-	a	a	a	b	a	b	-	-	b	a	b	-	b	b	b	a	a	-	b	-	-	b	-	b	b	-	b	a	a	b	a	a	b	-
LG2	39	SBN3171	a	b	b	-	b	a	a	b	a	a	-	-	-	a	a	a	b	a	b	-	a	b	a	-	-	-	b	b	a	a	-	b	a	-	b	a	b	b	-	b	a	a	b	a	a	-	-
LG2	39.01	SBN3162	a	b	-	b	-	-	a	b	a	a	b	-	-	a	a	a	b	a	b	-	a	b	a	b	-	-	b	b	a	a	-	b	-	-	b	a	b	b	-	-	a	a	b	-	-	-	a
LG2	39.02	SBN3163	a	b	b	b	b	a	a	b	a	a	b	a	-	a	a	a	b	a	b	-	-	b	a	b	-	b	b	b	a	a	-	b	-	-	b	a	b	b	-	b	a	a	b	a	a	b	a
LG2	39.06	SBN3169	a	b	b	b	b	a	a	b	a	a	b	-	-	a	a	a	b	a	b	-	a	b	a	b	-	b	b	b	a	a	-	b	-	-	b	a	b	-	-	b	a	a	b	a	a	b	a
LG2	39.07	SBN3179	a	b	-	b	b	a	a	b	a	a	b	a	-	a	a	a	b	a	b	-	a	b	a	b	-	b	b	b	a	a	-	b	a	-	b	a	b	b	-	b	a	a	-	-	a	b	-
LG2	39.07	SBN3175	a	b	-	b	-	a	a	b	a	a	b	-	-	a	a	a	b	a	b	-	a	b	a	b	-	b	b	b	a	a	-	b	-	-	b	a	b	b	-	-	a	a	b	a	a	-	a
LG2	39.08	SBN3176	a	b	-	b	-	a	a	b	a	a	b	-	-	a	a	a	b	a	b	-	a	b	a	b	-	b	b	b	a	a	-	b	-	-	b	a	b	b	-	-	a	a	b	a	a	-	a
LG2	39.14	SBN1789	a	b	b	b	b	a	a	b	a	a	b	b	-	a	a	a	b	a	b	-	-	b	a	b	-	b	b	b	a	a	-	b	a	-	b	a	b	-	-	b	a	a	b	a	a	b	a
LG2	39.21	SBN1922	a	b	-	b	b	a	a	b	a	a	b	b	-	a	a	a	b	a	b	-	a	b	a	b	-	b	b	b	a	a	-	b	a	-	b	a	b	-	-	b	a	a	b	a	a	b	-
LG2	39.25	SBN1344	a	b	b	b	b	a	a	b	a	a	-	a	-	a	a	a	b	a	b	-	a	b	a	b	-	b	b	b	a	a	-	b	a	-	b	a	b	b	-	-	a	a	b	a	-	b	-
LG2	39.3	SBN2007	a	b	b	b	b	a	a	b	a	a	b	a	-	a	a	a	b	a	b	-	a	b	a	b	-	b	b	b	a	a	-	b	h	-	b	a	b	b	-	b	a	a	b	a	a	b	a
LG2	39.35	SBN622	-	b	b	b	b	a	a	b	a	a	-	a	-	a	a	a	b	a	b	-	a	-	a	b	-	-	b	b	a	a	-	b	a	-	b	-	b	b	-	b	a	a	b	a	-	b	a
LG2	39.46	SBN2005	a	b	b	b	b	a	a	b	a	a	b	h	-	a	a	a	b	a	b	-	a	b	a	b	-	b	b	b	a	a	-	b	a	-	b	a	b	-	-	b	a	a	-	a	a	b	a
LG2	39.54	SBN1220	a	b	b	b	b	a	a	b	a	a	b	a	-	a	-	a	b	a	b	-	a	b	a	-	-	b	b	b	a	a	-	b	a	-	b	a	b	-	-	b	a	a	b	-	-	b	-
LG2	39.66	SBN987	a	b	-	b	b	-	a	b	-	a	-	a	-	a	a	a	b	a	-	-	-	b	-	b	-	b	b	b	a	a	-	b	b	-	b	a	b	b	-	-	a	a	b	-	-	-	-
LG2	39.75	SBN919	a	b	b	b	b	a	a	b	a	a	b	a	-	a	a	a	b	a	b	-	a	b	a	b	-	b	b	b	a	a	-	b	b	-	b	a	b	b	-	b	a	a	b	a	a	b	a
LG2	39.86	SBN3530	b	b	a	b	-	-	b	-	a	b	-	b	-	b	a	b	a	a	b	-	a	b	a	b	-	b	a	a	a	b	-	b	b	-	a	-	b	a	-	-	b	a	a	b	-	b	a
LG2	39.89	SBN1928	a	b	b	b	b	a	a	b	a	a	b	a	-	a	a	a	b	a	b	-	a	b	a	b	-	b	b	-	a	a	-	b	b	-	b	a	b	b	-	-	a	a	b	a	h	b	a
LG2	40.09	SBN1245	-	b	-	b	b	a	a	b	a	a	b	b	-	a	a	a	b	a	b	-	a	b	a	b	-	-	b	b	a	a	-	b	-	-	b	a	b	b	-	-	a	a	b	a	a	b	-
LG2	41.24	SBN925	-	b	b	b	b	a	-	b	-	a	b	b	-	a	a	a	-	a	b	-	-	b	-	b	-	b	b	-	a	a	-	-	-	-	-	-	b	b	-	b	-	a	-	a	-	b	a
LG2	43.08	SBN3184	a	b	-	-	b	a	a	b	b	a	b	-	-	a	a	a	b	a	b	-	a	b	a	b	-	b	b	b	a	-	-	b	-	-	b	-	b	b	-	b	a	a	b	a	b	b	a
LG2	43.71	SBN1419	a	b	-	b	b	a	a	b	b	a	b	b	-	a	a	a	b	a	-	-	a	b	a	-	-	-	b	b	a	h	-	b	a	-	b	a	b	b	-	b	a	a	b	a	b	b	a
LG2	52.1	SBN3154	b	a	-	a	b	-	b	-	a	b	-	b	-	a	a	b	a	a	a	-	a	b	a	b	-	b	a	a	-	b	-	a	b	-	a	a	b	-	-	a	b	a	a	-	b	b	a
LG2	54.9	SBI021	a	b	b	a	a	a	a	b	b	b	b	b	b	b	a	b	a	a	b	-	b	b	a	a	a	b	b	b	b	a	a	b	b	b	b	a	b	h	h	b	b	a	b	a	b	b	a
LG3	0	SBN1357	b	-	-	b	-	a	-	a	b	b	-	-	-	b	-	a	a	a	a	-	b	b	b	-	-	b	-	-	-	a	-	b	a	-	a	b	a	b	-	a	b	b	b	b	-	b	b
LG3	3.24	HS184	b	a	a	b	b	a	a	a	b	b	b	a	a	b	b	a	a	a	b	a	b	b	b	b	b	b	b	a	b	a	b	b	a	b	a	b	a	a	b	a	b	b	a	b	b	b	b
LG3	7.61	SBN1644	-	a	a	-	b	a	a	a	-	b	b	b	-	b	b	a	a	a	a	-	a	a	b	-	-	a	a	a	b	a	-	b	-	-	a	b	a	a	-	a	b	b	a	a	a	-	-
LG3	7.73	SBN1470	b	a	a	b	b	a	a	a	b	b	b	b	-	b	b	a	a	a	a	-	b	a	b	b	-	a	a	a	b	a	-	b	h	-	a	b	a	a	-	a	b	b	a	a	-	b	b
LG3	7.85	SBN335	b	-	-	b	-	-	a	a	-	b	-	a	-	-	b	a	-	-	-	-	-	a	-	-	-	a	-	a	b	-	-	b	a	-	a	b	a	a	-	a	-	-	a	a	a	b	b
LG3	7.99	SBN838	b	a	-	b	b	-	-	a	b	b	b	b	-	b	-	a	a	a	a	-	-	a	b	b	-	b	a	a	b	a	-	b	a	-	a	b	a	a	-	a	b	b	a	a	a	b	b
LG3	8.15	SBN1736	b	a	-	b	-	a	a	a	b	b	b	a	-	b	b	a	a	a	a	-	a	a	b	b	-	a	a	-	b	a	-	-	a	-	a	-	a	a	-	a	b	b	a	a	a	-	b
LG3	8.33	SBN1894	b	a	a	b	b	a	a	a	b	b	b	b	-	b	b	a	a	a	a	-	b	a	-	b	-	b	a	a	b	a	-	b	a	-	a	b	a	a	-	a	b	b	a	a	a	b	-
LG3	8.35	SBN2809	b	a	a	b	b	-	a	a	b	b	b	-	-	b	b	a	a	a	a	-	-	a	b	b	-	-	a	-	b	a	-	-	a	-	a	-	a	a	-	-	b	b	a	-	a	b	-
LG3	8.38	SBN2806	b	a	a	-	b	a	a	a	b	b	-	a	-	b	b	a	a	a	a	-	-	a	-	b	-	a	a	a	b	a	-	b	-	-	a	b	a	a	-	a	-	b	a	-	a	b	b
LG3	8.38	SBN2805	b	a	a	-	b	a	a	a	b	b	-	a	-	b	b	a	a	a	a	-	-	a	-	b	-	a	a	a	b	a	-	b	-	-	a	b	a	a	-	a	-	b	a	-	a	b	b
LG3	8.45	SBN2803	b	a	a	b	b	a	a	a	b	b	b	-	-	b	b	a	a	a	a	-	-	a	b	b	-	-	a	a	b	a	-	b	a	-	a	b	a	a	-	a	b	b	a	a	a	b	b
LG3	8.5	SBN2804	b	a	a	b	b	a	a	a	b	b	b	-	-	b	b	a	a	a	a	-	-	a	b	b	-	-	a	a	b	a	-	b	-	-	a	b	a	a	-	a	b	b	a	a	a	b	b
LG3	8.55	SBN1199	b	a	a	b	b	a	-	a	b	b	-	b	-	b	b	a	-	-	a	-	-	a	-	b	-	b	a	a	b	a	-	-	b	-	a	b	a	-	-	a	b	b	-	-	a	b	b
LG3	8.61	SBN2811	b	a	-	b	b	-	a	a	b	b	b	-	-	b	b	a	a	a	a	-	-	a	b	b	-	a	a	a	b	a	-	b	-	-	a	b	a	a	-	a	b	b	a	-	a	-	-
LG3	8.62	SBN2796	b	a	a	b	-	a	a	a	b	b	b	-	-	b	-	a	a	a	a	-	a	a	b	b	-	-	a	a	b	a	-	b	-	-	a	-	a	a	-	a	b	b	-	-	a	b	b
LG3	8.62	SBN2810	b	a	-	b	b	a	a	a	b	b	b	-	-	b	b	a	a	a	a	-	-	a	b	b	-	-	a	a	b	a	-	b	-	-	a	b	a	a	-	a	b	b	a	a	-	b	b
LG3	8.64	SBN2797	b	a	a	b	b	a	a	a	b	b	b	-	-	b	-	a	a	a	a	-	-	a	b	b	-	-	a	a	b	a	-	b	-	-	a	b	a	a	-	a	b	b	-	a	a	b	b
LG3	8.68	SBN2798	b	a	a	b	b	a	a	a	b	b	b	-	-	b	-	a	a	a	a	-	-	a	b	b	-	-	a	a	b	a	-	b	-	-	a	b	a	a	-	a	b	b	a	a	a	b	b
LG3	8.84	SBN2802	b	a	a	b	b	a	a	a	b	b	b	-	-	b	-	a	a	a	a	-	-	a	b	b	-	-	a	-	b	a	-	b	b	-	a	b	a	a	-	a	b	b	a	a	-	b	b
LG3	8.84	SBN2800	b	a	a	b	b	a	a	a	b	b	b	-	-	b	-	a	a	a	a	-	-	a	b	b	-	-	a	-	b	a	-	b	b	-	a	b	a	a	-	a	b	b	a	a	-	b	b
LG3	8.86	SBN2817	b	a	a	b	b	a	a	a	b	b	b	-	-	b	b	a	a	a	a	-	a	a	b	b	-	-	a	a	b	a	-	b	-	-	a	b	a	a	-	a	b	b	a	a	a	b	b
LG3	8.9	SBN2808	b	a	a	b	b	-	a	a	-	b	b	-	-	b	b	a	a	a	a	-	-	a	-	b	-	-	a	a	b	a	-	b	-	-	a	b	a	a	-	a	b	b	a	-	a	b	-
LG3	8.9	SBN2807	b	a	a	b	b	-	a	a	-	-	b	-	-	b	b	a	a	a	a	-	-	a	-	b	-	-	a	a	b	a	-	b	-	-	a	b	a	a	-	-	b	b	a	-	a	b	-
LG3	9.19	SBN1886	b	a	a	b	b	a	a	a	b	b	b	a	-	b	b	a	a	a	a	-	a	a	b	b	-	a	a	a	b	a	-	b	b	-	a	b	a	a	-	a	b	b	a	a	a	b	b
LG3	9.34	SBN1671	b	a	a	b	b	-	a	a	b	b	-	a	-	b	b	a	a	a	a	-	a	a	b	b	-	a	-	a	b	a	-	b	a	-	a	b	a	a	-	a	b	b	a	-	a	b	b
LG3	9.4	SBN1941	b	a	a	b	b	a	a	a	b	b	b	a	-	b	b	a	a	a	a	-	a	a	b	b	-	a	a	a	b	a	-	b	a	-	a	b	a	a	-	a	b	b	a	a	a	b	b
LG3	9.7	SBN1174	b	a	a	-	b	a	a	a	b	b	b	a	-	b	b	a	a	a	-	-	a	a	b	b	-	b	-	a	b	a	-	-	a	-	a	b	a	a	-	a	-	b	a	a	-	b	b
LG3	10.14	SBN1631	b	a	a	b	b	-	a	a	b	b	-	b	-	b	b	a	a	a	a	-	a	a	b	b	-	a	a	a	b	a	-	b	a	-	a	b	a	a	-	a	b	b	a	a	a	b	b
LG3	13.06	SBI013	b	a	h	b	b	a	a	a	b	b	b	b	a	b	b	a	a	a	a	b	a	a	b	b	b	a	a	a	b	a	b	b	a	b	a	b	a	a	b	a	b	b	a	a	a	b	b
LG3	16.94	SBI033	b	a	a	b	b	a	a	a	-	b	-	h	a	b	b	a	a	a	a	b	a	b	b	b	b	h	h	a	b	a	b	a	a	b	a	b	a	a	-	a	b	b	b	b	b	b	b
LG3	23.79	SBN257	-	-	a	b	-	-	a	a	b	b	a	-	-	b	b	b	a	a	a	-	a	b	-	b	-	-	h	-	a	a	-	b	-	-	-	-	a	a	-	a	b	b	-	b	b	b	b
LG3	30.8	SBN1685	b	a	a	b	b	b	a	a	-	a	-	a	-	b	b	b	b	a	a	-	a	b	b	b	-	b	b	b	a	a	-	b	a	-	b	b	a	a	-	a	b	b	b	-	a	b	a
LG3	36.52	SBN1260	a	a	-	b	-	b	b	a	a	a	a	a	-	b	b	b	b	b	b	-	b	a	b	a	-	a	b	b	a	a	-	a	a	-	b	b	a	-	-	b	b	b	b	a	-	a	b
LG3	38.36	SBN1328	a	a	a	b	b	b	a	a	a	a	a	a	-	b	b	b	b	a	a	-	b	b	b	b	-	a	b	b	a	a	-	a	a	-	b	b	a	a	-	-	b	-	b	a	a	b	b
LG3	38.82	SBN1703	a	a	a	b	b	b	a	h	a	a	a	a	-	b	b	b	b	a	a	-	b	b	b	b	-	a	b	b	a	a	-	a	a	-	b	b	a	a	-	b	b	b	b	a	a	b	b
LG3	38.98	SBN1645	a	a	-	b	b	b	a	a	a	a	-	-	-	b	-	b	b	a	a	-	a	b	b	b	-	a	b	b	a	a	-	-	a	-	b	b	a	-	-	b	b	-	b	-	-	-	-
LG3	39.15	SBN2026	a	a	-	b	b	b	a	a	a	a	a	a	-	b	b	b	b	a	a	-	a	b	b	b	-	a	b	b	a	a	-	a	a	-	b	b	a	a	-	b	b	b	b	a	-	b	-
LG3	39.26	SBN596	a	a	a	b	b	-	a	a	a	a	a	a	-	b	-	b	b	a	a	-	-	b	b	b	-	a	-	b	a	a	-	a	a	-	b	b	a	a	-	b	-	-	b	-	-	b	b
LG3	39.5	SBN2444	a	a	a	b	-	b	a	a	a	a	a	a	-	b	-	b	b	a	a	-	-	b	b	b	-	a	b	-	a	a	-	a	a	-	b	b	a	a	-	b	b	b	b	-	a	-	b
LG3	39.52	SBN2440	a	a	a	b	b	b	a	-	a	a	a	a	-	b	b	b	b	a	a	-	-	b	b	b	-	a	b	b	a	a	-	a	a	-	b	b	a	a	-	b	b	-	b	a	-	b	-
LG3	39.53	SBN2435	a	a	a	b	b	b	a	-	a	a	a	a	-	b	b	b	b	a	a	-	-	b	b	b	-	a	b	b	a	-	-	a	a	-	b	b	a	-	-	b	b	b	b	-	-	b	b
LG3	39.53	SBN2434	a	a	a	b	b	b	a	-	a	a	a	a	-	b	b	b	b	a	a	-	-	b	b	b	-	a	b	b	a	-	-	a	a	-	b	b	a	-	-	b	b	b	b	-	-	b	b
LG3	39.55	SBN2438	a	a	-	b	b	b	a	a	a	a	a	a	-	b	b	b	b	a	a	-	-	b	-	b	-	a	b	b	a	a	-	a	a	-	b	b	a	a	-	b	b	b	b	a	a	b	b
LG3	39.56	SBN2443	a	a	-	b	b	b	a	-	a	a	a	a	-	b	b	b	b	a	a	-	a	b	b	b	-	a	b	b	a	a	-	a	a	-	b	b	a	a	-	b	b	b	-	a	-	b	b
LG3	39.57	SBN2442	a	a	-	b	b	b	a	-	a	a	a	a	-	b	b	b	b	a	a	-	a	b	b	b	-	a	b	b	a	a	-	a	a	-	b	b	a	a	-	b	b	b	-	a	a	b	b
LG3	39.61	SBN2432	a	a	-	b	b	b	a	-	a	a	a	a	-	b	b	b	b	-	a	-	-	b	b	b	-	a	b	b	a	a	-	-	a	-	b	b	a	a	-	b	b	b	b	-	a	-	b
LG3	39.68	SBN1005	a	a	a	b	b	-	a	a	a	a	a	a	-	b	b	b	b	a	a	-	a	b	-	-	-	a	b	b	a	a	-	a	a	-	b	b	a	a	-	b	b	b	b	a	a	-	b
LG3	39.85	SBN2431	a	a	-	b	b	-	-	-	-	a	a	a	-	b	b	b	b	-	a	-	-	b	b	-	-	-	b	b	-	a	-	a	-	-	b	b	a	a	-	b	b	b	b	a	-	b	b
LG3	39.94	SBN2447	a	a	a	b	b	b	a	-	-	a	a	a	-	b	b	b	b	a	a	-	b	b	b	b	-	a	b	b	a	a	-	a	a	-	b	b	a	a	-	b	b	b	b	a	-	b	b
LG3	40.17	SBN1800	a	a	a	b	b	b	a	a	a	a	a	a	-	b	b	b	b	a	a	-	a	b	b	b	-	a	b	b	a	a	-	a	a	-	b	-	a	a	-	b	b	b	-	a	a	-	b
LG3	40.46	SBN1364	-	a	-	b	-	b	a	a	-	a	-	-	-	b	b	b	-	a	-	-	a	b	-	-	-	a	b	b	-	a	-	a	a	-	b	b	a	a	-	-	b	b	b	a	a	b	b
LG3	41.02	SBN1677	a	a	-	b	b	b	a	b	a	a	a	a	-	b	b	b	b	a	a	-	-	b	b	b	-	-	b	b	a	a	-	a	-	-	b	b	a	a	-	b	b	b	-	a	-	b	b
LG3	50.18	SBN2452	a	a	a	b	b	b	b	-	a	a	a	a	-	-	b	b	b	b	b	-	b	a	b	a	-	a	b	-	a	a	-	a	a	-	b	-	a	b	-	b	b	b	b	-	a	-	b
LG3	50.23	SBN2453	a	a	a	b	b	b	b	-	a	a	a	a	-	-	b	b	b	b	b	-	b	a	b	a	-	a	b	-	a	a	-	a	a	-	b	-	a	b	-	b	b	b	b	-	a	-	b
LG3	50.37	SBN2456	a	a	-	b	b	-	-	-	a	a	a	a	-	-	b	b	b	b	b	-	b	a	b	-	-	a	b	-	a	a	-	a	a	-	b	b	a	-	-	b	b	b	b	a	a	a	b
LG3	50.38	SBN2457	a	a	-	b	b	-	-	-	a	a	a	a	-	-	b	b	b	b	b	-	b	a	b	-	-	a	b	-	a	a	-	a	a	-	b	b	a	-	-	b	b	b	b	a	a	a	b
LG3	50.38	SBN2458	a	a	-	b	b	-	-	-	a	a	a	a	-	-	b	b	b	b	b	-	b	a	b	-	-	a	b	-	a	a	-	a	a	-	b	b	a	-	-	b	b	b	b	a	-	a	b
LG3	50.76	SBN2460	a	a	a	-	b	-	b	b	a	a	a	a	-	-	b	b	b	-	-	-	b	a	b	a	-	a	-	-	a	a	-	-	-	-	b	-	a	b	-	-	-	b	b	-	-	a	b
LG3	50.77	SBN2459	a	a	a	-	b	-	b	b	a	a	a	a	-	-	b	b	b	-	-	-	b	a	b	a	-	a	-	-	a	a	-	-	-	-	b	-	a	b	-	-	-	b	b	-	-	a	b
LG3	51.14	SBN1331	a	a	a	b	b	b	b	b	a	a	a	a	-	a	b	b	b	b	b	-	b	a	b	a	-	a	b	b	a	a	-	a	-	-	b	b	a	b	-	b	b	b	b	a	a	a	b
LG3	51.71	SBN902	a	a	-	b	b	b	b	a	-	a	a	a	-	h	b	b	b	b	b	-	b	a	b	a	-	a	b	-	-	a	-	a	a	-	b	b	a	a	-	-	b	b	-	a	a	a	b
LG3	55.11	SBN2475	a	a	-	-	b	b	b	b	a	a	a	a	-	-	-	b	b	b	b	-	-	a	-	-	-	a	-	-	a	a	-	b	a	-	b	b	a	a	-	b	b	b	b	a	a	a	b
LG3	55.27	SBN1818	a	a	-	b	b	b	b	b	a	a	a	a	-	h	-	b	b	b	b	-	-	a	-	a	-	a	b	-	a	a	-	b	a	-	b	b	a	a	-	b	b	b	b	a	a	a	b
LG3	61.22	GSSR105	b	a	b	b	b	b	b	a	b	a	a	h	b	a	a	b	b	a	a	b	b	a	b	a	b	a	b	a	h	a	a	a	a	a	a	a	b	b	b	a	a	b	b	b	b	a	b
LG3	71.53	SBN2914	b	a	b	b	-	b	b	a	b	a	a	b	-	-	a	b	b	-	a	-	a	a	-	a	-	a	b	b	a	a	-	a	-	-	a	a	b	b	-	a	a	b	-	b	b	a	b
LG3	74.45	SBN2908	a	-	b	b	b	b	b	a	b	-	a	-	-	b	b	b	b	a	a	-	a	-	a	a	-	a	b	b	a	a	-	a	a	-	a	a	a	b	-	-	a	a	b	a	a	a	b
LG3	74.51	SBN2906	a	-	b	b	b	b	b	a	b	a	a	-	-	b	b	b	b	a	a	-	a	-	a	a	-	a	b	b	a	a	-	a	a	-	a	a	a	b	-	-	a	a	b	a	a	a	b
LG3	74.52	SBN2905	-	a	b	b	b	b	b	a	b	a	a	-	-	b	b	b	b	a	a	-	a	a	a	a	-	-	b	-	a	a	-	a	a	-	a	-	a	b	-	a	a	-	b	a	a	-	b
LG3	74.98	SBN2909	a	-	-	b	b	b	b	a	b	-	-	-	-	b	b	b	b	a	a	-	a	-	a	a	-	a	b	b	a	a	-	a	a	-	a	a	a	b	-	-	a	a	b	b	b	a	b
LG3	75.03	SBN2907	a	-	b	b	b	b	b	a	b	a	b	-	-	b	b	b	b	a	a	-	a	-	a	a	-	a	b	b	a	a	-	a	a	-	a	a	a	b	-	-	a	a	b	b	b	a	b
LG3	75.07	SBN2904	-	a	b	b	b	b	b	a	b	a	b	-	-	b	b	b	b	a	a	-	a	a	a	a	-	-	b	-	a	a	-	a	a	-	a	-	a	b	-	a	a	-	b	b	b	-	b
LG3	76.4	SBN2901	a	a	-	b	b	b	b	-	-	a	a	-	-	b	b	b	b	a	a	-	-	a	a	a	-	a	b	b	a	a	-	a	a	-	a	a	a	-	-	a	a	a	b	a	a	a	b
LG3	76.42	SBN2902	a	a	-	b	b	b	b	-	-	a	a	-	-	b	b	b	b	a	a	-	-	a	a	a	-	a	b	b	a	a	-	a	a	-	a	a	a	-	-	a	a	a	b	a	a	a	b
LG3	77.71	SBN1034	b	a	b	b	b	b	b	a	b	a	a	b	-	b	a	b	b	a	a	-	a	a	b	a	-	a	b	b	a	a	-	a	-	-	a	a	b	b	-	a	a	b	-	-	b	a	b
LG3	82.99	SBN2898	a	a	b	b	b	b	b	a	b	a	a	a	-	b	a	b	-	a	a	-	a	a	a	a	-	a	b	-	a	a	-	a	a	-	a	a	a	b	-	a	a	b	b	-	b	a	-
LG3	83.25	SBN1349	a	a	b	b	b	b	b	a	b	a	a	a	-	b	a	b	-	a	a	-	a	a	a	a	-	a	b	a	a	a	-	a	a	-	a	a	a	b	-	a	a	b	b	-	b	a	-
LG4	0	ZM1488	a	b	b	a	a	a	b	a	b	a	b	a	b	b	b	a	a	b	b	b	a	b	h	a	b	a	b	a	b	b	b	b	a	a	a	a	a	b	a	b	b	b	a	b	b	a	a
LG4	2.87	ZM1197	a	b	b	a	a	a	b	-	a	a	b	a	h	a	b	a	a	b	b	b	h	b	a	a	b	a	b	a	a	a	b	b	h	a	b	a	b	b	a	b	a	b	a	b	b	a	a
LG4	10.44	SBI035	a	b	b	a	a	a	b	b	b	a	b	a	h	a	b	a	a	b	b	b	b	b	b	a	b	a	b	a	a	a	h	b	h	a	a	a	b	b	a	b	b	b	a	b	b	a	a
LG4	12.29	SBN1381	a	b	-	a	a	a	b	b	a	a	b	a	-	h	b	a	a	b	b	-	b	b	b	a	-	-	b	a	-	-	-	b	h	-	a	a	b	-	-	b	b	b	a	b	b	-	a
LG4	12.52	SBN1449	a	b	b	a	a	a	b	b	a	a	b	a	-	b	b	a	a	b	b	-	-	b	b	a	-	a	b	a	a	a	-	h	h	-	a	a	b	b	-	b	b	-	a	b	b	-	a
LG4	12.74	SBN3642	a	b	b	a	a	a	b	b	a	a	b	a	-	-	b	a	a	b	b	-	b	b	b	a	-	a	b	-	a	a	-	b	-	-	a	a	b	b	-	b	b	b	a	b	b	a	a
LG4	12.76	SBN3650	a	b	b	a	a	a	b	b	a	a	-	a	-	-	b	a	a	b	b	-	b	b	-	a	-	a	b	a	-	a	-	b	a	-	a	-	b	-	-	b	b	b	-	b	b	-	-
LG4	12.85	SBN1873	a	b	-	a	a	a	b	b	a	a	b	a	-	b	b	a	a	b	b	-	b	b	b	a	-	a	b	a	a	a	-	b	a	-	a	a	b	b	-	b	b	b	a	b	b	a	a
LG4	12.85	SBN3641	a	b	-	-	-	a	b	b	a	a	-	a	-	-	b	a	a	b	b	-	b	b	b	a	-	a	b	a	a	a	-	b	-	-	a	a	b	b	-	-	b	b	a	b	b	a	a
LG4	12.97	SBN3639	a	b	-	a	a	a	b	b	a	a	b	a	-	b	b	a	-	b	b	-	b	b	-	a	-	a	b	a	a	a	-	b	a	-	a	a	b	b	-	b	b	-	a	b	b	a	a
LG4	13.03	SBN3656	a	b	b	a	a	a	b	b	a	a	b	a	-	-	b	a	a	b	b	-	b	b	b	a	-	a	b	a	a	a	-	b	-	-	a	a	b	b	-	b	b	b	a	-	b	a	-
LG4	13.08	SBN1897	a	b	b	a	a	a	b	b	a	a	b	a	-	a	b	a	a	b	b	-	b	b	b	a	-	a	b	a	a	a	-	b	a	-	a	a	b	-	-	b	b	b	a	b	b	a	a
LG4	13.35	SBN1371	a	b	-	a	-	a	b	b	a	a	-	a	-	b	b	a	a	-	b	-	b	b	-	a	-	a	b	a	a	a	-	b	h	-	a	a	b	-	-	-	b	b	a	b	b	-	a
LG4	13.42	SBN1577	a	b	b	a	a	a	b	b	a	a	b	a	-	b	b	a	a	b	b	-	b	b	b	a	-	a	b	a	a	a	-	b	a	-	a	-	b	b	-	b	b	b	a	-	-	a	a
LG4	13.88	SBN1605	a	b	b	a	a	a	b	b	a	a	b	a	-	a	b	a	a	b	b	-	b	b	b	a	-	a	b	h	a	a	-	b	a	-	a	a	b	b	-	b	b	b	a	-	b	a	a
LG4	24.45	SBN3538	a	b	-	a	a	a	a	a	b	a	b	b	-	-	b	a	-	b	b	-	b	b	b	a	-	a	b	b	a	a	-	b	-	-	a	a	b	b	-	b	b	a	a	a	a	-	a
LG4	24.92	SBN1292	a	b	b	a	a	a	a	a	b	a	b	b	-	a	b	a	a	b	b	-	b	b	b	a	-	a	b	b	a	a	-	b	h	-	a	a	b	b	-	b	b	a	a	a	a	a	a
LG4	27.22	SBN3539	-	b	b	a	a	a	a	a	b	a	b	a	-	-	b	a	a	-	b	-	b	-	-	a	-	a	b	b	b	b	-	b	a	-	a	a	b	b	-	-	b	-	a	-	-	a	b
LG4	40.6	SBN1040	b	b	b	a	a	a	a	a	a	a	a	b	-	b	b	a	a	a	b	-	b	b	-	a	-	a	b	-	a	b	-	a	a	-	a	-	b	-	-	b	b	-	a	a	a	a	-
LG4	40.84	SBN3191	b	b	-	a	a	a	-	a	a	a	a	-	-	b	b	a	a	a	b	-	b	b	-	a	-	a	b	-	a	-	-	a	-	-	a	-	b	-	-	b	b	-	-	a	a	a	-
LG4	41.01	SBN3190	b	b	-	a	a	a	-	a	a	a	a	-	-	b	b	a	a	a	b	-	b	b	-	a	-	a	b	-	a	-	-	a	-	-	a	-	b	-	-	b	b	a	-	a	a	a	-
LG4	41.88	SBN3189	b	b	b	a	a	a	a	a	a	a	a	b	-	-	b	a	a	a	b	-	-	b	-	a	-	a	-	-	-	-	-	a	a	-	a	b	b	a	-	b	b	a	a	-	a	a	-
LG4	42.21	SBN1379	b	b	b	a	a	a	a	a	a	a	a	b	-	b	b	a	a	a	b	-	h	b	-	a	-	a	-	a	-	b	-	a	a	-	a	b	b	a	-	b	b	-	a	a	a	a	-
LG4	42.84	SEM027	b	b	a	a	a	a	a	b	a	a	a	b	b	a	b	a	a	a	b	b	h	b	b	a	h	a	b	a	a	b	a	a	a	a	a	b	a	b	b	b	b	a	a	h	h	a	a
LG4	43.32	SBN1185	b	b	b	a	a	a	a	a	a	a	a	b	-	b	b	a	a	a	b	-	-	b	b	a	-	a	b	h	a	b	-	a	a	-	a	b	b	a	-	b	b	a	-	a	-	a	a
LG4	43.65	SBN3188	b	b	b	a	a	a	a	a	a	a	-	b	-	-	-	a	a	a	b	-	-	b	b	-	-	-	b	a	a	b	-	a	a	-	a	b	b	a	-	b	b	a	-	-	-	a	a
LG4	43.68	SBN3186	-	b	-	a	a	a	a	a	a	a	a	b	-	a	b	a	a	a	b	-	a	b	b	a	-	a	b	a	a	b	-	a	a	-	a	b	b	a	-	a	b	a	a	a	a	a	-
LG4	43.84	SBN1448	b	b	h	a	a	a	a	a	a	a	a	b	-	a	b	a	a	a	b	-	a	b	b	a	-	a	b	h	a	b	-	a	a	-	a	b	b	a	-	a	b	a	a	a	a	a	-
LG4	44.23	SBN955	-	b	a	a	a	-	a	-	a	a	a	b	-	a	b	-	a	a	b	-	a	b	-	-	-	a	b	-	-	b	-	-	a	-	a	-	b	a	-	-	b	a	-	a	-	-	-
LG4	45.9	SBN1236	b	b	a	a	a	a	a	b	a	a	-	b	-	a	-	a	a	a	b	-	b	b	b	-	-	-	-	a	-	b	-	-	a	-	a	-	b	a	-	b	b	-	a	b	-	a	a
LG4	46.73	SBN438	b	b	-	a	a	-	a	b	a	a	a	b	-	a	b	a	-	b	b	-	b	b	b	a	-	a	b	a	a	a	-	a	h	-	a	-	b	a	-	-	b	a	a	b	-	a	a
LG4	51.94	SBN1495	b	b	-	a	a	b	a	b	a	b	a	b	-	a	b	a	a	a	b	-	b	b	b	a	-	a	b	a	a	b	-	a	a	-	a	b	b	a	-	a	a	-	-	-	a	-	a
LG4	52.84	SBN1092	b	b	-	a	-	b	a	b	b	b	a	b	-	a	-	a	a	a	b	-	b	b	b	a	-	a	b	a	a	b	-	a	a	-	-	b	b	a	-	-	-	-	a	-	-	a	-
LG4	53.36	SBN2917	b	b	a	-	a	b	-	b	a	b	a	b	-	a	a	a	a	a	b	-	-	b	b	a	-	-	b	a	a	b	-	a	-	-	a	b	b	a	-	a	a	a	-	-	a	-	a
LG4	53.39	SBN2918	b	b	a	-	a	b	-	b	a	b	a	b	-	a	a	a	a	a	b	-	-	b	b	a	-	-	b	a	a	b	-	a	-	-	a	b	b	a	-	a	a	a	-	-	a	-	a
LG4	53.74	SBN1514	b	b	-	a	a	b	a	b	a	b	-	b	-	a	a	a	a	a	b	-	a	b	b	a	-	a	b	b	a	b	-	a	a	-	a	b	b	-	-	a	a	a	-	a	-	-	-
LG4	54.09	SBN2021	b	b	a	a	a	-	a	b	b	b	a	b	-	a	-	a	a	a	b	-	a	b	b	a	-	a	b	a	a	b	-	a	a	-	a	b	b	-	-	a	a	a	a	a	a	a	a
LG4	54.42	SBN2926	b	b	-	a	a	b	-	b	b	b	a	b	-	a	a	a	a	a	b	-	-	b	b	a	-	a	b	-	-	b	-	a	a	-	a	b	b	a	-	a	a	a	a	b	a	a	-
LG4	54.65	SBN2915	b	b	a	a	a	-	a	b	-	b	a	b	-	a	a	a	a	a	b	-	b	b	b	a	-	a	b	a	a	b	-	a	a	-	a	b	b	a	-	a	a	a	-	-	a	a	a
LG4	54.66	SBN2916	b	b	a	a	a	-	a	b	-	b	a	b	-	a	a	a	a	a	b	-	b	b	b	a	-	a	b	a	a	b	-	a	a	-	a	b	b	a	-	a	a	a	-	-	a	a	a
LG4	54.87	SBN2924	b	b	a	a	a	b	a	b	b	b	a	b	-	a	a	a	a	a	b	-	-	b	b	a	-	a	b	-	-	b	-	a	a	-	a	b	b	a	-	-	a	a	-	a	a	-	a
LG4	54.9	SBN2923	b	b	-	a	a	b	a	b	b	b	a	b	-	a	a	a	a	a	b	-	-	b	b	a	-	a	b	-	-	b	-	a	a	-	a	b	b	a	-	a	a	-	-	-	a	-	a
LG4	55	SBN2921	b	-	a	a	a	b	a	b	b	b	a	b	-	a	a	a	a	a	b	-	-	b	-	a	-	a	b	-	a	b	-	a	a	-	a	b	b	a	-	a	a	a	a	-	-	a	a
LG4	55.02	SBN2920	b	-	a	a	a	b	a	b	b	b	a	b	-	a	a	a	a	a	b	-	-	b	-	a	-	a	b	-	a	b	-	a	a	-	a	b	b	a	-	a	a	a	a	-	a	a	a
LG4	55.09	SBN2925	b	b	-	a	-	-	-	b	b	b	a	b	-	a	a	a	a	a	b	-	b	b	b	a	-	a	b	-	-	b	-	a	-	-	a	b	b	a	-	-	a	a	-	a	a	-	-
LG4	55.27	SBN2928	b	b	a	a	a	b	a	b	b	b	a	b	-	a	a	a	a	a	b	-	-	b	b	a	-	a	b	-	a	b	-	a	a	-	a	b	b	a	-	a	a	a	a	b	a	a	a
LG4	55.3	SBN2929	b	b	a	a	a	b	a	b	b	b	a	b	-	a	a	a	a	a	b	-	-	b	b	a	-	a	b	-	a	b	-	a	a	-	a	b	b	a	-	a	a	a	a	b	a	a	a
LG4	55.56	SBN607	-	b	-	-	-	b	-	b	b	b	a	b	-	-	a	a	-	-	b	-	-	b	-	a	-	a	b	-	a	-	-	a	-	-	a	b	b	a	-	a	-	a	a	a	-	-	-
LG4	55.72	SBN2919	b	b	a	a	a	-	a	b	b	b	a	b	-	a	a	a	a	a	b	-	b	b	-	a	-	a	b	a	a	b	-	a	a	-	a	b	b	-	-	a	a	a	-	-	a	a	a
LG4	58.71	SBN2966	b	b	a	a	a	-	a	b	a	b	-	-	-	a	b	-	a	a	a	-	a	-	b	a	-	a	b	b	a	b	-	b	a	-	a	-	b	-	-	-	a	a	b	a	-	a	a
LG4	58.85	SBN388	b	b	a	a	-	b	a	b	a	b	-	b	-	a	a	a	a	a	a	-	b	-	b	a	-	a	b	-	a	b	-	-	a	-	a	-	b	a	-	a	a	a	-	-	-	a	-
LG4	58.96	SBN1726	b	-	a	a	a	a	a	b	a	b	a	b	-	a	a	a	a	-	-	-	a	b	-	a	-	a	b	b	a	b	-	b	a	-	a	b	-	a	-	a	a	a	b	-	a	-	a
LG4	59.09	SBN436	b	b	a	a	a	b	a	b	a	b	a	b	-	a	a	a	a	a	a	-	a	b	b	a	-	a	b	a	-	b	-	b	a	-	b	b	b	a	-	-	a	a	-	-	a	-	-
LG4	59.18	SBN1926	b	b	a	a	a	-	a	b	a	b	a	b	-	a	a	a	a	a	a	-	a	b	-	a	-	a	b	b	a	b	-	b	a	-	a	b	b	a	-	a	a	a	b	a	a	a	-
LG4	59.24	SBN1678	b	b	-	a	a	b	a	b	a	b	a	h	-	-	a	a	a	a	a	-	-	b	b	a	-	a	-	-	-	b	-	-	a	-	a	b	b	a	-	a	-	a	b	a	a	a	a
LG4	59.33	SBN896	b	b	-	a	a	a	a	b	a	b	a	a	-	a	a	a	a	a	a	-	b	-	-	a	-	a	b	b	a	b	-	-	-	-	a	b	b	a	-	a	a	a	b	a	a	a	-
LG4	59.43	SBN1859	b	b	-	a	a	a	a	b	a	b	a	b	-	a	a	a	a	a	a	-	h	b	b	a	-	a	b	b	a	b	-	b	a	-	a	b	b	a	-	-	a	a	b	a	a	a	a
LG4	59.5	SBN872	b	-	a	a	a	a	a	b	a	b	a	a	-	a	-	a	a	a	a	-	h	b	b	a	-	a	b	a	a	b	-	b	-	-	a	b	b	a	-	-	-	a	-	-	a	-	a
LG4	59.57	SBN1320	b	b	-	a	-	h	a	b	a	b	a	b	-	a	a	a	a	a	a	-	h	b	b	a	-	a	b	b	a	b	-	b	-	-	a	b	b	a	-	a	-	a	b	a	a	a	a
LG4	59.64	SBN1708	b	b	a	a	a	a	a	b	a	b	a	b	-	a	a	a	a	a	a	-	a	b	b	a	-	a	b	a	a	b	-	b	a	-	a	b	b	a	-	a	a	a	b	a	-	a	a
LG4	59.7	SBN1566	-	b	-	-	a	a	a	-	-	b	a	b	-	a	a	a	a	a	a	-	-	b	b	a	-	a	-	a	-	b	-	b	-	-	a	b	b	-	-	a	a	a	b	-	a	a	a
LG4	59.76	SBN1051	b	b	a	a	-	-	a	b	-	b	a	h	-	-	-	a	a	a	a	-	a	b	b	a	-	a	b	a	-	b	-	b	-	-	a	-	b	-	-	a	a	a	b	b	a	a	-
LG4	59.81	SBN1806	b	b	-	a	a	h	a	b	-	b	a	h	-	a	a	a	-	a	a	-	a	b	-	a	-	a	b	b	-	-	-	b	a	-	a	b	b	a	-	a	a	a	b	a	a	-	a
LG4	59.84	SBN1214	b	b	a	a	a	a	a	b	a	b	a	h	-	-	a	a	a	a	a	-	-	b	b	a	-	a	b	b	a	b	-	-	a	-	a	b	b	a	-	a	a	a	b	-	a	a	a
LG4	59.86	SBN1262	b	b	-	a	a	a	a	b	a	b	a	b	-	a	a	a	a	a	a	-	a	b	b	a	-	a	b	a	a	b	-	b	a	-	a	b	b	a	-	a	a	a	b	a	a	a	a
LG4	59.95	SBN1811	b	b	a	a	-	a	-	b	a	b	a	a	-	a	a	a	a	a	-	-	-	b	b	a	-	a	b	b	a	b	-	b	a	-	a	b	b	a	-	-	a	a	b	a	-	a	-
LG4	59.99	SBN693	-	b	a	a	a	h	a	b	-	b	a	a	-	a	a	a	a	a	a	-	h	b	-	a	-	a	b	a	a	b	-	-	a	-	a	-	b	a	-	-	a	a	b	a	-	-	a
LG4	60.05	SBN2947	b	b	a	a	a	a	a	b	a	b	a	-	-	a	a	a	a	a	a	-	-	b	-	a	-	a	b	-	a	b	-	b	a	-	a	b	b	a	-	a	a	a	b	a	a	a	a
LG4	60.1	SBN1186	b	b	a	a	a	b	a	b	-	b	a	a	-	a	a	a	a	a	a	-	b	b	b	a	-	a	b	b	a	b	-	b	a	-	a	b	b	a	-	a	a	a	b	a	a	a	a
LG4	60.12	SBN1366	b	b	a	a	a	b	a	b	a	b	a	a	-	a	a	a	a	a	a	-	b	b	b	a	-	a	b	b	a	b	-	b	-	-	a	b	b	a	-	a	a	a	b	a	a	a	a
LG4	60.16	SBN1476	b	b	a	a	a	b	a	b	a	b	a	b	-	a	a	a	a	a	a	-	a	b	b	a	-	a	b	b	a	b	-	b	a	-	a	b	b	a	-	a	a	a	b	a	-	a	a
LG4	60.19	SBN2000	b	b	a	a	a	h	a	b	a	b	a	a	-	a	a	a	a	a	a	-	h	b	b	a	-	a	b	a	a	b	-	b	a	-	a	b	b	a	-	a	a	a	-	a	a	a	a
LG4	60.21	SBN508	-	a	-	a	a	-	a	b	a	b	a	a	-	-	a	a	-	-	a	-	-	b	b	a	-	a	-	-	a	b	-	b	a	-	a	b	b	a	-	a	a	a	-	-	-	a	a
LG4	60.23	SBN1335	b	b	-	a	-	-	a	b	a	b	a	-	-	a	a	a	-	a	-	-	a	-	b	a	-	-	b	h	a	b	-	-	-	-	-	b	b	a	-	a	a	a	b	a	a	a	a
LG4	60.27	SBN1847	b	b	a	a	a	b	a	b	-	b	a	b	-	a	a	a	a	a	a	-	a	b	b	a	-	a	b	a	a	b	-	b	a	-	a	b	b	a	-	a	a	a	b	-	a	a	a
LG4	60.29	SBN2978	b	b	a	a	-	b	-	-	a	b	-	-	-	a	a	a	a	a	a	-	-	b	b	a	-	a	b	-	-	b	-	b	a	-	a	-	b	-	-	a	a	a	b	-	-	a	-
LG4	60.32	SBN1221	b	b	a	a	a	b	a	b	a	b	a	a	-	a	a	a	a	a	a	-	a	b	b	a	-	a	b	a	a	b	-	b	a	-	a	b	b	a	-	a	a	a	b	a	a	a	a
LG4	60.35	SBN450	-	b	a	a	a	b	a	b	a	b	-	h	-	a	a	a	a	a	a	-	b	b	b	a	-	a	b	b	a	-	-	b	a	-	a	b	b	a	-	-	a	-	-	a	a	a	-
LG4	60.38	SBN2932	b	b	a	a	a	-	a	b	b	b	a	b	-	a	a	a	a	a	a	-	-	b	b	a	-	a	b	-	a	b	-	b	a	-	a	-	b	a	-	a	a	a	b	a	a	a	a
LG4	60.39	SBN1902	b	b	a	a	a	h	a	b	a	b	a	b	-	a	a	a	a	a	a	-	b	b	b	a	-	a	b	b	a	b	-	b	a	-	a	b	b	a	-	a	a	a	b	a	a	a	a
LG4	60.43	SBN1853	b	b	a	a	a	b	a	b	a	b	a	a	-	a	a	a	a	-	a	-	a	b	b	a	-	a	b	b	a	b	-	b	a	-	a	b	b	a	-	a	-	a	b	a	a	a	a
LG4	60.45	SBN1119	b	b	a	a	a	b	a	b	a	b	a	a	-	a	a	a	a	a	a	-	a	b	b	a	-	a	b	b	a	b	-	b	a	-	a	b	b	a	-	a	a	a	b	a	a	a	a
LG4	60.49	SBN2976	b	b	a	a	-	b	a	-	a	b	-	b	-	a	a	a	a	a	a	-	a	b	b	a	-	a	b	-	-	b	-	b	a	-	a	b	b	a	-	a	a	a	b	-	-	-	-
LG4	60.53	SBN1795	b	b	a	a	a	b	a	b	a	b	a	a	-	a	a	a	a	a	a	-	h	b	b	a	-	a	b	a	a	b	-	b	a	-	a	b	b	a	-	a	a	a	b	a	a	a	a
LG4	60.56	SBN1921	b	b	-	a	a	b	a	b	a	b	a	b	-	a	a	a	a	a	a	-	a	b	b	a	-	a	b	b	a	b	-	b	a	-	a	b	b	a	-	a	a	a	b	a	a	a	a
LG4	60.6	SBN1037	-	b	-	a	a	b	a	b	-	b	a	-	-	-	a	a	a	-	a	-	-	b	-	a	-	a	b	-	a	b	-	-	-	-	a	-	-	-	-	a	-	a	-	a	a	a	a
LG4	60.62	SBN2937	b	b	a	a	a	-	a	b	a	b	a	b	-	a	a	-	a	a	a	-	a	b	-	a	-	a	b	-	-	b	-	b	a	-	a	b	b	-	-	a	a	-	-	a	a	a	a
LG4	60.65	SBN2999	b	b	a	a	a	b	a	b	a	b	-	b	-	a	-	a	a	-	-	-	a	b	-	a	-	a	-	b	a	b	-	b	-	-	a	b	b	a	-	a	a	a	-	a	a	a	a
LG4	60.66	SBN2949	b	b	-	a	a	a	a	b	a	b	a	b	-	a	a	a	a	a	a	-	-	b	b	a	-	-	b	a	a	b	-	b	a	-	a	b	b	a	-	a	a	a	b	a	-	a	-
LG4	60.68	SBN2938	b	b	a	a	a	-	a	b	a	b	a	b	-	a	a	a	a	a	a	-	a	b	-	a	-	a	b	-	-	b	-	b	a	-	a	b	b	-	-	a	a	a	-	a	a	a	a
LG4	60.69	SBN2998	b	b	-	a	a	b	a	b	a	b	-	b	-	a	-	a	a	-	-	-	a	b	-	a	-	a	-	-	a	b	-	b	-	-	a	b	b	a	-	a	a	a	-	a	a	a	a
LG4	60.7	SBN2939	b	b	a	a	a	-	a	b	a	b	-	b	-	a	a	a	a	a	a	-	a	b	-	a	-	a	b	-	-	b	-	b	a	-	a	b	b	-	-	a	a	a	-	a	a	a	a
LG4	60.72	SBN1582	b	b	a	a	a	b	a	b	a	b	a	b	-	a	a	a	a	a	a	-	a	b	b	a	-	a	b	b	a	b	-	b	a	-	a	-	b	a	-	a	a	a	b	a	a	-	a
LG4	60.74	SBN2944	b	b	-	a	-	b	a	b	a	b	a	-	-	a	a	a	a	a	a	-	-	b	b	a	-	a	-	b	a	b	-	b	a	-	a	b	b	a	-	a	a	a	b	a	a	a	a
LG4	60.76	SBN2980	b	b	-	a	-	-	-	b	a	b	a	-	-	a	a	a	a	-	-	-	a	b	b	a	-	-	-	-	-	b	-	b	a	-	a	b	-	a	-	a	-	a	-	-	-	a	a
LG4	60.77	SBN3000	b	b	a	a	a	b	a	-	-	b	a	-	-	a	a	a	a	a	a	-	b	b	b	a	-	a	b	b	a	b	-	b	a	-	a	b	b	a	-	a	a	a	b	a	-	a	a
LG4	60.8	SBN1825	b	b	a	a	a	b	a	b	a	b	-	a	-	a	a	a	a	a	a	-	h	b	-	a	-	a	b	a	a	b	-	b	a	-	a	b	b	a	-	a	a	a	b	-	a	a	a
LG4	60.82	SBN2990	b	b	-	a	a	b	a	b	a	b	a	-	-	a	a	a	a	a	a	-	-	b	b	a	-	a	b	-	a	b	-	b	a	-	a	b	b	-	-	a	a	a	b	a	a	a	a
LG4	60.83	SBN3009	-	b	a	a	-	b	a	b	a	b	a	a	-	a	a	a	a	a	-	-	b	b	b	a	-	a	b	b	a	b	-	b	a	-	a	b	b	a	-	a	a	a	b	a	a	a	a
LG4	60.84	SBN3010	b	b	a	a	-	b	a	b	a	b	a	a	-	a	a	a	a	a	-	-	b	b	b	a	-	a	b	b	a	b	-	b	a	-	a	b	b	a	-	a	a	a	b	a	a	a	a
LG4	60.86	SBN2985	b	b	-	a	a	-	-	b	a	b	a	-	-	a	a	a	-	a	a	-	a	b	b	a	-	a	b	-	-	b	-	b	a	-	a	b	b	a	-	a	a	a	b	a	a	a	-
LG4	60.88	SBN2945	b	b	-	a	-	b	a	b	a	b	-	-	-	a	a	a	a	a	a	-	-	b	b	a	-	a	-	b	a	b	-	b	a	-	a	b	b	a	-	a	a	a	b	a	a	a	a
LG4	60.89	SBN2940	b	-	a	a	a	b	a	b	a	b	a	-	-	a	a	a	a	a	a	-	-	b	b	a	-	a	b	-	a	b	-	b	a	-	a	b	b	a	-	a	a	a	b	a	a	a	a
LG4	60.89	SBN2965	b	b	-	a	a	-	a	b	a	b	-	a	-	a	a	a	a	a	a	-	-	b	b	a	-	a	b	-	a	b	-	b	a	-	a	b	b	a	-	a	a	a	b	a	a	a	a
LG4	60.91	SBN2992	b	b	a	a	a	b	a	b	a	b	a	-	-	a	a	a	a	a	a	-	-	b	b	a	-	a	b	-	a	-	-	b	a	-	a	b	b	a	-	a	a	a	b	a	a	a	a
LG4	60.92	SBN2030	b	b	a	a	a	b	a	b	a	b	a	a	-	a	-	a	a	a	a	-	a	b	b	-	-	a	b	b	a	b	-	b	a	-	a	b	b	-	-	a	a	a	b	a	a	-	-
LG4	60.93	SBN2964	b	b	-	a	a	-	a	b	a	b	-	-	-	a	a	-	-	a	a	-	-	b	b	a	-	a	b	-	a	b	-	b	a	-	-	b	b	a	-	a	a	a	b	a	a	a	a
LG4	60.94	SBN2984	b	b	-	-	a	-	-	b	a	b	a	-	-	a	a	a	-	a	a	-	a	b	b	a	-	a	b	-	-	b	-	b	a	-	a	b	b	a	-	a	a	a	b	a	-	a	-
LG4	60.95	SBN2145	b	b	a	a	a	b	a	b	a	b	a	a	-	a	a	a	a	-	a	-	a	-	b	a	-	a	-	-	a	b	-	-	-	-	a	b	b	a	-	a	-	a	b	a	a	a	a
LG4	60.96	SBN2960	b	b	a	a	a	-	a	b	a	b	a	-	-	a	a	a	a	a	a	-	a	b	-	a	-	a	b	-	a	b	-	b	a	-	a	b	b	a	-	-	a	a	b	a	a	a	a
LG4	61.01	SBN2996	b	b	a	a	-	-	a	b	a	b	-	b	-	a	a	a	a	a	a	-	-	b	b	a	-	a	b	-	a	b	-	b	a	-	a	b	b	a	-	a	a	a	b	a	a	a	a
LG4	61.02	SBN2989	b	b	a	a	a	-	a	b	a	b	a	b	-	a	a	a	a	a	a	-	b	b	-	a	-	a	b	-	a	b	-	b	a	-	a	b	b	a	-	a	a	a	b	a	a	a	a
LG4	61.02	SBN2997	b	b	a	a	-	-	a	b	a	b	-	b	-	a	a	a	a	a	a	-	-	b	b	a	-	a	b	-	a	b	-	b	a	-	a	b	b	a	-	a	a	a	b	a	a	a	a
LG4	61.02	SBN2995	b	b	a	a	-	a	a	b	a	b	-	b	-	a	a	a	a	a	a	-	b	-	b	a	-	a	b	-	a	b	-	b	a	-	a	b	b	a	-	a	a	a	b	a	a	a	a
LG4	61.04	SBN2967	b	b	-	a	a	-	a	b	a	b	-	-	-	a	a	a	a	-	a	-	b	b	b	a	-	a	b	a	a	b	-	b	-	-	a	b	b	a	-	a	a	a	b	a	a	a	a
LG4	61.04	SBN2988	b	b	a	a	a	-	a	b	a	b	a	b	-	a	a	a	a	a	a	-	b	b	b	a	-	a	b	a	a	b	-	b	a	-	a	b	b	a	-	a	a	a	b	a	a	a	a
LG4	61.04	SBN3012	b	b	-	a	a	-	a	b	-	b	-	b	-	a	a	a	a	a	a	-	-	-	b	a	-	a	b	-	-	b	-	b	a	-	a	b	b	a	-	a	a	a	b	a	-	a	-
LG4	61.05	SBN2979	b	b	a	a	a	-	a	b	a	b	-	-	-	a	a	a	a	a	a	-	b	b	b	a	-	a	b	-	a	b	-	b	-	-	a	b	-	a	-	a	-	a	-	a	a	a	-
LG4	61.06	SBN2991	b	b	a	a	a	-	a	b	a	b	a	-	-	a	a	a	a	a	a	-	-	b	b	a	-	a	b	-	a	b	-	b	a	-	a	b	b	a	-	a	a	a	-	a	a	a	a
LG4	61.08	SBN2973	b	b	a	a	-	a	a	b	a	b	a	-	-	a	a	a	a	a	-	-	b	b	b	a	-	a	-	-	a	b	-	b	-	-	a	b	b	a	-	a	-	a	b	a	a	a	-
LG4	61.09	SBN2959	b	b	a	a	a	-	a	b	a	b	a	-	-	a	a	a	a	a	a	-	-	b	-	a	-	a	b	-	a	b	-	b	a	-	a	b	b	a	-	-	a	a	b	a	a	a	a
LG4	61.09	SBN3006	b	b	a	a	a	-	a	b	a	b	a	b	-	a	a	a	a	a	a	-	-	b	b	a	-	a	b	a	a	b	-	b	a	-	a	b	b	-	-	-	a	a	b	-	a	a	a
LG4	61.09	SBN3016	b	b	-	-	a	a	a	b	a	b	a	b	-	a	-	a	a	-	a	-	-	b	b	a	-	-	-	-	a	b	-	b	-	-	a	b	b	-	-	a	a	-	b	-	-	a	a
LG4	61.11	SBN2986	b	b	-	a	a	-	a	b	-	b	-	-	-	a	a	a	a	a	a	-	-	b	b	a	-	a	b	a	a	b	-	b	a	-	-	-	b	a	-	a	a	a	b	-	-	-	-
LG4	61.12	SBN3013	b	b	a	a	a	-	a	b	a	b	-	b	-	a	a	a	a	a	a	-	-	-	b	a	-	a	b	-	a	b	-	b	a	-	a	b	b	a	-	a	a	-	b	a	-	-	-
LG4	61.12	SBN2956	b	b	a	a	a	-	a	b	a	b	a	-	-	a	a	a	a	a	a	-	-	b	b	a	-	-	b	-	a	b	-	b	a	-	a	b	b	a	-	a	a	a	b	a	a	-	a
LG4	61.14	SBN3002	b	b	a	a	a	-	a	b	a	b	a	-	-	a	a	a	a	a	a	-	-	b	b	a	-	a	b	a	a	-	-	b	a	-	a	b	-	a	-	a	a	a	b	a	a	a	a
LG4	61.14	SBN1905	b	b	a	a	a	b	a	b	a	b	a	a	-	a	a	a	a	a	a	-	b	b	-	a	-	-	b	-	a	b	-	b	-	-	a	b	b	a	-	a	a	a	b	a	a	a	a
LG4	61.15	SBN2951	b	b	-	a	a	a	a	b	a	b	a	b	-	a	a	a	a	a	a	-	b	b	b	a	-	a	b	b	a	b	-	b	a	-	a	-	b	a	-	a	a	a	b	a	a	a	a
LG4	61.16	SBN2962	b	b	a	a	a	b	a	b	-	b	a	-	-	a	a	a	a	a	a	-	b	b	b	a	-	a	b	-	a	b	-	b	a	-	a	b	b	a	-	a	a	a	b	a	-	a	a
LG4	61.16	SBN2963	b	b	a	a	a	b	a	b	-	b	a	-	-	a	a	a	a	a	a	-	b	b	b	a	-	a	b	-	a	b	-	b	a	-	a	b	b	a	-	a	a	a	b	a	-	a	a
LG4	61.16	SBN3003	b	b	a	a	a	-	a	b	a	b	a	-	-	a	a	a	a	a	a	-	-	-	b	a	-	a	b	a	a	b	-	b	-	-	a	b	b	a	-	a	a	a	b	a	a	a	-
LG4	61.16	SBN2987	b	b	-	a	a	-	a	b	a	b	-	-	-	a	a	a	a	a	a	-	-	b	b	a	-	a	b	a	a	b	-	b	a	-	-	-	b	a	-	a	a	a	b	a	a	-	a
LG4	61.18	SBN2954	b	b	a	a	a	-	a	b	a	b	a	-	-	a	a	a	a	a	a	-	-	b	-	a	-	a	b	a	a	b	-	-	a	-	a	-	b	a	-	a	a	a	-	a	a	a	a
LG4	61.18	SBN3005	b	b	a	-	a	-	a	b	-	b	a	-	-	a	a	a	-	a	-	-	-	b	-	a	-	a	b	-	a	b	-	b	a	-	a	b	b	-	-	a	a	-	b	a	a	a	-
LG4	61.18	SBN2972	b	b	a	a	a	a	a	b	a	b	-	a	-	a	a	a	a	a	-	-	b	b	b	a	-	a	-	-	a	b	-	b	-	-	a	-	b	a	-	a	-	a	b	a	a	-	a
LG4	61.19	SBN2953	b	b	a	a	a	-	a	b	a	b	a	-	-	a	a	a	a	a	a	-	-	b	-	a	-	a	b	a	a	b	-	-	a	-	a	-	b	a	-	a	a	a	-	a	a	a	a
LG4	61.2	SBN2983	b	b	a	a	a	b	a	b	a	b	a	-	-	a	a	a	a	a	a	-	-	b	b	a	-	a	b	a	a	b	-	b	a	-	a	b	b	a	-	a	a	a	b	a	a	a	a
LG4	61.21	SBN3007	b	b	-	a	a	-	a	b	-	b	-	b	-	a	-	a	-	a	-	-	-	b	b	-	-	-	b	a	-	b	-	b	a	-	a	b	b	a	-	a	a	-	b	a	-	a	a
LG4	61.22	SBN3001	b	b	a	a	a	a	a	b	a	b	a	-	-	a	a	a	a	a	a	-	-	b	b	a	-	a	b	a	a	b	-	b	a	-	a	b	b	a	-	a	a	a	-	a	a	a	a
LG4	61.23	SBN704	b	b	-	a	a	-	a	b	a	b	a	-	-	a	-	a	a	a	a	-	h	b	b	-	-	a	b	-	a	-	-	b	a	-	a	b	b	-	-	a	a	a	b	a	a	-	a
LG4	61.25	SBN2961	b	b	a	a	a	b	a	b	a	b	a	-	-	a	-	a	a	a	a	-	-	b	b	a	-	a	b	a	a	b	-	b	a	-	a	b	b	a	-	a	a	a	b	a	-	-	-
LG4	61.26	SBN2982	b	b	a	a	a	b	a	b	a	b	a	-	-	a	a	a	a	a	a	-	-	b	b	a	-	a	b	-	a	b	-	b	a	-	a	b	b	a	-	a	a	a	b	-	a	a	a
LG4	61.26	SBN2974	b	b	a	a	a	-	-	b	a	b	a	a	-	a	a	a	a	-	a	-	a	b	b	a	-	a	b	-	a	b	-	b	-	-	-	b	b	a	-	a	a	a	b	a	-	a	a
LG4	61.3	SBN740	b	b	a	a	-	-	a	b	-	b	a	a	-	a	a	a	a	a	a	-	a	b	b	a	-	a	b	a	a	b	-	b	a	-	a	b	b	a	-	a	a	a	b	a	a	a	a
LG4	61.31	SBN3008	b	b	a	a	a	a	a	b	a	b	a	-	-	a	a	a	a	a	a	-	-	b	b	a	-	a	b	-	a	b	-	b	a	-	a	b	b	a	-	a	a	a	b	-	a	a	a
LG4	61.35	SBN2952	b	b	-	a	a	a	a	b	-	b	-	b	-	a	a	a	a	a	a	-	a	-	b	a	-	a	b	a	a	b	-	b	a	-	-	-	b	a	-	a	a	a	b	-	a	a	a
LG4	61.37	SBN1132	b	b	a	a	a	-	a	b	-	b	-	b	-	a	a	a	a	a	a	-	b	b	b	a	-	a	b	a	a	b	-	b	a	-	a	b	b	a	-	a	a	-	b	a	-	a	-
LG4	61.4	SBN1085	b	b	-	a	a	h	a	b	-	b	a	b	-	a	a	a	a	a	a	-	-	b	b	a	-	-	b	a	-	b	-	b	a	-	a	b	b	a	-	a	a	-	b	a	-	a	a
LG4	61.42	SBN348	b	b	-	a	a	b	a	b	a	b	a	a	-	a	a	-	a	a	a	-	b	b	-	a	-	a	b	-	a	b	-	b	a	-	a	-	b	a	-	a	a	a	b	a	-	-	a
LG4	61.43	SBN1841	b	b	a	a	a	b	a	b	a	b	a	a	-	a	a	a	a	a	a	-	b	b	b	a	-	a	b	a	a	b	-	b	-	-	a	b	b	a	-	a	a	a	-	a	a	a	a
LG4	61.45	SBN1310	b	b	a	a	-	b	-	b	a	b	a	a	-	-	-	a	a	a	a	-	a	b	b	a	-	-	-	-	a	b	-	b	-	-	-	b	b	a	-	a	a	a	b	a	a	-	a
LG4	61.46	SBN1498	b	b	-	a	a	b	a	b	a	b	a	a	-	-	-	a	a	a	a	-	-	b	b	a	-	a	b	a	a	b	-	-	a	-	a	-	b	a	-	a	a	a	b	-	a	-	-
LG4	61.48	SBN1089	b	-	-	a	-	-	a	b	-	b	a	a	-	a	a	a	a	a	-	-	-	b	-	-	-	a	b	a	a	-	-	b	a	-	a	b	b	a	-	a	a	a	b	a	a	a	a
LG4	61.5	SBN1913	b	b	a	a	-	b	a	b	a	b	a	b	-	a	a	a	a	a	a	-	a	b	b	a	-	a	b	a	-	b	-	b	a	-	a	b	b	a	-	a	a	a	b	a	a	a	a
LG4	61.55	SBN1936	b	b	-	a	a	h	a	b	a	b	a	b	-	a	a	a	a	a	a	-	a	b	b	a	-	a	b	b	a	b	-	b	a	-	a	b	b	a	-	a	a	a	b	a	a	a	a
LG4	61.58	SBN1516	b	b	-	a	a	a	a	b	a	b	a	b	-	a	a	a	a	a	a	-	a	b	b	a	-	a	b	a	a	b	-	b	a	-	a	-	b	a	-	a	a	a	b	a	a	a	a
LG4	61.64	SBN1984	b	b	a	a	a	h	a	b	a	b	a	a	-	a	a	a	a	a	a	-	a	b	b	a	-	a	b	a	a	b	-	b	a	-	a	b	b	a	-	a	a	a	b	a	a	a	a
LG4	61.66	SBN1957	b	b	-	a	a	b	-	b	a	b	a	a	-	a	a	a	a	-	a	-	b	b	-	a	-	a	b	-	-	b	-	-	a	-	a	-	b	a	-	a	a	a	b	a	a	a	-
LG4	61.68	SBN1279	-	b	a	a	-	-	a	b	-	b	a	-	-	-	-	a	a	-	-	-	-	b	-	a	-	-	b	-	-	-	-	b	-	-	a	b	b	a	-	a	a	-	b	a	a	a	-
LG4	61.7	SBN1864	b	b	-	a	a	-	a	b	a	b	a	a	-	a	a	a	a	-	a	-	b	b	b	a	-	a	b	-	-	b	-	b	a	-	a	b	b	a	-	a	a	a	b	-	-	a	a
LG4	61.74	SBN1817	b	b	a	a	a	b	a	b	-	b	a	h	-	a	a	a	a	a	-	-	h	b	b	a	-	a	b	a	a	b	-	b	a	-	a	b	b	a	-	a	a	-	b	a	-	a	a
LG4	61.77	SBN3004	b	b	a	-	a	-	a	b	-	b	a	-	-	a	a	a	-	a	-	-	-	b	-	a	-	a	b	-	a	b	-	b	a	-	a	b	b	-	-	a	a	-	b	a	a	a	-
LG4	61.82	SBN1384	b	b	a	a	-	a	a	b	a	b	a	a	-	a	a	a	a	a	-	-	a	b	-	a	-	a	b	a	a	-	-	-	a	-	a	b	b	a	-	a	a	a	b	a	a	a	a
LG4	61.86	SBN3011	b	-	a	a	-	a	a	b	a	b	a	a	-	a	b	a	-	a	a	-	-	b	b	a	-	a	b	-	a	b	-	b	a	-	a	b	b	a	-	a	a	a	b	a	a	a	a
LG4	61.88	SBN1613	b	b	-	-	a	a	a	b	a	b	a	b	-	a	a	a	a	a	a	-	a	b	b	a	-	a	b	a	a	b	-	b	a	-	a	-	b	a	-	a	a	-	b	a	a	a	a
LG4	61.93	SBN1997	b	b	a	a	a	a	a	b	a	b	a	b	-	a	a	a	a	a	a	-	a	b	b	a	-	a	b	a	a	b	-	b	a	-	a	b	b	a	-	a	a	a	b	a	a	a	a
LG4	62.01	SBN1823	b	b	a	a	a	h	a	b	-	b	a	a	-	a	a	a	a	a	-	-	b	b	b	-	-	a	b	-	a	b	-	b	a	-	a	b	b	a	-	a	a	a	b	a	a	a	a
LG4	62.05	SBN1915	b	b	a	a	a	-	a	b	a	b	a	h	-	a	a	a	a	a	a	-	b	b	b	a	-	a	b	h	a	b	-	b	a	-	a	b	b	a	-	a	a	a	b	-	a	-	a
LG4	62.12	SBN2012	b	b	-	a	a	a	a	b	a	b	a	-	-	a	a	a	a	a	a	-	a	b	b	a	-	a	b	a	a	b	-	b	a	-	a	-	b	h	-	a	a	a	b	a	a	a	a
LG4	62.23	SBN1854	b	b	a	a	a	b	a	b	a	b	-	a	-	a	a	a	a	a	a	-	b	b	-	a	-	a	b	b	a	b	-	b	-	-	a	b	b	a	-	a	a	a	-	a	-	a	a
LG4	62.33	SBN1130	b	b	a	a	a	b	a	b	-	b	a	h	-	a	a	a	a	a	a	-	h	b	b	a	-	a	b	a	a	b	-	b	a	-	a	b	b	a	-	a	a	a	-	a	a	a	a
LG4	62.42	SBN1258	b	b	a	a	a	a	a	b	a	b	a	a	-	a	a	a	a	a	a	-	b	b	b	a	-	a	b	a	a	b	-	b	a	-	a	b	b	a	-	a	a	a	b	a	a	a	a
LG4	62.57	SBN2142	b	b	-	a	-	a	a	b	a	b	a	-	-	a	a	a	a	-	-	-	a	b	-	a	-	a	b	-	a	b	-	-	a	-	a	-	b	a	-	a	a	a	b	a	a	a	a
LG4	62.67	SBN2130	b	b	a	-	-	b	a	b	-	b	a	b	-	a	a	a	-	a	a	-	-	b	b	a	-	a	b	a	a	-	-	b	a	-	a	-	b	a	-	a	a	a	-	a	a	a	a
LG4	62.79	SBN2131	b	-	a	a	-	b	a	b	a	b	a	b	-	a	a	a	a	a	a	-	-	b	b	a	-	a	b	a	a	b	-	b	a	-	a	-	b	a	-	a	a	a	b	a	a	a	a
LG4	62.83	SBN3754	b	b	a	a	a	a	a	b	a	b	a	-	-	a	a	a	a	a	a	-	-	b	b	a	-	a	b	-	a	b	-	b	a	-	a	b	b	a	-	a	a	a	b	a	a	a	a
LG4	62.93	SBN3717	b	b	a	a	a	a	a	b	a	b	a	-	-	a	a	a	a	a	a	-	-	b	-	a	-	a	b	-	a	b	-	b	a	-	a	b	b	a	-	a	a	-	b	-	a	a	a
LG4	62.98	SBN2134	b	b	-	a	-	a	a	b	a	b	a	-	-	a	-	a	a	a	a	-	-	b	b	a	-	-	b	-	a	b	-	b	-	-	a	b	b	-	-	-	-	a	-	-	-	a	-
LG4	63.01	SBN3755	b	b	a	a	a	-	a	b	a	b	a	a	-	a	a	a	a	a	a	-	-	b	b	a	-	a	b	-	a	b	-	b	a	-	a	b	b	a	-	a	a	a	b	a	a	a	a
LG4	63.07	SBN3757	b	b	a	a	a	b	a	b	a	b	a	-	-	a	a	a	a	a	a	-	-	b	b	a	-	a	b	-	a	b	-	b	a	-	a	b	b	a	-	a	a	a	b	a	a	a	a
LG4	63.11	SBN2133	b	b	a	-	a	a	a	b	a	b	a	-	-	-	-	a	a	a	a	-	a	b	b	a	-	a	b	a	a	b	-	b	a	-	-	b	b	a	-	a	a	a	-	-	a	a	-
LG4	63.14	SBN2138	b	b	a	a	a	-	a	b	a	b	a	-	-	a	a	a	a	a	a	-	-	b	-	a	-	a	b	-	a	b	-	b	a	-	a	b	b	a	-	a	a	a	b	a	a	a	a
LG4	63.17	SBN1970	b	b	a	a	a	a	a	b	a	b	a	a	-	a	a	a	a	a	a	-	a	b	b	a	-	a	b	b	a	b	-	b	a	-	a	b	b	a	-	a	a	a	b	a	a	a	a
LG4	63.18	SBN3756	b	b	a	a	a	-	a	b	a	b	a	-	-	a	a	a	a	a	a	-	a	b	b	a	-	a	b	-	a	b	-	b	a	-	a	b	b	-	-	a	a	a	b	-	a	a	a
LG4	63.22	SBN3752	b	b	-	a	a	-	a	b	a	b	-	-	-	-	a	a	a	a	a	-	a	b	-	a	-	a	b	-	a	b	-	b	-	-	a	b	b	a	-	a	a	a	-	-	a	a	a
LG4	63.26	SBN1978	b	b	a	a	a	b	a	b	a	b	a	a	-	a	a	a	a	a	a	-	a	b	b	a	-	a	b	a	a	b	-	b	a	-	a	b	b	a	-	a	a	a	b	a	a	-	a
LG4	63.32	SBN1799	b	b	-	a	-	a	a	b	a	b	a	-	-	a	-	a	a	a	a	-	-	b	b	a	-	a	b	-	a	b	-	b	a	-	a	b	b	a	-	-	-	a	-	a	-	a	a
LG4	63.35	SBN399	b	b	a	a	a	b	a	b	-	b	-	a	-	-	a	a	a	-	a	-	a	b	-	a	-	-	b	-	a	b	-	-	a	-	a	b	b	a	-	a	a	a	b	-	a	-	a
LG4	63.39	SBN2141	b	b	a	a	a	a	a	b	a	b	-	-	-	a	a	a	a	a	a	-	-	b	b	a	-	a	b	a	a	b	-	b	a	-	a	-	b	-	-	a	a	a	b	a	a	-	a
LG4	63.41	SBN2136	-	b	a	a	a	b	a	b	a	b	a	a	-	a	a	a	a	a	a	-	-	b	b	a	-	a	b	-	a	b	-	b	a	-	a	-	b	a	-	a	a	a	b	-	a	a	-
LG4	63.44	SBN1488	b	b	-	a	a	b	a	b	a	b	-	a	-	a	a	a	a	a	a	-	b	b	b	a	-	a	b	a	-	b	-	b	a	-	a	-	b	a	-	a	a	a	b	a	a	a	a
LG4	63.47	SBN1136	b	b	a	-	a	h	a	b	a	b	a	-	-	-	a	a	a	a	a	-	a	b	-	a	-	-	b	-	a	b	-	-	-	-	a	b	b	a	-	a	a	a	-	a	a	a	a
LG4	63.51	SBN1499	b	b	a	a	a	a	a	b	a	b	a	b	-	a	a	a	a	a	a	-	b	b	b	a	-	a	b	a	a	b	-	b	a	-	a	b	b	a	-	a	a	a	b	a	a	a	a
LG4	63.57	SBN895	b	b	a	-	a	a	a	b	-	b	-	b	-	a	-	a	a	a	a	-	b	b	b	a	-	a	b	a	a	b	-	b	a	-	a	-	b	a	-	-	a	-	b	a	-	a	a
LG4	63.61	SBN894	b	-	-	a	-	-	a	h	a	b	a	h	-	a	a	a	a	a	a	-	-	b	-	a	-	-	b	-	a	b	-	b	a	-	a	b	b	a	-	a	a	a	b	a	a	a	a
LG4	63.65	SBN2032	b	b	a	a	a	h	a	b	a	b	a	h	-	a	a	a	a	a	a	-	a	b	b	a	-	a	b	-	a	b	-	b	a	-	a	b	b	a	-	a	a	a	b	a	a	-	a
LG4	63.7	SBN2031	b	b	a	a	a	h	a	b	a	b	a	a	-	a	a	a	a	a	a	-	a	b	b	a	-	a	b	a	a	b	-	b	a	-	a	b	b	a	-	a	a	a	b	a	a	a	a
LG4	63.76	SBN1883	b	b	a	a	a	a	a	b	a	b	-	a	-	a	a	a	a	a	a	-	a	b	b	a	-	a	b	a	a	b	-	b	a	-	a	-	b	-	-	a	a	-	-	-	-	a	a
LG4	63.8	SBN751	-	b	a	-	a	a	-	b	a	b	a	a	-	-	-	a	a	-	a	-	a	b	b	a	-	a	b	-	a	b	-	b	a	-	a	b	b	a	-	a	a	a	b	a	a	a	a
LG4	63.83	SBN1500	b	b	a	a	a	b	a	b	a	b	a	a	-	a	a	a	a	a	a	-	a	b	b	a	-	a	b	a	a	b	-	b	a	-	a	b	b	a	-	a	a	a	-	a	a	a	a
LG4	63.87	SBN362	-	b	-	a	a	b	a	b	b	b	-	a	-	a	a	a	a	a	-	-	h	b	b	a	-	a	b	a	a	b	-	b	a	-	a	b	b	a	-	a	a	a	b	-	-	a	a
LG4	63.91	SBN1429	b	b	a	a	a	a	a	b	a	b	a	a	-	a	a	a	a	-	a	-	-	b	b	a	-	a	b	a	a	b	-	b	a	-	a	b	b	a	-	a	a	a	b	a	a	a	a
LG4	63.93	SBN1925	b	b	a	a	a	a	a	b	a	b	a	a	-	a	a	a	a	a	a	-	b	b	b	a	-	a	b	a	a	b	-	b	a	-	a	b	b	a	-	a	a	a	b	a	a	a	a
LG4	63.99	SBN2140	b	b	-	a	-	-	a	b	a	b	a	-	-	a	-	a	a	a	-	-	-	-	-	a	-	-	b	-	-	b	-	b	a	-	a	b	b	a	-	a	a	a	-	-	-	-	-
LG4	64.06	SBN1875	b	b	a	a	a	b	a	b	a	b	a	b	-	a	a	a	a	a	a	-	a	b	b	a	-	a	b	a	a	b	-	b	a	-	a	b	b	a	-	a	a	a	b	a	a	a	a
LG4	64.09	SBN2166	b	b	a	a	a	a	a	b	a	b	a	a	-	a	a	a	a	-	a	-	b	b	b	a	-	a	b	-	a	b	-	b	-	-	a	b	-	a	-	a	a	a	b	a	a	a	a
LG4	64.15	SBN1014	b	b	a	a	a	b	a	b	a	b	a	b	-	a	a	a	a	a	a	-	b	b	b	a	-	a	b	a	a	b	-	b	a	-	a	b	b	a	-	a	a	a	b	-	-	a	a
LG4	64.19	SBN1291	b	b	a	a	a	-	a	b	-	b	a	h	-	a	a	a	a	a	a	-	b	-	b	a	-	a	b	b	-	b	-	b	a	-	a	b	b	a	-	a	-	a	b	a	a	-	-
LG4	64.25	SBN1772	b	b	a	a	a	a	a	b	a	b	a	b	-	a	a	a	a	a	a	-	b	b	b	a	-	a	b	a	a	b	-	b	a	-	a	b	b	a	-	a	a	a	b	b	a	a	a
LG4	64.3	SBN1754	b	b	-	a	a	b	a	b	a	b	a	b	-	a	a	a	a	a	a	-	b	b	b	a	-	a	b	a	a	b	-	b	a	-	a	b	b	a	-	a	a	a	-	a	a	a	a
LG4	64.4	SBN1797	b	b	a	a	a	b	a	b	a	b	-	h	-	a	a	a	a	a	a	-	b	b	b	a	-	a	b	a	a	b	-	b	a	-	a	b	b	a	-	a	a	a	b	a	a	a	a
LG4	64.47	SBN1454	b	b	a	a	a	a	a	b	a	b	a	b	-	a	a	a	a	a	a	-	a	b	b	a	-	a	b	h	a	b	-	b	a	-	a	b	b	a	-	a	a	a	b	a	a	a	a
LG4	64.54	SBN2050	b	b	a	a	a	b	a	b	a	b	a	b	-	a	a	a	a	a	a	-	a	b	b	a	-	a	b	-	a	-	-	b	a	-	a	-	b	a	-	-	a	a	b	a	a	-	a
LG4	64.68	SBN1641	b	b	a	a	a	a	a	b	-	b	a	b	-	a	a	a	a	a	a	-	-	b	b	a	-	a	b	a	a	b	-	b	a	-	a	b	b	a	-	a	a	a	b	b	-	a	a
LG4	64.76	SBN1513	b	b	a	-	a	-	-	b	a	b	a	b	-	a	a	a	a	-	a	-	-	b	b	a	-	a	-	h	a	b	-	b	-	-	a	b	b	a	-	a	-	a	b	-	a	a	a
LG4	64.86	SBN1250	b	b	-	a	a	h	a	b	-	b	a	a	-	a	a	a	a	-	a	-	a	b	-	a	-	a	b	b	a	b	-	b	a	-	a	b	b	a	-	a	a	a	b	-	-	a	a
LG4	65.05	SBN1559	b	b	a	a	-	a	a	b	a	b	a	b	-	a	a	a	a	a	a	-	b	b	-	a	-	a	b	b	-	b	-	-	a	-	a	b	b	-	-	a	a	a	b	a	a	a	-
LG4	65.27	SBN1227	b	b	a	a	a	a	a	b	a	b	-	h	-	a	a	a	a	a	a	-	a	b	-	a	-	a	b	h	a	b	-	b	a	-	a	b	b	a	-	a	a	a	b	b	a	a	a
LG4	66.65	SBI050	b	b	a	h	a	b	a	b	a	b	a	h	a	a	a	a	a	h	h	h	h	b	b	a	h	a	b	a	a	b	a	b	a	a	a	b	b	a	b	a	a	a	b	b	a	a	a
LG4	74.09	GB072	b	b	a	a	a	a	a	b	h	b	b	h	a	a	h	a	a	b	a	b	b	b	b	a	h	a	b	a	a	a	a	a	a	a	a	b	b	b	b	a	a	a	b	a	a	a	b
LG4	75.92	SBN1100	a	a	-	a	a	b	a	a	-	a	b	a	-	b	b	a	b	b	a	-	-	b	a	b	-	a	b	b	a	a	-	b	-	-	b	b	-	a	-	a	a	a	-	b	a	b	b
LG4	78.18	SBN1233	a	b	a	a	a	a	a	b	a	b	b	a	-	-	b	a	a	b	a	-	b	b	b	a	-	a	b	h	a	a	-	b	a	-	a	b	b	a	-	a	a	a	-	a	a	a	a
LG4	91.46	SBN1808	b	a	-	-	a	b	a	a	b	b	b	a	-	b	b	a	a	-	a	-	b	b	a	-	-	a	b	-	a	a	-	b	a	-	b	b	b	b	-	a	-	a	b	b	-	b	a
LG4	92.1	SBN2509	-	a	-	-	a	b	a	a	b	b	b	a	-	b	-	a	a	-	a	-	-	b	a	-	-	a	-	-	a	a	-	b	-	-	b	b	-	-	-	a	-	a	b	b	-	b	a
LG4	92.59	SBN2510	b	a	a	-	a	b	a	-	b	b	-	a	-	b	b	a	a	b	a	-	b	b	a	a	-	-	-	-	-	a	-	b	a	-	b	b	b	b	-	a	-	-	b	b	-	b	a
LG4	95.58	SBI027	b	a	a	b	a	b	a	h	b	b	b	a	a	b	b	a	a	b	a	b	b	b	a	a	h	a	h	a	a	a	a	b	h	b	b	b	b	b	b	a	b	a	b	b	b	b	a
LG5	0	SBN2077	a	-	-	a	b	-	a	a	b	b	b	b	-	b	a	a	b	b	b	-	a	b	b	b	-	a	a	-	b	a	-	b	a	-	b	b	a	a	-	-	b	b	-	b	b	a	-
LG5	4.87	SBN2078	a	b	-	b	b	-	a	a	-	b	b	b	-	b	-	a	-	b	b	-	a	b	b	b	-	-	b	b	-	a	-	-	-	-	b	b	a	-	-	a	b	-	b	b	-	a	b
LG5	12.18	SBN1339	a	b	-	-	b	b	a	a	-	b	b	b	-	-	a	a	-	-	b	-	-	b	-	b	-	-	-	-	-	a	-	a	b	-	b	b	-	-	-	a	-	b	-	-	b	a	b
LG5	17.02	SBN1637	a	a	a	b	b	b	a	a	b	b	b	b	-	b	a	b	b	a	b	-	a	b	b	b	-	a	a	a	b	a	-	a	a	-	b	b	b	a	-	a	b	b	a	b	b	a	a
LG5	17.93	SBN891	-	b	-	b	b	b	-	a	-	b	-	b	-	b	-	b	b	-	-	-	-	b	-	b	-	a	a	a	b	-	-	-	a	-	b	b	b	a	-	-	b	b	a	b	-	a	a
LG5	17.98	SBN3150	a	b	a	b	b	b	a	a	-	b	b	b	-	b	a	b	b	a	b	-	a	b	b	-	-	a	a	-	b	a	-	a	a	-	b	-	b	a	-	-	b	b	-	-	b	-	a
LG5	18.12	SBN3152	-	b	a	b	b	b	a	a	a	b	b	b	-	b	a	b	-	a	b	-	a	b	b	-	-	a	a	-	b	-	-	a	-	-	b	b	b	a	-	-	b	b	a	b	b	a	a
LG5	20.37	SBN863	a	b	-	b	b	-	a	a	-	b	a	b	-	b	a	b	a	a	b	-	a	b	a	b	-	a	b	-	-	a	-	b	-	-	a	a	b	a	-	a	a	b	a	b	-	a	a
LG5	36.81	SBN3567	a	-	a	-	b	-	a	a	a	b	a	b	-	b	a	-	a	a	b	-	a	b	a	-	-	a	b	b	-	a	-	-	b	-	a	a	b	-	-	a	a	-	-	-	-	a	-
LG5	39.75	SBN1482	a	b	-	b	b	b	a	a	a	b	a	b	-	b	a	b	a	b	b	-	a	b	a	b	-	a	b	b	b	a	-	b	b	-	a	a	b	b	-	a	a	b	a	-	b	a	a
LG5	40.08	SBN1938	a	b	a	b	b	b	a	a	a	b	a	b	-	b	a	b	a	a	b	-	a	b	a	b	-	a	b	b	b	a	-	b	b	-	a	a	b	b	-	a	a	b	a	b	b	a	a
LG5	40.2	SBN1251	a	b	-	b	b	-	a	a	-	b	a	b	-	b	-	b	-	a	b	-	a	b	a	b	-	a	b	-	-	a	-	b	-	-	-	a	b	-	-	a	a	b	a	-	-	a	a
LG5	40.49	SBN3568	-	-	a	b	b	b	a	a	a	b	a	b	-	b	a	b	a	-	b	-	a	b	a	b	-	a	b	a	b	a	-	b	b	-	a	a	b	-	-	-	a	b	a	-	b	a	a
LG5	40.52	SBN1998	a	b	a	b	b	b	a	a	a	b	a	b	-	b	a	b	a	a	b	-	a	b	a	b	-	a	b	a	b	a	-	b	b	-	a	a	b	b	-	a	a	b	a	b	b	a	a
LG5	42.47	SBN1606	a	b	a	b	b	b	a	a	a	b	a	b	-	b	a	b	a	b	b	-	a	b	a	b	-	a	a	a	-	a	-	b	a	-	a	a	b	b	-	a	a	b	a	b	b	a	a
LG5	42.67	SBN3141	-	b	-	b	b	b	a	a	a	b	b	b	-	-	a	b	a	a	b	-	a	b	a	b	-	a	a	a	-	a	-	b	a	-	a	a	b	-	-	-	a	-	-	-	b	-	a
LG5	42.72	SBN3143	a	b	a	b	b	b	a	a	-	b	b	b	-	b	a	b	a	a	b	-	a	b	a	b	-	a	a	a	b	a	-	b	-	-	a	a	b	b	-	a	a	-	-	b	b	a	a
LG5	42.73	SBN3139	a	b	a	b	b	b	a	a	b	b	b	b	-	b	a	b	a	a	b	-	a	b	a	b	-	a	-	a	b	a	-	b	-	-	a	a	b	b	-	a	a	b	a	b	b	a	a
LG5	42.75	SBN3140	a	b	a	b	-	-	a	a	-	b	b	b	-	b	a	b	-	a	b	-	a	b	a	b	-	a	a	a	b	a	-	b	a	-	a	a	b	b	-	a	a	-	a	b	b	a	a
LG5	42.82	SBN3145	a	b	-	b	b	b	a	a	a	b	b	b	-	b	a	b	a	a	b	-	a	b	a	b	-	a	a	a	b	a	-	b	a	-	a	a	b	-	-	a	a	b	-	b	b	a	a
LG5	42.84	SBN3148	a	b	a	b	b	b	a	a	a	b	b	b	-	b	a	b	a	a	b	-	a	b	a	b	-	a	a	a	b	a	-	b	a	-	a	a	b	b	-	a	a	b	a	b	b	a	a
LG5	42.85	SBN3144	a	b	a	b	b	b	a	a	-	b	b	b	-	b	a	b	a	a	b	-	a	b	a	b	-	a	a	a	b	a	-	b	a	-	a	a	b	b	-	a	a	-	-	b	b	a	a
LG5	42.88	SBN3146	a	b	a	b	b	b	a	a	a	b	b	b	-	b	a	b	a	a	b	-	a	b	a	b	-	a	a	a	b	a	-	b	a	-	a	a	b	b	-	-	a	-	-	b	-	-	a
LG5	42.9	SBN3138	a	b	-	b	b	b	a	a	-	b	b	b	-	b	a	b	a	a	b	-	a	b	a	b	-	a	a	a	b	-	-	b	a	-	a	a	b	b	-	a	a	b	a	b	b	a	a
LG5	42.92	SBN3147	a	b	a	b	b	b	a	a	-	b	b	b	-	b	-	b	a	a	b	-	a	b	a	b	-	-	a	a	b	a	-	b	a	-	a	a	b	b	-	a	a	b	a	b	b	a	a
LG5	42.93	SBN3142	a	b	a	b	b	-	a	a	-	b	b	b	-	b	a	b	a	a	b	-	a	b	a	b	-	a	a	a	b	a	-	b	a	-	a	a	b	b	-	a	a	b	a	-	b	a	a
LG5	43.02	SBN1595	a	b	a	b	b	b	a	a	a	b	b	b	-	b	a	b	a	a	b	-	a	b	a	b	-	a	a	a	b	a	-	b	a	-	a	a	b	b	-	a	a	b	a	b	b	a	a
LG5	43.49	SBN346	a	b	-	b	b	-	a	a	a	b	a	b	-	-	a	b	a	-	b	-	a	b	a	b	-	a	b	a	b	a	-	b	-	-	a	-	b	b	-	a	a	b	a	b	b	a	a
LG5	43.7	SBN3572	a	b	-	b	b	b	a	a	a	b	-	-	-	b	a	b	a	a	b	-	-	b	a	b	-	a	a	a	b	a	-	b	a	-	a	a	b	-	-	-	a	b	-	b	b	a	a
LG5	43.91	SBN3577	-	b	a	b	b	b	a	a	a	b	a	b	-	b	a	b	a	a	-	-	a	b	a	b	-	-	b	-	b	a	-	b	a	-	a	a	b	-	-	a	a	b	a	b	-	a	-
LG5	44	SBN3576	a	b	a	b	b	b	a	a	a	b	a	b	-	b	a	b	a	a	b	-	a	b	a	b	-	a	b	b	b	a	-	b	a	-	a	a	b	b	-	a	a	b	a	b	b	a	a
LG5	44.24	SBN3581	a	b	-	b	-	b	a	a	a	b	a	-	-	b	-	b	a	a	b	-	a	b	a	b	-	a	b	-	b	-	-	b	a	-	a	a	b	b	-	a	a	-	a	b	b	a	-
LG5	44.24	SBN3579	a	b	-	b	-	b	a	a	a	b	a	-	-	b	-	b	a	a	b	-	a	b	a	b	-	a	b	-	b	-	-	b	a	-	a	a	b	b	-	a	a	-	a	-	b	-	-
LG5	44.25	SBN3580	a	b	-	b	-	b	a	a	a	b	a	-	-	b	-	b	a	a	b	-	a	b	a	b	-	a	b	-	b	-	-	b	a	-	a	a	b	b	-	a	a	-	a	b	b	-	-
LG5	44.27	SBN3582	a	b	-	b	-	b	a	a	-	b	a	-	-	b	-	b	a	a	b	-	a	b	a	b	-	a	b	-	b	-	-	b	a	-	a	a	b	b	-	a	a	-	a	b	b	a	-
LG5	44.27	SBN3575	a	b	a	b	b	b	a	a	a	b	a	b	-	b	a	b	a	a	b	-	a	b	a	b	-	a	b	-	b	a	-	b	a	-	a	a	b	b	-	a	a	b	a	b	b	a	a
LG5	44.32	SBN3578	a	b	-	b	-	b	a	a	a	b	-	b	-	b	a	b	a	a	b	-	a	b	a	b	-	-	b	-	b	a	-	-	a	-	a	a	b	b	-	a	a	-	a	b	b	a	a
LG5	44.37	SBN1512	a	b	a	b	b	-	a	a	a	b	a	b	-	b	a	b	a	a	b	-	a	b	a	b	-	a	b	a	b	a	-	b	a	-	a	a	b	b	-	-	a	b	-	b	b	-	a
LG5	44.56	SBN739	-	b	-	b	b	b	a	a	a	b	a	b	-	b	a	b	-	-	b	-	a	b	a	b	-	a	b	a	b	-	-	b	a	-	a	-	b	b	-	a	-	b	-	-	b	-	a
LG5	44.73	SBN3571	a	b	-	b	b	b	a	a	-	b	-	b	-	b	a	b	a	b	b	-	-	b	-	b	-	a	a	a	-	a	-	b	a	-	a	a	b	b	-	a	a	b	a	-	b	a	a
LG5	44.85	SBN3569	a	b	-	b	b	-	a	a	a	b	a	b	-	b	-	b	a	b	b	-	a	b	a	-	-	a	a	a	b	a	-	b	a	-	a	-	b	-	-	a	a	b	a	b	b	a	a
LG5	45.28	SBN938	-	b	-	b	b	b	a	a	-	b	a	b	-	b	a	b	a	a	b	-	a	b	a	b	-	a	a	-	b	a	-	b	a	-	a	a	b	-	-	a	a	b	-	b	-	a	a
LG5	46.3	HS137	a	b	a	-	b	b	a	a	a	b	a	b	h	b	a	b	a	a	a	b	a	b	a	b	b	a	b	a	b	a	a	b	a	a	a	a	b	b	b	a	a	b	a	b	b	a	a
LG5	47.73	Y1972	a	b	a	b	b	b	a	a	a	b	a	b	h	b	a	b	a	h	b	a	a	b	a	b	b	a	b	a	b	a	a	b	b	a	a	a	b	b	h	a	a	b	a	b	b	a	a
LG5	48.24	SBM1111	a	b	a	b	b	b	a	a	a	b	a	b	h	b	a	b	a	h	b	a	a	b	a	b	b	a	b	a	b	a	a	b	b	b	b	a	b	b	h	b	a	b	a	b	b	a	a
LG5	48.35	ZHY01	a	b	a	b	b	b	a	a	a	b	a	b	h	b	a	b	a	h	b	a	a	b	a	b	b	a	b	a	b	a	a	b	b	b	b	a	b	b	h	a	a	b	a	b	b	a	a
LG5	51.57	SBN3585	a	b	a	b	b	b	a	a	a	b	a	-	-	b	a	b	a	a	b	-	a	b	a	b	-	a	a	a	b	a	-	b	a	-	a	a	b	a	-	a	a	a	a	b	b	a	a
LG5	52.1	SBN1490	a	b	a	b	b	b	a	a	a	b	a	a	-	b	a	b	a	a	b	-	a	b	a	b	-	a	a	a	b	a	-	b	a	-	a	a	b	a	-	a	a	a	a	b	b	a	a
LG5	54.19	SBN1845	a	b	a	b	b	b	a	a	a	b	a	b	-	b	a	b	a	a	b	-	a	b	a	b	-	a	a	a	b	a	-	b	b	-	a	a	b	a	-	a	a	a	a	b	b	a	a
LG5	61.14	SBN1548	a	-	-	b	-	a	-	a	a	b	a	a	-	-	a	b	a	a	-	-	a	b	a	b	-	-	b	b	b	a	-	-	a	-	b	a	a	-	-	b	a	a	a	-	b	a	-
LG5	61.58	SBN3727	-	b	-	b	-	a	b	a	a	b	a	b	-	-	a	b	a	a	-	-	a	b	a	b	-	a	b	b	b	a	-	b	a	-	b	a	a	b	-	b	-	a	a	-	b	a	-
LG5	61.84	SBN1710	a	b	-	b	b	a	b	a	a	b	a	b	-	b	a	b	a	a	-	-	a	b	a	-	-	a	b	-	b	a	-	b	a	-	-	-	a	b	-	-	a	a	a	-	b	a	-
LG5	63.48	SBI007	h	a	h	a	a	a	a	a	a	b	a	b	a	b	b	b	a	a	b	b	a	b	a	b	b	a	b	a	b	h	a	a	a	a	b	a	b	b	a	a	a	a	a	b	b	a	a
LG5	65.76	SBN795	b	b	-	b	b	a	b	a	a	b	a	a	-	b	b	b	a	a	b	-	a	b	b	b	-	a	a	a	b	a	-	a	a	-	b	-	a	a	-	-	a	a	-	-	b	a	a
LG5	66.37	SBN3746	-	b	-	b	b	a	b	a	a	b	-	-	-	b	b	b	-	a	b	-	a	b	b	b	-	a	a	a	b	a	-	a	a	-	b	-	a	a	-	-	a	a	a	b	b	a	a
LG5	66.59	SBN1382	b	-	-	b	b	a	b	a	a	b	a	-	-	b	b	b	a	a	b	-	a	b	b	b	-	a	a	a	b	a	-	a	a	-	b	a	a	a	-	a	a	a	-	b	b	a	a
LG5	67.15	SBN1464	b	b	a	b	b	a	b	a	a	b	a	b	-	b	b	b	a	a	b	-	a	b	-	b	-	a	a	a	-	-	-	a	a	-	b	a	a	a	-	a	a	-	a	-	b	a	a
LG5	67.38	SBN3745	-	b	a	b	b	a	b	a	a	b	a	-	-	b	b	b	a	-	b	-	a	b	-	b	-	-	a	a	-	-	-	a	-	-	b	a	a	-	-	a	a	a	a	-	b	a	a
LG5	68.67	SBI057	a	a	a	b	b	a	b	a	a	b	a	b	a	b	b	b	a	a	b	a	a	b	b	b	b	a	a	a	b	a	h	a	a	a	b	a	a	a	a	a	a	a	a	b	b	a	a
LG5	72.15	SBN1973	b	a	b	a	b	a	b	a	a	b	a	b	-	b	b	b	a	a	b	-	a	b	-	b	-	-	a	-	b	a	-	-	b	-	b	-	a	-	-	a	a	-	a	b	-	-	-
LG5	72.42	SBN67	-	-	b	a	b	-	b	a	a	-	a	b	-	b	b	b	a	a	b	-	a	b	b	b	-	a	-	-	-	a	-	-	b	-	b	-	a	-	-	-	a	a	-	b	b	a	-
LG5	72.87	SBN1718	a	a	b	a	b	a	b	a	a	b	a	b	-	b	b	b	a	a	b	-	a	b	b	b	-	a	a	a	b	a	-	a	b	-	b	a	a	b	-	a	a	a	a	b	b	a	a
LG5	73.17	SBN1557	a	a	b	a	b	a	b	a	a	b	a	b	-	-	b	b	a	a	b	-	a	b	b	b	-	a	a	a	b	a	-	a	b	-	b	a	a	b	-	a	a	a	a	-	b	a	a
LG5	73.32	SBN1895	h	a	b	a	b	a	b	a	a	b	a	b	-	b	b	b	a	a	b	-	a	b	b	b	-	a	a	a	-	a	-	a	b	-	b	a	a	b	-	a	a	a	a	b	b	a	a
LG5	73.48	SBN1175	b	a	b	a	b	-	-	a	a	b	-	b	-	-	b	b	a	-	b	-	a	b	b	b	-	a	a	-	b	a	-	a	-	-	b	a	a	-	-	a	-	a	-	b	b	a	-
LG5	73.58	SBN2284	a	a	-	a	b	a	b	a	a	b	a	b	-	b	b	b	a	a	b	-	a	b	b	b	-	a	a	a	b	a	-	a	b	-	b	a	a	b	-	a	a	a	a	-	b	a	-
LG5	73.66	SBN2285	b	-	b	a	b	a	b	a	-	b	a	b	-	b	b	b	a	a	b	-	a	b	-	b	-	a	a	a	b	a	-	a	b	-	b	-	a	-	-	a	a	-	a	b	b	-	-
LG5	73.71	SBN1899	b	-	b	a	b	a	b	a	a	b	a	h	-	b	b	b	a	a	b	-	a	b	b	b	-	a	a	a	b	a	-	a	b	-	b	a	a	b	-	a	a	a	a	b	b	a	a
LG5	73.77	SBN1048	-	a	b	a	b	-	b	a	-	b	a	h	-	b	b	b	a	a	-	-	-	b	b	b	-	a	a	a	b	a	-	a	b	-	b	a	a	b	-	a	a	a	-	b	b	a	-
LG5	73.95	SBN1079	b	a	b	a	b	-	b	a	a	b	-	h	-	b	b	b	a	a	b	-	a	b	b	b	-	a	a	a	b	a	-	a	b	-	b	a	a	b	-	a	a	a	a	-	b	-	a
LG5	74.19	SBN1526	h	a	-	-	b	-	b	a	a	b	a	b	-	b	b	b	a	a	b	-	-	b	b	b	-	a	a	a	b	a	-	a	b	-	b	a	a	b	-	a	-	a	a	b	b	a	a
LG5	74.28	SBN1782	h	a	b	a	-	a	b	a	a	b	a	b	-	b	b	b	a	a	b	-	a	b	b	b	-	a	a	a	b	-	-	a	b	-	b	a	a	b	-	a	a	a	-	-	b	-	a
LG5	74.46	SBN1057	a	-	-	a	b	a	b	a	a	b	-	a	-	b	b	b	a	a	b	-	a	b	b	b	-	a	a	a	b	a	-	a	b	-	b	-	a	b	-	a	a	a	-	b	b	a	a
LG5	74.55	SBN1386	a	a	b	a	b	a	b	a	a	b	a	a	-	b	b	b	a	a	b	-	a	b	b	b	-	a	a	-	b	a	-	a	b	-	b	a	a	b	-	a	a	a	a	b	-	a	a
LG5	74.71	SBN1217	a	a	-	a	b	a	b	a	a	b	-	b	-	b	b	b	a	a	b	-	-	b	-	b	-	-	a	a	b	a	-	a	b	-	b	a	a	b	-	a	a	-	a	-	b	a	-
LG5	74.97	SBN1446	a	a	b	a	b	a	b	a	a	b	a	b	-	b	b	b	a	a	b	-	a	b	b	b	-	a	a	a	b	a	-	a	b	-	b	a	a	b	-	a	a	a	a	b	b	a	-
LG5	75.33	SBN1246	a	a	b	a	b	a	b	a	a	b	a	h	-	b	b	b	a	a	b	-	a	b	b	b	-	a	a	a	b	a	-	a	b	-	b	-	a	b	-	a	a	a	a	b	b	a	a
LG5	76.88	SBI069	h	h	b	a	b	a	b	a	a	b	a	h	a	b	b	b	a	a	b	a	a	b	b	b	b	a	a	a	b	a	a	a	b	b	b	a	a	b	b	a	a	a	a	b	b	a	a
LG6	0	SBN1878	a	b	-	a	b	b	b	b	b	a	b	b	-	a	a	b	a	a	a	-	a	b	a	b	-	a	b	b	b	b	-	b	a	-	b	a	b	a	-	a	a	b	b	a	a	b	b
LG6	0.23	SBN1359	a	b	b	a	b	b	b	b	b	a	b	b	-	a	a	b	a	a	a	-	a	b	a	b	-	-	b	b	b	b	-	b	a	-	-	-	b	a	-	a	a	b	b	a	a	-	b
LG6	0.36	SBN1238	a	b	-	a	-	b	b	b	b	a	b	b	-	-	a	b	-	a	a	-	a	b	a	b	-	a	b	-	b	b	-	b	a	-	b	a	b	-	-	a	a	b	-	a	-	b	b
LG6	0.61	SBN2035	a	b	b	a	b	b	b	b	b	a	b	b	-	a	a	b	a	a	a	-	a	b	a	b	-	a	b	b	b	b	-	b	a	-	b	a	b	a	-	-	a	b	b	a	-	b	-
LG6	0.79	SBN854	a	b	-	a	-	b	b	b	b	a	b	-	-	-	-	b	a	a	a	-	-	b	a	b	-	a	b	b	-	b	-	b	a	-	b	-	b	-	-	a	a	-	b	a	-	-	-
LG6	0.85	SBN1308	a	b	-	a	b	b	b	b	b	a	b	b	-	a	a	b	a	a	a	-	a	b	a	b	-	a	b	-	b	b	-	b	a	-	b	a	b	a	-	a	a	b	b	a	a	b	b
LG6	0.93	SBN1950	a	b	b	a	b	b	b	b	b	a	b	b	-	a	a	b	a	a	a	-	a	b	a	b	-	a	b	b	b	b	-	b	a	-	b	a	b	a	-	a	a	b	b	a	a	b	b
LG6	1	SBN2034	a	b	b	a	-	b	b	b	b	a	b	b	-	-	a	b	a	a	a	-	a	b	a	b	-	a	b	b	b	-	-	-	a	-	b	a	b	a	-	-	a	b	b	a	-	b	-
LG6	1.08	SBN1635	a	b	b	a	b	b	b	b	b	a	b	b	-	a	a	b	a	a	a	-	a	-	a	b	-	a	b	b	b	b	-	b	a	-	b	a	b	a	-	-	a	b	b	a	a	b	b
LG6	1.28	SBN1342	a	b	b	a	b	b	b	a	b	a	b	b	-	a	a	b	a	a	a	-	a	b	-	b	-	a	b	b	b	b	-	b	a	-	b	a	b	a	-	a	a	b	b	a	a	b	b
LG6	1.36	SBN1453	a	b	b	a	b	b	b	a	b	a	b	b	-	a	-	b	a	a	a	-	a	b	-	b	-	a	b	b	-	b	-	b	a	-	b	a	b	a	-	a	a	b	b	a	a	b	b
LG6	1.44	SBN3622	a	b	b	a	b	b	-	-	b	a	b	b	-	a	a	b	a	a	a	-	a	b	a	b	-	a	b	b	-	b	-	b	a	-	b	a	b	a	-	-	a	b	b	-	a	b	-
LG6	1.47	SBN3621	a	b	b	a	b	b	b	-	b	a	b	b	-	-	a	b	a	a	a	-	a	b	a	b	-	a	b	b	b	b	-	b	a	-	b	a	b	-	-	a	a	b	b	-	-	-	-
LG6	1.57	SBN2023	a	b	b	a	b	b	b	h	b	a	b	b	-	a	a	b	a	a	a	-	a	b	a	b	-	a	b	b	b	b	-	b	a	-	b	a	b	a	-	a	a	b	b	a	-	b	b
LG6	1.68	SBN2013	a	b	b	a	b	b	b	h	b	a	b	b	-	-	a	b	a	a	a	-	a	b	a	b	-	a	b	b	b	b	-	b	a	-	b	-	b	a	-	a	a	b	b	-	-	b	-
LG6	1.93	SBN2003	a	b	-	a	-	b	b	a	b	a	b	b	-	a	a	b	a	a	a	-	a	b	a	b	-	a	b	-	-	b	-	b	a	-	b	a	b	a	-	-	a	-	b	-	-	b	-
LG6	2.29	SBN1176	a	b	b	a	b	b	b	b	b	a	b	b	-	a	a	b	a	a	a	-	a	b	a	b	-	a	b	b	b	b	-	b	a	-	b	a	b	a	-	a	a	b	b	-	a	b	b
LG6	2.51	SBN1315	a	b	b	a	b	b	b	b	b	a	b	b	-	a	a	b	a	a	a	-	a	b	-	b	-	a	b	b	b	b	-	b	a	-	b	a	b	a	-	a	a	b	b	b	b	-	b
LG6	2.52	SBN3620	a	b	-	a	b	b	b	-	b	a	b	b	-	a	a	b	a	a	a	-	a	b	-	b	-	a	b	b	b	b	-	b	a	-	b	a	b	a	-	a	a	b	b	b	-	-	b
LG6	2.74	SBN1855	-	b	b	a	b	-	b	b	b	a	b	b	-	a	a	b	a	a	a	-	a	b	a	b	-	a	b	b	b	b	-	b	a	-	b	a	b	a	-	a	-	b	b	b	a	b	b
LG6	2.92	SBN2377	a	b	-	a	b	b	b	-	b	a	b	b	-	a	a	b	a	a	a	-	a	b	a	b	-	a	b	b	b	b	-	b	a	-	b	a	b	a	-	a	a	b	b	-	a	b	-
LG6	3.16	SBN1944	a	b	b	a	b	b	b	b	b	a	-	b	-	a	-	b	a	a	a	-	a	b	-	b	-	a	b	b	b	b	-	b	a	-	b	a	b	a	-	a	a	b	-	b	-	b	b
LG6	3.35	SBN3616	a	b	b	a	-	b	b	b	b	a	-	-	-	a	a	b	a	a	a	-	a	b	a	b	-	a	b	b	b	b	-	b	a	-	b	a	b	a	-	a	a	b	b	b	b	-	b
LG6	3.45	SBN2376	a	b	b	a	b	b	b	-	b	a	b	b	-	a	a	b	a	a	a	-	a	b	a	b	-	a	b	-	b	b	-	b	a	-	b	a	b	a	-	a	a	b	b	b	b	b	b
LG6	3.79	SBN2041	a	b	-	a	b	b	b	a	b	a	b	b	-	a	a	b	a	a	a	-	a	b	a	b	-	a	b	b	b	b	-	b	a	-	b	a	b	a	-	a	a	b	b	-	b	-	b
LG6	4.34	SBN1565	a	b	b	a	b	b	b	b	b	a	b	b	-	a	a	b	a	a	a	-	a	b	a	b	-	a	b	-	b	b	-	b	a	-	b	a	b	a	-	a	a	b	b	b	b	b	b
LG6	6.21	SBN3694	a	b	b	a	b	b	b	-	b	a	-	a	-	a	-	b	a	a	a	-	a	b	a	b	-	a	b	b	b	b	-	b	a	-	b	a	b	a	-	a	a	b	b	b	b	b	b
LG6	6.34	SBN3702	a	b	b	-	b	b	b	a	b	a	-	-	-	a	a	b	a	-	a	-	a	b	a	-	-	a	b	-	b	b	-	b	-	-	b	a	b	a	-	-	a	b	b	b	-	b	b
LG6	9.34	GB108	a	b	b	a	b	b	a	b	b	-	b	a	a	a	b	a	a	b	b	a	b	a	b	a	b	b	b	a	a	a	h	a	b	a	b	b	b	b	h	a	a	a	a	b	b	b	a
LG6	10.82	SBN1287	a	b	b	a	-	b	b	b	a	a	a	-	-	a	-	b	a	-	b	-	a	b	a	b	-	b	-	-	-	a	-	-	-	-	a	a	b	a	-	a	-	b	b	b	-	b	b
LG6	16.16	SBN1440	a	b	-	-	-	-	b	a	-	a	-	a	-	a	a	b	a	-	b	-	a	b	-	b	-	b	-	-	a	a	-	-	-	-	b	a	b	-	-	b	a	a	a	b	a	-	b
LG6	16.53	SBN2720	a	b	-	a	-	b	b	a	b	a	b	a	-	a	a	b	a	a	b	-	a	b	a	b	-	b	b	-	a	a	-	b	a	-	b	a	b	b	-	a	a	a	a	b	-	b	-
LG6	16.73	SBN2712	-	b	b	a	b	b	b	a	b	a	b	a	-	a	a	b	a	a	b	-	a	b	a	-	-	-	b	-	a	a	-	-	-	-	b	a	b	b	-	-	a	a	a	b	-	-	b
LG6	16.8	SBN2714	-	b	b	a	b	b	b	a	b	a	b	a	-	a	a	b	a	a	b	-	a	b	-	b	-	-	b	-	a	a	-	-	-	-	b	a	b	b	-	-	a	-	a	-	a	-	b
LG6	16.81	SBN2715	a	b	b	a	b	b	b	a	b	a	b	a	-	a	a	b	a	a	b	-	a	b	-	b	-	-	b	-	a	-	-	-	-	-	b	a	b	b	-	-	a	-	a	-	-	-	-
LG6	16.95	SBN2730	a	b	b	a	-	b	b	a	b	a	b	a	-	a	a	b	a	a	b	-	a	b	a	b	-	b	b	b	a	a	-	b	a	-	b	a	b	b	-	-	a	a	-	b	-	b	-
LG6	17.08	SBN1747	a	b	b	a	b	b	b	a	-	a	b	a	-	a	a	b	-	a	b	-	-	b	-	b	-	-	b	b	a	a	-	b	-	-	b	a	b	b	-	a	a	a	a	b	-	-	b
LG6	17.14	SBN2716	a	b	b	a	b	b	b	a	b	a	b	a	-	a	a	b	a	a	b	-	a	b	a	b	-	b	b	b	a	a	-	b	a	-	b	a	b	b	-	-	a	a	a	b	-	b	-
LG6	17.19	SBN2735	a	b	b	a	b	b	b	a	b	a	b	a	-	a	a	b	a	a	b	-	a	b	a	b	-	b	b	b	a	a	-	b	a	-	b	a	b	b	-	a	a	a	a	b	a	b	b
LG6	17.36	SBN2723	a	b	-	a	b	-	b	a	b	a	b	a	-	a	a	b	a	a	-	-	a	b	a	-	-	b	b	b	a	a	-	b	a	-	b	a	b	b	-	-	a	a	a	-	-	-	-
LG6	17.45	SBN2724	a	b	-	a	b	b	b	-	b	a	b	a	-	a	a	b	a	a	-	-	a	b	a	b	-	b	b	b	a	a	-	b	a	-	b	a	b	b	-	-	a	a	a	-	-	b	-
LG6	17.52	SBN2725	a	b	b	a	b	b	b	a	b	a	-	a	-	a	a	b	a	a	b	-	a	b	a	b	-	b	b	b	a	a	-	b	a	-	b	a	b	b	-	-	a	a	a	-	-	b	-
LG6	17.68	SBN1724	a	b	b	a	b	-	b	a	b	a	b	a	-	a	a	b	a	a	-	-	a	b	a	b	-	b	b	b	a	a	-	b	a	-	b	a	b	b	-	h	a	a	a	b	-	-	b
LG6	17.78	SBN2726	a	b	b	a	b	b	-	a	b	a	-	a	-	a	a	b	a	a	b	-	a	b	a	b	-	b	b	b	a	a	-	b	a	-	b	a	b	b	-	-	a	a	a	-	-	b	-
LG6	17.9	SBN2736	a	-	-	a	b	b	b	a	b	a	-	a	-	a	a	b	a	a	b	-	a	b	a	b	-	b	b	b	a	a	-	b	a	-	b	a	b	-	-	-	a	a	a	-	-	-	b
LG6	17.92	SBN2728	a	b	b	a	-	b	b	a	b	a	-	a	-	a	a	b	a	a	b	-	a	b	-	b	-	b	b	-	a	a	-	b	a	-	b	a	b	b	-	b	a	-	a	-	-	b	-
LG6	17.93	SBN2727	a	b	b	a	-	b	b	a	b	a	-	a	-	a	a	b	a	a	b	-	a	b	-	b	-	b	b	-	a	a	-	b	a	-	b	a	b	b	-	b	a	-	a	-	-	b	-
LG6	18.36	SBN1503	a	b	b	a	-	-	b	a	-	a	b	a	-	a	a	b	a	a	b	-	a	b	a	b	-	b	b	b	a	-	-	b	-	-	-	a	b	b	-	b	-	-	a	b	-	b	b
LG6	26.71	SBN1813	a	a	b	a	b	b	a	b	a	a	a	a	-	a	a	b	a	a	a	-	a	b	-	b	-	b	-	-	b	b	-	b	a	-	b	a	b	b	-	b	-	a	a	b	b	a	b
LG6	26.72	SBN2683	a	a	-	a	-	b	a	b	a	a	a	a	-	a	a	b	a	a	a	-	a	b	-	b	-	b	b	b	b	b	-	b	a	-	b	a	b	b	-	-	-	a	a	b	b	-	b
LG6	31.38	SBN941	a	a	b	a	b	-	a	a	a	a	-	-	-	a	-	b	a	a	a	-	a	b	a	b	-	b	a	b	a	b	-	a	a	-	b	a	a	b	-	-	-	b	a	a	-	-	-
LG6	32.24	SBN763	a	a	-	a	b	b	a	a	-	a	a	a	-	a	a	b	a	a	a	-	a	b	a	b	-	b	a	h	-	b	-	b	a	-	b	a	a	b	-	-	a	b	a	-	b	a	b
LG6	32.43	SBN1742	a	a	b	a	b	b	a	a	a	a	a	a	-	a	a	b	a	a	a	-	a	b	a	b	-	b	a	b	a	b	-	b	a	-	a	a	a	b	-	a	a	b	a	b	b	a	b
LG6	32.6	SBN1297	a	a	-	a	b	b	a	a	a	a	a	a	-	a	a	b	a	a	a	-	a	b	a	b	-	b	a	b	a	b	-	b	a	-	a	a	a	b	-	a	a	b	-	-	-	a	b
LG6	32.71	SBN1814	a	a	b	a	b	-	b	a	a	a	a	a	-	a	a	b	a	a	-	-	a	b	a	b	-	b	a	a	-	b	-	-	a	-	a	a	a	b	-	a	a	b	a	b	b	a	-
LG6	32.8	SBN3097	-	-	b	-	b	b	a	a	a	-	a	b	-	-	-	b	-	a	-	-	a	b	-	b	-	b	a	-	a	b	-	b	a	-	-	-	-	b	-	-	a	b	a	b	-	a	b
LG6	32.84	SBN595	a	a	-	-	b	-	a	a	a	-	-	a	-	a	a	b	a	a	a	-	a	-	a	-	-	b	a	-	a	b	-	-	a	-	a	-	a	b	-	h	a	b	-	b	b	-	b
LG6	32.92	SBN1430	a	a	b	a	-	b	b	a	a	a	a	a	-	a	a	b	-	a	a	-	a	b	a	b	-	b	a	b	a	b	-	-	a	-	a	-	a	b	-	b	a	b	a	-	-	a	b
LG6	32.98	SBN1394	a	a	b	a	b	b	b	a	a	a	a	a	-	a	a	b	a	a	a	-	a	b	a	b	-	b	a	b	a	b	-	b	a	-	a	a	a	b	-	a	a	b	a	b	-	a	b
LG6	33.04	SBN1947	a	a	b	a	b	b	a	a	a	a	a	a	-	a	a	b	a	a	a	-	a	b	a	b	-	b	a	b	a	b	-	b	a	-	a	a	a	b	-	b	a	b	a	b	b	a	b
LG6	33.08	SBN1779	a	a	-	a	b	b	a	a	a	a	a	-	-	a	a	b	-	a	a	-	a	b	a	b	-	b	a	a	-	b	-	b	a	-	a	a	a	-	-	-	a	-	a	b	b	a	b
LG6	33.13	SBN1603	a	a	-	a	b	b	b	a	a	a	a	a	-	a	a	b	a	a	a	-	a	b	a	b	-	b	a	b	a	b	-	b	a	-	a	a	a	b	-	b	a	b	a	b	b	a	b
LG6	33.21	SBN1912	a	a	b	a	b	b	b	a	a	a	-	a	-	a	a	b	a	a	a	-	a	b	a	b	-	b	a	b	a	b	-	b	a	-	a	-	a	b	-	-	a	b	a	b	b	a	b
LG6	33.23	SBN3033	a	a	-	a	b	b	b	a	a	a	-	a	-	a	a	b	a	a	a	-	a	b	-	b	-	-	a	-	a	b	-	-	a	-	a	-	a	b	-	-	a	b	-	-	a	-	-
LG6	33.28	SBN844	a	-	b	-	b	b	b	a	a	a	a	a	-	a	a	b	-	-	a	-	a	b	a	b	-	b	a	-	a	b	-	b	-	-	-	a	a	-	-	h	a	b	a	b	-	a	b
LG6	33.32	SBN1333	-	a	-	a	b	-	b	a	-	a	-	-	-	a	-	b	a	-	a	-	a	b	-	-	-	b	-	b	-	b	-	b	a	-	a	a	a	-	-	b	a	b	a	b	b	a	b
LG6	33.36	SBN3108	a	a	-	a	b	b	a	a	a	a	a	a	-	a	a	b	a	a	a	-	a	b	a	b	-	b	a	b	a	b	-	b	a	-	a	a	a	b	-	a	a	-	-	-	-	-	b
LG6	33.43	SBN1890	a	a	-	a	b	b	b	a	a	a	-	a	-	a	a	b	a	a	a	-	a	b	-	b	-	b	a	h	a	b	-	b	a	-	a	a	a	b	-	a	a	b	a	b	b	a	b
LG6	33.49	SBN1618	a	a	-	a	b	b	b	a	a	a	a	a	-	a	a	b	a	a	a	-	a	b	a	b	-	b	a	h	a	b	-	b	a	-	a	a	a	-	-	b	a	b	-	-	-	a	b
LG6	33.52	SBN3089	a	a	b	a	b	b	b	a	a	a	a	a	-	a	a	b	a	a	a	-	-	b	a	b	-	b	a	-	a	b	-	b	a	-	a	-	a	b	-	b	a	b	a	b	b	a	b
LG6	33.56	SBN3112	a	a	b	a	b	-	a	a	a	a	a	a	-	a	a	b	a	a	a	-	a	b	a	b	-	b	-	b	a	b	-	b	-	-	b	a	a	b	-	-	a	-	a	b	b	-	b
LG6	33.59	SBN1689	a	a	b	a	b	b	b	a	a	a	a	a	-	a	a	b	a	a	a	-	a	b	a	b	-	b	a	b	a	b	-	-	a	-	a	a	a	b	-	a	a	-	a	-	-	a	-
LG6	33.67	SBN1534	a	a	b	a	b	b	b	a	a	a	a	a	-	a	a	b	a	a	a	-	a	b	a	b	-	b	a	-	a	b	-	b	a	-	a	a	a	-	-	-	a	-	a	b	b	a	-
LG6	33.68	SBN3080	a	a	-	a	b	-	b	a	-	a	-	a	-	a	a	b	a	a	a	-	-	b	a	b	-	b	a	-	a	b	-	b	-	-	a	a	a	b	-	a	a	b	-	-	b	a	b
LG6	33.7	SBN3074	a	a	-	a	b	b	b	a	a	a	a	a	-	a	a	b	a	a	a	-	a	b	a	b	-	b	a	-	a	b	-	-	a	-	a	a	a	b	-	-	a	b	a	-	b	a	b
LG6	33.72	SBN3084	-	a	-	a	b	b	b	a	a	a	-	a	-	a	a	b	-	a	a	-	a	b	a	b	-	b	a	-	a	b	-	b	a	-	a	a	a	-	-	-	a	b	-	b	b	-	b
LG6	33.74	SBN3088	a	a	b	a	b	b	b	a	a	a	a	a	-	a	a	b	a	a	a	-	a	b	a	b	-	b	a	-	a	b	-	b	a	-	a	-	a	b	-	-	a	b	a	b	b	-	b
LG6	33.75	SBN3083	-	a	-	a	b	b	b	a	a	a	-	a	-	a	a	b	-	a	a	-	a	b	a	b	-	b	a	-	a	b	-	b	a	-	a	a	a	-	-	-	a	b	-	b	b	-	b
LG6	33.77	SBN3076	a	a	-	a	b	b	b	a	a	a	a	a	-	a	-	b	a	-	a	-	-	b	a	b	-	-	a	-	a	b	-	b	-	-	a	a	a	b	-	b	a	-	a	-	b	-	b
LG6	33.8	SBN1647	-	a	-	a	b	b	b	a	a	a	a	a	-	a	a	b	a	a	a	-	a	b	a	b	-	b	a	h	a	b	-	b	a	-	a	a	a	b	-	b	a	b	a	b	-	a	b
LG6	33.82	SBN3096	-	a	b	a	b	b	a	a	a	a	a	-	-	a	a	b	a	a	a	-	a	b	-	b	-	-	a	-	a	b	-	-	a	-	a	-	a	b	-	-	a	-	a	-	-	a	-
LG6	33.84	SBN2056	a	a	b	a	b	b	a	a	a	a	a	a	-	a	a	b	a	a	a	-	a	b	a	b	-	b	a	h	a	b	-	b	a	-	a	a	a	b	-	a	a	b	a	b	b	a	b
LG6	33.85	SBN3111	a	a	b	a	b	b	a	a	a	a	a	a	-	a	a	b	a	a	a	-	a	b	a	b	-	b	a	b	a	b	-	b	a	-	a	a	a	b	-	a	a	b	-	-	b	a	-
LG6	33.87	SBN3094	a	a	b	a	-	b	a	a	a	a	a	a	-	a	a	b	a	a	a	-	a	b	a	b	-	b	a	-	a	b	-	b	a	-	a	a	a	b	-	-	a	-	a	-	b	a	b
LG6	33.88	SBN3109	a	a	-	a	b	b	a	a	a	a	a	-	-	a	a	b	a	a	a	-	a	b	a	b	-	b	a	a	a	b	-	b	-	-	a	a	a	-	-	b	a	-	a	b	b	-	b
LG6	33.89	SBN1704	a	a	-	a	b	b	a	a	a	a	a	a	-	a	a	b	a	a	a	-	a	b	a	b	-	b	a	b	a	b	-	b	a	-	a	a	a	b	-	b	a	b	a	b	b	a	b
LG6	33.92	SBN3091	a	a	-	a	b	b	b	a	a	a	-	a	-	a	a	b	a	a	a	-	a	b	-	b	-	b	a	-	a	b	-	b	a	-	-	a	a	b	-	a	a	b	a	b	b	a	b
LG6	33.94	SBN495	-	a	b	a	b	b	-	a	a	a	-	a	-	-	a	-	a	a	a	-	a	b	-	b	-	b	-	-	a	b	-	b	-	-	b	-	a	b	-	a	a	b	-	b	b	a	-
LG6	33.97	SBN3110	a	a	-	a	b	b	a	a	a	a	-	a	-	a	a	b	a	a	a	-	a	b	a	b	-	b	a	-	-	b	-	b	a	-	-	a	a	b	-	b	a	b	a	-	b	a	b
LG6	33.98	SBN3100	a	a	b	a	b	b	a	a	a	a	a	a	-	a	a	b	a	a	a	-	a	b	-	b	-	b	a	b	a	b	-	b	a	-	a	a	a	b	-	-	a	b	a	b	b	a	b
LG6	34.01	SBN3077	-	a	-	a	b	b	b	a	a	a	a	a	-	-	-	b	a	-	a	-	-	b	a	b	-	-	a	-	a	b	-	b	-	-	a	a	a	b	-	b	a	-	a	-	b	-	b
LG6	34.04	SBN3081	a	a	-	a	b	b	b	a	a	a	a	a	-	a	a	b	-	a	a	-	a	b	a	b	-	b	a	-	a	b	-	b	a	-	a	a	a	b	-	-	a	b	-	b	b	-	b
LG6	34.06	SBN1219	a	a	b	a	b	b	-	a	a	a	a	a	-	a	a	b	a	-	a	-	a	b	-	b	-	b	a	b	a	b	-	b	-	-	a	a	a	b	-	b	a	b	a	-	-	a	b
LG6	34.07	SBN3107	a	-	b	a	b	b	a	a	a	a	a	a	-	a	a	b	-	a	a	-	a	b	a	b	-	b	a	-	a	b	-	b	a	-	a	a	a	b	-	-	a	b	a	b	b	a	b
LG6	34.07	SBN3103	a	-	-	a	b	b	-	a	a	a	a	a	-	a	a	b	a	a	a	-	a	b	a	b	-	b	a	-	a	b	-	b	a	-	a	a	a	b	-	b	a	b	a	b	-	a	b
LG6	34.1	SBN3090	a	a	b	a	b	b	b	a	a	a	a	a	-	a	a	b	a	a	a	-	a	b	a	b	-	b	a	b	a	b	-	b	a	-	a	a	a	b	-	-	a	b	a	b	-	a	b
LG6	34.13	SBN1712	a	a	-	a	-	b	b	a	a	a	a	a	-	a	a	b	a	a	a	-	a	b	a	b	-	b	a	b	a	b	-	b	a	-	a	a	a	b	-	a	a	b	a	b	b	a	b
LG6	34.15	SBN317	a	a	-	a	b	b	-	a	-	a	a	a	-	-	a	b	a	a	a	-	a	-	a	b	-	b	a	-	a	b	-	b	a	-	a	a	a	-	-	-	a	b	a	-	b	-	b
LG6	34.18	SBN3061	a	a	b	a	b	-	b	a	a	a	a	a	-	a	a	b	a	a	a	-	a	b	a	b	-	b	a	b	a	b	-	b	a	-	a	a	a	b	-	b	a	b	a	-	b	a	b
LG6	34.18	SBN3079	a	-	b	a	-	-	b	a	-	a	-	a	-	a	a	b	a	a	a	-	a	b	a	-	-	b	a	-	a	b	-	b	a	-	a	-	a	-	-	b	a	-	-	-	b	-	-
LG6	34.19	SBN3059	-	a	-	a	b	b	b	a	a	a	a	a	-	a	a	b	a	a	a	-	a	b	a	b	-	b	a	-	a	b	-	b	a	-	a	a	a	b	-	b	a	b	a	b	-	a	b
LG6	34.19	SBN3060	a	a	-	a	b	b	b	a	a	a	-	a	-	a	a	b	a	a	-	-	a	b	-	b	-	b	a	-	a	b	-	b	-	-	a	-	a	b	-	-	a	-	a	-	b	-	b
LG6	34.2	SBN3063	a	a	b	a	-	b	b	a	a	a	a	-	-	-	a	b	a	a	a	-	a	b	a	b	-	b	a	b	a	b	-	b	a	-	a	a	a	b	-	-	a	b	a	-	b	a	b
LG6	34.21	SBN3075	a	-	b	a	-	b	b	a	a	a	a	a	-	a	a	b	a	a	a	-	a	b	a	b	-	b	a	-	a	b	-	b	a	-	a	a	a	b	-	-	a	b	a	b	b	a	b
LG6	34.22	SBN3041	a	a	-	a	b	b	b	-	a	a	a	a	-	-	a	b	a	a	a	-	a	b	a	b	-	b	a	-	a	b	-	b	a	-	a	-	a	-	-	b	a	-	-	-	-	-	b
LG6	34.23	SBN1948	a	a	b	a	b	-	b	a	a	a	a	a	-	a	a	b	a	a	a	-	-	b	a	b	-	b	a	a	a	b	-	b	a	-	a	a	a	b	-	b	a	b	a	b	b	a	b
LG6	34.26	SBN3056	a	a	-	a	-	b	b	a	a	a	a	a	-	a	a	b	a	a	a	-	a	b	a	b	-	b	a	-	a	-	-	b	a	-	a	a	a	b	-	-	a	b	a	b	b	-	b
LG6	34.27	SBN3062	a	a	b	a	b	b	b	a	a	a	a	a	-	a	a	b	a	a	a	-	a	b	a	b	-	b	a	b	a	b	-	b	a	-	a	a	a	b	-	a	a	b	a	-	b	a	b
LG6	34.27	SBN3069	a	-	b	a	b	b	b	a	a	a	a	a	-	a	a	b	a	-	a	-	a	b	a	b	-	b	a	-	a	b	-	b	-	-	-	a	a	b	-	-	a	b	a	b	b	a	b
LG6	34.27	SBN3072	a	a	b	a	b	-	b	a	a	a	a	a	-	a	a	b	a	a	a	-	-	b	a	b	-	b	a	-	a	b	-	b	a	-	a	a	a	b	-	-	a	b	a	b	b	a	b
LG6	34.28	SBN3064	a	-	b	a	b	b	b	a	a	a	a	a	-	a	a	b	a	-	a	-	a	b	a	b	-	b	a	-	a	b	-	b	-	-	a	a	a	b	-	-	a	b	a	b	b	a	b
LG6	34.28	SBN3071	-	-	b	a	-	b	b	a	a	a	a	a	-	a	a	b	a	-	a	-	a	b	a	b	-	b	a	-	a	b	-	b	-	-	a	a	a	b	-	-	a	b	a	b	b	a	b
LG6	34.28	SBN3057	a	a	-	a	b	-	b	a	a	a	-	a	-	a	a	b	a	a	a	-	-	b	a	b	-	b	a	a	a	b	-	b	a	-	a	a	a	b	-	-	a	b	a	b	b	a	b
LG6	34.28	SBN3054	a	a	b	a	b	b	b	a	a	a	a	a	-	a	a	b	a	a	a	-	a	b	a	b	-	b	a	-	a	b	-	b	a	-	a	a	a	b	-	-	a	b	a	b	-	a	-
LG6	34.28	SBN3037	a	a	-	a	-	b	b	a	a	a	-	-	-	a	a	b	a	a	a	-	a	b	-	b	-	b	a	-	-	-	-	b	a	-	-	a	a	b	-	a	a	-	-	b	-	a	b
LG6	34.28	SBN3085	a	a	b	a	b	b	b	a	a	a	a	a	-	-	-	b	a	a	a	-	a	b	a	b	-	b	a	a	a	b	-	b	a	-	a	a	a	b	-	a	a	b	a	-	-	-	b
LG6	34.29	SBN3049	a	-	b	a	b	b	b	a	a	a	a	a	-	a	a	b	a	a	a	-	a	b	a	b	-	b	a	-	a	b	-	b	a	-	a	a	a	b	-	-	a	b	a	b	-	a	-
LG6	34.31	SBN1917	a	a	b	a	b	-	b	a	a	a	a	a	-	a	a	b	a	a	a	-	a	b	a	b	-	b	a	a	a	b	-	b	a	-	a	a	a	b	-	a	a	b	a	b	b	a	b
LG6	34.32	SBN3073	a	a	b	a	b	-	b	a	a	a	a	a	-	a	a	b	a	a	a	-	a	b	a	b	-	b	a	a	a	b	-	b	a	-	a	a	a	-	-	a	a	b	a	b	b	a	b
LG6	34.34	SBN3039	a	a	-	a	-	b	b	a	a	a	a	a	-	a	a	b	a	a	a	-	a	b	-	b	-	b	a	-	a	b	-	b	a	-	a	a	a	b	-	-	-	b	a	b	b	a	b
LG6	34.35	SBN3038	a	a	-	a	-	b	b	a	a	a	a	a	-	a	a	b	a	a	a	-	a	b	-	b	-	b	a	-	a	b	-	b	a	-	a	a	a	b	-	-	-	b	a	b	b	a	b
LG6	34.37	SBN3047	a	a	b	a	b	b	b	a	-	a	a	-	-	-	a	b	a	a	a	-	a	b	-	b	-	b	a	b	-	b	-	b	-	-	-	a	a	b	-	b	-	b	-	b	b	-	b
LG6	34.39	SBN3046	a	a	b	a	-	b	b	a	-	a	a	-	-	-	a	b	a	a	a	-	a	b	-	b	-	b	a	b	-	b	-	b	-	-	-	a	a	b	-	b	-	b	-	b	b	-	b
LG6	34.4	SBN1286	a	a	-	a	b	b	b	a	a	a	a	a	-	a	a	b	a	a	a	-	a	b	a	b	-	b	a	b	a	b	-	b	a	-	a	a	a	b	-	a	a	b	a	b	b	a	b
LG6	34.42	SBN786	-	a	b	-	b	b	b	a	a	a	-	-	-	-	a	b	a	a	a	-	a	b	a	b	-	b	a	-	-	-	-	b	a	-	a	a	a	b	-	a	-	b	-	-	b	a	-
LG6	34.45	SBN974	a	a	b	-	b	b	b	a	a	a	a	a	-	a	a	b	a	a	a	-	a	b	-	b	-	b	-	b	a	b	-	b	-	-	a	a	a	-	-	a	-	b	a	b	-	a	b
LG6	34.48	SBN3095	a	a	b	a	-	b	a	a	a	a	a	a	-	a	a	b	a	a	a	-	a	b	a	b	-	b	a	-	a	b	-	b	a	-	a	a	a	b	-	-	a	-	a	-	b	a	b
LG6	34.5	SBN3093	a	a	b	a	-	b	a	a	a	a	a	a	-	a	a	b	a	a	a	-	a	b	a	b	-	b	a	-	a	b	-	b	a	-	a	a	a	b	-	-	a	-	a	-	b	a	b
LG6	34.51	SBN3043	a	a	-	a	b	-	b	a	a	a	-	a	-	a	a	b	a	a	a	-	-	b	a	b	-	b	a	a	a	b	-	-	a	-	a	a	a	-	-	a	a	b	a	b	-	a	-
LG6	34.53	SBN1694	a	a	b	a	b	b	b	a	a	a	a	a	-	a	a	b	a	a	a	-	a	b	a	b	-	b	a	b	a	b	-	b	a	-	a	a	a	b	-	a	a	b	a	b	b	a	-
LG6	34.56	SBN1242	a	a	-	a	b	-	-	a	a	-	a	a	-	a	a	b	a	a	a	-	a	b	a	b	-	b	a	b	a	b	-	b	a	-	a	-	a	b	-	h	a	b	a	-	b	a	b
LG6	34.62	SBN1147	a	a	b	a	b	b	b	a	a	a	a	a	-	a	a	b	a	a	a	-	a	b	a	b	-	b	a	h	a	b	-	b	a	-	a	a	a	b	-	a	a	b	a	b	b	-	b
LG6	34.65	SBN3045	a	-	-	a	b	b	-	-	a	a	-	a	-	a	a	b	a	a	-	-	-	b	a	b	-	b	a	a	a	b	-	b	a	-	-	a	a	b	-	-	a	b	a	b	b	-	-
LG6	34.68	SBN3086	a	a	b	a	-	b	b	a	a	a	a	a	-	a	a	b	a	a	a	-	a	b	-	b	-	b	a	a	-	b	-	b	a	-	a	a	a	b	-	a	a	-	a	-	b	a	-
LG6	34.68	SBN3087	a	a	b	a	-	b	b	a	a	a	a	a	-	a	a	b	a	a	a	-	a	b	-	b	-	b	a	a	-	b	-	-	a	-	a	-	a	b	-	-	a	-	a	-	b	a	-
LG6	34.71	SBN1597	a	a	b	a	-	b	b	a	a	a	a	a	-	-	a	b	a	a	a	-	a	b	a	b	-	b	a	b	a	b	-	b	a	-	a	a	a	b	-	a	a	-	a	b	b	-	b
LG6	34.76	SBN1319	a	a	b	-	b	b	b	a	a	a	a	a	-	a	a	b	-	a	a	-	a	b	a	-	-	b	a	h	a	-	-	-	a	-	a	a	a	b	-	a	a	b	a	b	b	a	b
LG6	34.8	SBN1553	a	a	-	a	b	b	a	a	a	a	a	-	-	a	a	b	a	a	a	-	a	b	a	b	-	b	a	-	a	b	-	b	a	-	a	a	a	b	-	a	a	b	-	-	b	a	b
LG6	34.87	SBN1648	a	a	b	a	b	b	b	a	a	a	a	a	-	a	a	b	a	a	a	-	a	b	a	b	-	b	a	b	a	b	-	b	a	-	a	a	a	b	-	a	a	b	a	b	b	a	b
LG6	34.9	SBN1838	-	a	b	a	b	-	b	a	a	a	a	a	-	a	a	b	a	a	a	-	-	b	a	b	-	b	a	b	a	b	-	b	-	-	a	a	a	b	-	a	a	b	a	-	b	a	b
LG6	34.96	SBN1625	a	a	b	a	b	b	b	a	a	a	-	a	-	a	a	b	a	a	a	-	-	b	a	b	-	b	a	a	a	b	-	-	a	-	a	a	a	-	-	a	a	b	a	b	-	a	-
LG6	35.01	SBN3036	a	a	-	a	b	b	b	a	a	a	a	a	-	a	a	b	a	a	a	-	a	b	a	b	-	b	a	a	a	b	-	-	a	-	a	a	a	b	-	-	a	-	a	b	-	a	a
LG6	35.03	SBN1946	a	a	b	a	b	b	b	a	a	a	a	a	-	a	a	b	a	a	a	-	a	b	a	b	-	b	a	b	a	b	-	-	a	-	a	a	a	b	-	a	a	b	a	-	-	a	-
LG6	35.07	SBN1370	a	a	-	a	-	-	a	h	a	a	a	a	-	a	-	b	a	a	a	-	a	b	a	b	-	b	a	-	a	b	-	-	a	-	a	a	a	-	-	-	a	b	a	b	b	a	b
LG6	35.09	SBN785	-	a	-	a	b	-	b	a	a	a	-	a	-	a	a	b	a	a	a	-	a	b	a	b	-	b	a	b	a	b	-	b	a	-	a	-	a	b	-	a	a	b	-	b	-	a	b
LG6	35.13	SBN1391	-	a	b	a	b	-	a	a	a	a	-	a	-	a	a	b	a	a	a	-	a	b	a	b	-	b	a	a	a	b	-	b	a	-	a	a	a	b	-	a	a	b	a	b	b	a	b
LG6	35.17	SBN1496	a	a	-	a	-	b	b	a	a	a	-	a	-	-	-	b	a	a	a	-	-	b	a	b	-	b	a	-	a	b	-	-	a	-	a	-	a	b	-	a	a	b	a	-	b	a	-
LG6	35.2	SBN684	a	a	b	a	b	b	a	a	a	a	a	a	-	a	a	b	a	a	a	-	a	b	a	b	-	b	a	b	a	b	-	b	a	-	a	a	a	b	-	a	a	b	a	b	b	a	-
LG6	35.26	SBN1539	a	a	b	a	b	-	-	a	a	a	a	a	-	-	-	b	a	a	a	-	-	b	a	b	-	b	a	b	a	b	-	b	a	-	a	a	a	-	-	b	a	b	a	-	b	-	b
LG6	35.29	SBN3098	a	a	b	a	b	b	a	a	a	-	a	-	-	-	-	b	-	a	-	-	a	b	a	-	-	-	a	-	a	b	-	a	a	-	a	-	a	b	-	-	a	-	a	-	-	a	b
LG6	35.38	SBN1668	a	a	b	a	b	-	-	a	a	a	a	a	-	a	a	b	a	-	-	-	a	b	a	b	-	b	a	-	a	b	-	b	a	-	a	a	a	b	-	b	a	b	a	b	-	a	b
LG6	35.45	SBN1522	-	a	-	a	b	b	b	a	a	a	a	a	-	a	a	b	a	a	a	-	a	b	a	b	-	b	a	b	a	b	-	-	a	-	a	a	a	b	-	h	a	b	a	-	-	a	-
LG6	35.56	SBN1546	a	a	b	a	b	b	b	a	a	a	a	a	-	a	a	b	-	a	a	-	a	b	a	b	-	b	a	h	a	b	-	b	a	-	a	a	a	b	-	h	a	b	a	b	b	a	b
LG6	35.64	SBN3032	a	-	b	a	b	b	b	a	a	a	a	a	-	a	a	b	a	a	a	-	a	b	a	b	-	b	a	-	a	b	-	a	-	-	a	a	a	b	-	-	a	b	-	a	b	-	-
LG6	35.72	SBN3048	a	-	b	a	b	b	b	a	a	a	a	a	-	a	a	b	a	a	a	-	a	b	a	b	-	b	a	-	a	b	-	a	a	-	a	a	a	b	-	-	a	b	a	a	a	a	-
LG6	35.88	SBN1141	a	h	b	a	b	b	b	a	a	a	-	h	-	a	a	b	a	a	a	-	a	b	a	b	-	b	a	a	-	b	-	b	a	-	a	a	a	b	-	-	a	b	-	b	b	-	-
LG6	36.04	SBN1962	a	a	b	a	b	b	b	a	a	a	a	a	-	a	a	b	a	a	a	-	a	b	a	b	-	b	a	a	a	b	-	-	a	-	a	a	a	b	-	b	a	b	a	b	b	a	a
LG6	36.1	SBN3044	a	-	-	a	b	b	-	-	a	a	-	a	-	a	a	b	a	a	-	-	-	b	a	b	-	b	a	a	a	b	-	a	a	-	-	a	a	b	-	-	a	b	a	b	b	-	-
LG6	36.23	SBN3035	a	a	-	a	b	b	b	a	a	a	-	a	-	a	a	b	a	a	a	-	a	b	-	b	-	b	a	-	a	b	-	a	a	-	a	a	a	b	-	-	a	b	a	-	a	a	a
LG6	36.33	SBN1589	a	a	-	a	b	b	b	a	a	a	-	a	-	a	a	b	a	a	a	-	a	b	-	b	-	b	a	b	a	b	-	-	a	-	a	a	a	b	-	a	a	b	-	-	a	a	-
LG6	36.4	SBN1443	a	a	b	a	b	b	-	a	a	a	-	a	-	a	-	b	a	a	a	-	a	b	a	b	-	b	a	-	a	-	-	a	-	-	a	-	a	b	-	-	a	b	a	-	-	-	a
LG6	36.54	SBN1969	-	a	b	a	b	b	b	a	a	a	a	a	-	-	-	b	-	a	a	-	-	b	a	b	-	b	a	-	a	b	-	a	-	-	a	a	a	b	-	-	a	b	-	a	b	a	-
LG6	36.68	SBN1741	a	a	b	a	b	b	b	a	a	a	-	a	-	a	a	b	a	a	a	-	a	b	a	b	-	b	a	h	a	b	-	a	a	-	a	a	a	b	-	b	a	b	a	a	a	a	a
LG6	36.9	SBN1465	a	a	b	a	b	b	b	a	a	a	a	a	-	a	a	b	-	a	-	-	a	b	-	b	-	b	a	-	a	b	-	a	a	-	a	a	a	b	-	h	a	b	a	a	b	a	a
LG6	38.85	SBI061	a	a	b	a	b	b	b	a	a	a	a	a	-	a	a	b	a	a	h	a	a	b	a	b	a	b	a	b	a	b	h	a	b	a	b	b	a	b	h	h	a	b	a	b	b	a	b
LG6	47.63	SBN3492	a	a	b	b	-	b	a	a	a	a	a	a	-	b	a	b	a	a	a	-	b	b	b	b	-	b	a	b	a	-	-	a	a	-	a	b	a	a	-	a	a	b	a	-	a	-	b
LG6	48.88	SBN3507	a	a	-	b	a	-	a	a	b	a	b	a	-	-	-	b	a	a	a	-	b	b	b	b	-	b	a	-	-	a	-	-	-	-	a	-	a	-	-	-	a	-	a	a	-	-	b
LG6	58.95	SBN1323	a	a	b	b	a	a	b	a	a	a	a	a	-	b	-	b	b	b	b	-	b	b	b	b	-	b	a	b	a	b	-	-	a	-	a	b	b	a	-	a	a	a	a	-	-	a	b
LG6	59.41	SBN649	a	a	b	b	-	-	-	a	-	a	a	-	-	b	b	b	-	b	b	-	b	b	b	b	-	b	a	-	-	b	-	b	a	-	-	b	b	-	-	-	a	a	-	-	-	a	-
LG6	59.66	SBN3516	a	a	b	b	a	-	-	a	a	a	a	a	-	b	-	b	b	-	b	-	b	b	b	b	-	b	a	-	a	-	-	b	-	-	a	b	b	-	-	a	a	a	a	-	-	a	b
LG6	59.86	SBN3517	-	a	b	b	a	a	b	a	a	a	-	-	-	b	-	b	b	b	-	-	b	b	b	b	-	b	a	b	-	a	-	-	-	-	a	b	b	-	-	a	a	a	a	-	b	-	-
LG6	59.98	SBN3518	a	a	b	b	a	a	b	a	a	a	a	-	-	b	b	b	b	b	b	-	b	b	b	b	-	b	a	b	a	b	-	b	-	-	a	b	b	a	-	a	a	a	a	-	b	-	-
LG6	60.15	SBN3515	a	a	b	b	a	a	b	a	a	a	-	a	-	b	b	b	b	b	b	-	b	b	b	b	-	b	a	-	a	-	-	b	-	-	a	b	b	a	-	a	a	a	a	a	-	a	b
LG6	60.24	SBN3514	a	a	b	b	a	a	b	a	a	a	a	a	-	b	b	b	b	b	b	-	b	b	b	b	-	b	a	b	a	-	-	b	-	-	a	b	b	a	-	a	a	a	a	-	a	a	b
LG6	60.68	SBN1542	a	a	b	b	a	a	b	a	a	a	a	a	-	b	b	b	b	b	b	-	b	b	b	b	-	b	a	b	a	b	-	b	a	-	a	b	b	a	-	a	a	a	a	a	a	a	b
LG6	62.3	SBN1492	a	a	-	b	-	a	b	a	a	a	a	-	-	b	b	b	b	b	-	-	b	b	b	b	-	b	a	b	-	-	-	-	b	-	a	b	b	a	-	-	a	a	a	a	b	-	-
LG6	62.47	SBN3525	-	a	-	b	-	a	b	a	-	a	a	-	-	b	b	b	b	b	b	-	b	b	b	b	-	b	a	-	-	-	-	a	b	-	a	b	b	a	-	-	-	a	a	a	b	a	-
LG6	69.24	SBN2116	a	a	-	a	a	a	b	a	a	a	a	a	-	b	b	b	b	b	a	-	b	b	b	b	-	b	a	-	b	b	-	-	-	-	b	b	b	-	-	-	a	a	a	-	-	a	b
LG6	70.31	SBN1261	a	a	-	a	a	a	b	a	a	a	a	a	-	b	b	b	b	b	a	-	b	b	b	b	-	b	a	b	b	b	-	a	a	-	b	b	b	-	-	-	a	a	a	-	-	a	b
LG6	92.85	SBN1801	a	b	-	a	b	b	b	a	b	a	b	a	-	b	a	b	b	a	b	-	b	a	b	b	-	a	b	b	a	a	-	a	b	-	b	b	a	a	-	a	a	a	b	a	a	a	b
LG6	92.98	SBN3210	a	b	-	a	b	b	b	a	b	a	b	a	-	b	a	b	b	a	b	-	b	a	b	b	-	a	b	b	a	-	-	a	-	-	b	b	a	a	-	a	a	a	b	-	-	a	b
LG6	99.35	SBI043	a	b	b	a	b	b	b	a	b	a	b	a	a	b	a	b	a	b	b	b	b	a	b	b	b	a	a	b	a	b	b	a	b	b	b	b	a	a	b	a	a	a	b	b	b	a	b
LG6	102.99	SBN636	a	b	-	-	b	b	b	a	b	a	-	-	-	b	a	b	a	b	b	-	b	-	b	b	-	-	a	a	-	b	-	a	b	-	b	b	a	a	-	-	a	-	-	-	a	a	-
LG7	0	GSSR074	a	a	a	b	b	b	b	a	a	a	a	b	b	a	a	a	b	a	a	a	a	a	a	b	b	a	b	a	b	b	h	a	h	-	a	b	a	b	a	a	a	b	a	a	b	a	b
LG7	17.27	SBM1120	a	a	a	b	b	b	b	b	a	a	a	b	b	b	a	a	b	a	a	a	a	a	a	b	b	a	b	a	b	b	b	a	b	h	a	b	a	b	a	a	a	b	a	a	b	a	b
LG7	19.72	SBN577	-	a	a	b	b	-	b	b	a	a	-	-	-	b	a	a	b	a	a	-	a	a	a	b	-	a	-	a	b	b	-	-	h	-	a	b	a	-	-	a	-	b	a	a	-	a	b
LG7	21.21	SBN691	a	a	a	-	b	-	b	b	a	a	a	-	-	b	a	a	b	-	a	-	a	a	-	b	-	a	b	h	b	b	-	a	-	-	-	b	a	b	-	a	a	b	-	a	-	a	b
LG7	22.34	SBN535	a	a	a	b	b	b	b	b	b	a	a	b	-	b	a	a	-	-	-	-	a	-	a	b	-	a	b	a	-	-	-	a	a	-	b	-	a	b	-	-	a	-	a	-	b	a	b
LG7	22.79	SBN2419	a	-	-	b	-	b	-	b	b	a	a	b	-	b	a	a	b	a	a	-	a	-	a	b	-	-	b	a	b	b	-	a	a	-	b	b	a	b	-	a	-	-	a	b	b	a	b
LG7	23.53	SBN1852	a	a	-	b	-	-	b	b	a	a	a	b	-	b	a	a	b	a	a	-	a	b	a	b	-	a	b	h	b	b	-	a	-	-	b	b	a	b	-	-	a	b	a	a	b	a	b
LG7	23.68	SBN2380	a	a	-	b	-	-	b	b	a	a	-	b	-	b	a	a	b	a	a	-	a	b	-	b	-	a	b	-	b	b	-	a	-	-	b	b	a	b	-	-	a	b	a	a	b	a	b
LG7	23.98	SBN2381	a	a	a	b	-	-	b	b	a	a	a	b	-	b	a	a	b	-	a	-	a	b	a	b	-	-	b	a	b	b	-	a	a	-	b	-	a	-	-	a	a	b	a	a	b	a	b
LG7	24.27	SBN2040	-	a	-	b	a	-	b	b	a	a	a	b	-	b	a	a	b	a	a	-	a	b	a	b	-	a	b	a	b	b	-	a	a	-	b	-	a	b	-	a	a	b	a	a	b	a	b
LG7	25.21	SBI051	a	a	a	b	h	b	b	b	a	a	a	b	b	b	a	a	b	a	a	b	a	b	a	b	b	a	b	a	b	b	h	a	h	b	b	b	a	b	a	a	a	b	a	a	b	a	b
LG7	32.41	SBM593	a	a	a	b	a	a	a	b	a	a	b	b	b	a	a	a	b	a	a	h	a	a	a	b	h	a	b	a	b	b	h	a	a	h	b	b	b	b	h	a	a	b	a	b	b	a	b
LG7	33.28	SBM064	a	a	a	b	a	a	a	b	a	a	b	b	b	a	a	a	b	a	a	b	a	a	a	b	h	a	b	a	b	b	a	a	a	h	b	b	b	h	h	a	a	b	a	b	b	a	b
LG7	34.26	SBN2743	a	a	-	b	a	a	a	b	a	a	-	b	-	a	a	a	b	a	a	-	a	a	-	b	-	a	b	-	-	b	-	a	a	-	b	-	b	b	-	a	a	b	a	-	-	-	b
LG7	34.35	SBN424	a	a	a	b	a	a	a	b	a	a	b	b	-	a	a	a	b	a	a	-	a	a	a	b	-	a	b	a	b	b	-	a	a	-	b	-	b	b	-	a	a	b	a	b	-	-	b
LG7	34.76	SBN2744	-	a	a	b	a	-	-	b	a	a	-	b	-	a	-	a	b	a	-	-	a	a	-	b	-	a	b	-	b	b	-	a	a	-	b	-	b	-	-	a	a	b	-	-	b	-	-
LG7	34.8	SBN954	a	a	a	b	a	-	-	b	a	a	b	-	-	a	-	a	b	-	-	-	-	a	a	-	-	a	b	h	b	b	-	a	a	-	-	b	-	b	-	a	-	b	a	-	-	a	b
LG7	35.28	SBN1588	a	a	a	b	a	a	a	b	a	a	b	b	-	a	a	a	b	a	a	-	a	a	a	b	-	a	b	b	b	b	-	a	a	-	b	b	b	b	-	a	a	-	a	b	b	a	b
LG7	35.3	SBN2742	a	-	a	b	a	a	a	b	a	a	b	b	-	a	a	a	b	a	a	-	a	a	a	b	-	a	b	b	b	b	-	a	a	-	b	b	b	b	-	a	a	-	-	b	b	-	b
LG7	39.55	SBN2741	a	a	-	b	-	-	b	b	a	a	b	b	-	-	a	a	b	-	a	-	a	a	a	b	-	a	b	b	-	a	-	a	a	-	b	b	b	b	-	a	a	b	a	-	b	a	b
LG7	39.91	SBN1347	a	a	-	b	a	a	b	b	a	a	b	b	-	a	a	a	b	b	a	-	a	a	a	b	-	a	b	b	a	a	-	a	a	-	b	b	b	b	-	a	a	b	a	b	b	a	b
LG7	43.29	SBN338	a	a	-	a	b	b	b	b	a	b	-	a	-	b	a	b	a	a	b	-	a	b	-	b	-	a	b	b	b	b	-	a	a	-	b	b	a	a	-	-	a	-	a	a	-	a	a
LG7	50.33	SBI060	b	a	a	a	b	b	b	b	a	b	a	b	h	a	a	b	a	a	b	b	a	b	a	b	a	a	b	b	b	b	h	a	a	b	b	h	a	a	a	a	a	a	b	b	b	b	a
LG7	69.89	SBN1154	-	a	-	a	-	a	b	a	-	a	a	b	-	a	b	a	a	-	-	-	b	b	a	b	-	a	b	b	a	a	-	a	-	-	b	-	b	a	-	-	b	a	-	-	a	a	-
LG7	72.82	SBN3384	a	a	-	a	-	a	b	a	a	a	-	b	-	a	b	a	a	b	b	-	b	b	a	a	-	a	b	b	-	a	-	a	a	-	b	-	b	a	-	-	b	a	-	-	-	a	-
LG7	76.47	SBN1203	a	a	a	a	-	a	a	a	a	a	a	b	-	-	-	a	-	b	b	-	b	b	a	a	-	-	b	b	a	-	-	a	a	-	b	a	b	a	-	a	b	a	a	b	b	a	a
LG7	76.98	SBN3401	-	a	-	a	a	a	a	-	a	a	a	b	-	-	b	-	a	b	b	-	b	b	-	a	-	a	b	b	a	a	-	a	a	-	b	-	b	a	-	a	b	a	-	-	-	a	a
LG7	80.19	SBN3441	a	a	a	a	a	a	a	a	a	a	a	b	-	a	b	a	a	b	b	-	-	b	a	a	-	a	b	-	a	a	-	b	a	-	b	a	b	a	-	a	b	a	b	-	-	a	a
LG7	80.43	SBN3448	a	a	a	a	a	a	a	a	a	a	a	b	-	a	b	a	a	-	b	-	b	b	a	a	-	a	b	-	a	a	-	b	-	-	b	a	b	a	-	a	b	a	-	b	b	a	-
LG7	80.91	SBN3454	a	a	-	a	-	a	a	a	-	a	a	b	-	a	-	a	a	b	b	-	-	b	a	a	-	a	b	b	a	-	-	-	a	-	b	a	b	-	-	a	b	a	-	-	-	a	a
LG7	82.91	SBN2187	a	a	a	a	a	a	a	a	a	a	a	b	-	a	b	a	a	b	b	-	b	b	a	a	-	a	b	b	a	a	-	b	-	-	b	a	b	a	-	a	b	a	b	b	b	a	a
LG7	83.21	SBN2184	a	a	a	a	a	a	a	a	a	a	-	b	-	a	b	a	a	b	b	-	b	b	a	a	-	a	b	b	a	a	-	b	-	-	b	a	b	a	-	a	b	-	-	b	b	a	a
LG7	83.51	SBN2183	a	a	-	a	a	-	-	a	a	a	-	b	-	a	b	a	-	b	b	-	b	b	a	a	-	a	b	-	a	a	-	b	a	-	b	-	b	a	-	-	b	-	-	b	b	-	a
LG7	84.23	SBN296	a	a	a	a	a	-	-	a	a	-	a	b	-	a	b	a	a	b	b	-	b	b	a	a	-	a	b	-	a	a	-	b	a	-	b	-	b	a	-	a	b	a	b	b	b	a	a
LG7	84.8	SBN2189	a	a	a	a	a	a	a	a	a	a	-	b	-	-	b	a	-	-	b	-	b	b	a	a	-	a	b	b	a	a	-	b	a	-	b	a	b	a	-	a	b	a	-	-	b	a	-
LG7	92.39	SBN485	a	b	-	a	a	a	a	a	a	a	-	b	-	a	b	a	a	a	b	-	a	a	b	a	-	-	b	b	a	a	-	b	b	-	a	a	b	a	-	-	b	a	-	-	-	a	b
LG7	107.36	SBN847	a	b	-	a	-	-	a	a	a	b	a	-	-	a	b	a	a	-	b	-	a	a	b	a	-	a	b	-	-	a	-	b	-	-	b	-	b	b	-	a	b	a	a	b	-	-	b
LG7	107.78	SBN1697	a	b	-	a	b	a	a	a	a	b	a	b	-	a	b	a	a	a	b	-	a	a	b	a	-	a	b	a	a	a	-	b	b	-	b	a	b	-	-	a	b	a	a	b	b	b	b
LG7	108.02	SBN1733	a	b	-	a	b	a	a	a	a	b	a	b	-	a	b	a	a	a	-	-	a	a	b	a	-	a	b	b	a	a	-	b	b	-	b	a	b	b	-	a	-	a	-	b	-	-	b
LG7	108.15	SBN1044	a	b	b	a	b	a	a	a	a	b	a	b	-	a	b	a	a	a	b	-	a	a	b	a	-	a	b	a	a	a	-	a	b	-	b	a	b	-	-	-	b	a	-	b	-	b	b
LG7	108.27	SBN1972	a	b	b	a	b	a	a	a	a	b	a	b	-	a	b	a	a	a	b	-	a	a	b	a	-	a	b	a	a	a	-	b	b	-	b	a	b	b	-	a	b	a	a	b	b	b	b
LG7	108.35	SBN2847	a	-	-	a	b	a	a	a	a	b	-	b	-	a	b	a	a	a	b	-	a	a	b	a	-	a	b	-	a	a	-	b	b	-	b	a	b	-	-	a	b	a	-	-	b	b	b
LG7	108.5	SBN1660	a	b	b	a	b	a	a	a	a	b	a	b	-	a	b	a	a	a	b	-	a	a	-	a	-	a	b	a	a	a	-	b	b	-	b	a	b	b	-	a	b	a	a	b	b	b	-
LG7	108.71	SBN1698	a	b	b	a	b	a	a	a	a	b	a	b	-	a	b	a	a	a	b	-	a	a	b	a	-	a	b	a	a	a	-	b	b	-	b	a	b	b	-	a	b	a	a	-	b	b	b
LG7	108.89	SBN1437	a	b	b	a	-	a	a	a	a	b	a	b	-	a	b	a	a	a	b	-	a	a	-	a	-	a	b	a	a	a	-	b	-	-	b	a	b	b	-	-	b	a	a	b	b	b	b
LG7	109.05	SBN2851	a	b	-	a	a	a	a	a	a	-	a	b	-	a	b	a	a	a	b	-	a	a	-	a	-	a	b	a	a	a	-	b	b	-	-	a	-	-	-	a	-	a	a	-	-	b	-
LG7	109.07	SBN2849	a	b	-	a	a	a	a	a	a	b	a	b	-	a	b	a	a	a	b	-	a	a	-	a	-	a	b	a	a	a	-	b	b	-	-	a	b	a	-	a	b	a	a	-	-	-	-
LG7	109.07	SBN2853	a	b	-	a	a	a	a	a	a	-	a	b	-	a	b	a	a	a	b	-	a	a	-	a	-	a	b	a	a	a	-	b	b	-	-	a	-	-	-	a	-	a	a	-	-	b	-
LG7	109.22	SBN1903	a	b	-	a	b	a	a	a	-	b	a	b	-	a	b	a	a	-	b	-	a	a	b	a	-	a	b	h	a	a	-	b	-	-	b	a	b	b	-	a	b	-	a	-	b	b	b
LG7	109.29	SBN1307	a	b	b	a	-	a	a	a	-	b	a	b	-	a	b	a	a	a	-	-	a	a	b	a	-	a	b	a	a	a	-	b	b	-	b	a	b	b	-	a	b	a	a	b	b	b	b
LG7	109.35	SBN493	a	b	-	a	b	a	-	a	a	b	-	b	-	a	-	a	a	a	b	-	a	a	b	-	-	-	b	a	a	a	-	b	b	-	b	a	-	b	-	-	b	a	a	-	-	-	-
LG7	109.46	SBN1975	a	b	b	a	b	a	a	a	a	b	a	b	-	a	b	a	a	a	b	-	a	a	b	a	-	a	b	a	a	a	-	b	b	-	b	a	b	b	-	a	b	a	a	b	b	b	b
LG7	109.54	SBN1145	a	b	-	a	b	a	-	a	a	b	a	b	-	a	b	a	a	a	b	-	a	a	b	a	-	a	-	a	a	a	-	b	b	-	b	a	b	b	-	a	b	-	a	b	-	b	b
LG7	109.68	SBN1608	a	b	b	-	b	a	a	a	a	b	a	b	-	-	b	a	a	a	b	-	a	a	b	a	-	a	b	a	a	a	-	b	b	-	b	a	b	b	-	-	b	a	a	b	b	b	b
LG7	109.72	SBN3545	a	b	b	a	b	a	a	a	a	b	a	b	-	a	b	a	a	a	b	-	a	a	b	a	-	a	b	-	a	a	-	b	b	-	b	a	b	b	-	a	b	a	a	b	-	b	b
LG7	109.81	SBN996	a	b	b	a	b	a	-	a	a	b	a	b	-	-	b	a	a	a	b	-	a	a	b	-	-	a	b	a	a	a	-	-	b	-	b	a	b	b	-	a	b	a	a	b	b	b	b
LG7	109.85	SBN2867	a	b	b	a	b	a	a	a	a	b	a	b	-	a	b	a	a	a	-	-	a	a	-	a	-	a	-	a	a	a	-	b	b	-	b	a	b	b	-	a	b	a	a	-	b	b	-
LG7	109.9	SBN2877	a	b	-	a	b	-	a	a	-	b	a	b	-	a	b	a	a	-	b	-	a	a	b	a	-	a	b	a	a	a	-	b	-	-	b	a	b	b	-	a	b	-	a	-	b	b	b
LG7	109.93	SBN2845	a	b	-	a	-	a	a	a	a	b	a	b	-	a	b	a	a	-	-	-	a	a	b	a	-	a	b	a	a	-	-	b	-	-	b	a	b	b	-	a	-	a	a	b	-	-	b
LG7	109.95	SBN826	-	-	-	a	-	-	a	a	a	b	a	b	-	a	b	a	a	a	-	-	-	a	-	-	-	a	b	-	a	-	-	b	-	-	b	-	b	-	-	-	b	-	a	-	-	b	-
LG7	110	SBN2848	a	b	-	a	b	a	a	a	a	b	-	b	-	a	b	a	a	a	b	-	a	a	-	a	-	a	b	a	a	a	-	b	b	-	-	a	b	b	-	a	b	a	a	-	-	-	b
LG7	110.04	SBN2872	a	b	b	a	b	a	a	a	a	b	a	b	-	a	b	a	a	a	b	-	a	a	b	a	-	-	b	-	a	a	-	b	b	-	b	a	b	b	-	a	b	a	a	b	b	b	b
LG7	110.1	SBN2875	a	b	b	a	b	a	a	a	a	b	a	b	-	a	b	a	a	a	b	-	a	a	b	a	-	a	b	a	a	a	-	b	b	-	b	a	b	b	-	a	b	a	a	-	-	b	b
LG7	110.11	SBN2876	a	b	-	a	b	a	a	a	a	b	a	b	-	a	b	a	a	a	b	-	a	a	b	a	-	a	b	-	a	a	-	b	b	-	b	a	b	b	-	a	b	a	a	b	b	b	b
LG7	110.16	SBN2857	a	b	-	a	-	a	a	a	a	b	a	b	-	a	b	a	a	a	b	-	a	a	b	a	-	a	b	a	a	a	-	b	b	-	b	a	b	b	-	a	b	a	a	b	b	b	b
LG7	110.17	SBN2870	a	b	b	a	b	a	a	a	a	b	a	b	-	a	b	a	a	a	b	-	a	a	b	a	-	a	b	a	a	a	-	b	b	-	b	a	b	b	-	a	b	a	a	-	b	b	b
LG7	110.23	SBN2858	a	b	b	a	b	a	a	a	a	b	a	b	-	a	b	a	-	a	b	-	a	a	-	a	-	-	b	a	-	a	-	-	b	-	b	a	-	-	-	a	b	a	-	-	b	b	-
LG7	110.24	SBN2852	a	b	-	a	b	a	a	a	a	b	a	b	-	a	b	a	a	a	b	-	a	a	b	a	-	a	b	-	a	a	-	b	b	-	-	a	b	b	-	a	b	a	a	-	-	b	b
LG7	110.24	SBN2843	a	b	b	a	b	a	a	a	a	b	a	b	-	a	b	a	a	a	b	-	-	a	b	a	-	a	b	-	a	a	-	b	b	-	b	a	b	b	-	a	b	a	a	b	b	b	-
LG7	110.24	SBN2871	a	b	b	a	b	a	a	a	a	b	a	b	-	a	b	a	a	a	b	-	a	a	b	a	-	a	b	-	a	a	-	b	b	-	b	a	b	b	-	a	b	a	a	-	b	b	b
LG7	110.28	SBN2860	a	b	b	a	b	a	a	a	a	b	a	b	-	a	b	a	-	a	b	-	a	a	-	a	-	-	b	a	-	a	-	-	b	-	b	a	-	-	-	a	b	a	-	-	b	b	-
LG7	110.28	SBN2861	a	b	b	-	b	a	a	a	a	b	a	b	-	a	b	a	a	a	b	-	a	a	b	a	-	a	-	-	a	a	-	b	-	-	b	a	-	b	-	a	b	a	a	b	b	b	b
LG7	110.29	SBN2859	a	b	b	a	b	a	a	a	a	b	a	b	-	a	b	a	-	a	b	-	a	a	-	a	-	-	b	a	-	a	-	-	b	-	b	a	-	-	-	a	b	a	-	-	b	b	-
LG7	110.31	SBN2844	a	b	b	a	b	-	a	a	a	b	a	b	-	a	b	a	a	a	b	-	-	a	b	a	-	a	b	-	a	a	-	b	b	-	b	a	b	b	-	a	b	-	a	b	b	b	b
LG7	110.35	SBN1827	a	b	b	a	b	a	a	a	a	b	a	b	-	a	b	a	a	a	b	-	a	a	b	a	-	a	b	a	a	a	-	b	b	-	b	a	b	b	-	a	b	a	a	b	b	b	b
LG7	110.38	SBN2846	a	b	-	a	b	a	a	a	a	b	a	b	-	a	b	a	a	a	b	-	-	a	-	a	-	-	b	b	a	a	-	b	b	-	b	a	b	-	-	a	b	a	-	-	-	-	b
LG7	110.42	SBN2842	a	b	b	a	b	a	a	a	a	b	a	b	-	a	b	a	a	a	b	-	a	a	b	a	-	a	b	-	a	a	-	b	b	-	b	a	b	b	-	a	b	a	a	b	b	-	b
LG7	110.44	SBN2856	a	b	b	a	-	a	a	a	a	b	a	b	-	a	b	a	a	a	b	-	a	a	b	a	-	a	b	a	a	a	-	b	b	-	b	a	b	b	-	a	b	a	a	b	b	-	-
LG7	110.46	SBN2868	a	b	b	a	b	a	a	a	a	b	a	b	-	a	b	a	a	a	b	-	a	-	b	a	-	a	b	b	a	a	-	b	-	-	b	a	b	b	-	a	b	a	a	b	b	b	b
LG7	110.48	SBN2855	a	b	b	a	-	a	a	a	a	-	a	b	-	a	b	a	a	a	b	-	a	a	b	a	-	a	b	a	-	-	-	-	b	-	b	-	b	b	-	a	b	a	a	b	b	b	b
LG7	110.53	SBN2864	a	b	-	a	-	a	a	a	a	b	a	b	-	a	-	a	a	a	-	-	a	a	b	a	-	a	-	a	a	a	-	b	b	-	b	a	-	-	-	a	-	a	-	-	-	b	-
LG7	110.53	SBN2865	a	b	b	a	-	a	a	a	a	b	a	b	-	a	-	a	a	a	-	-	a	a	b	a	-	a	-	a	a	a	-	b	b	-	b	a	-	-	-	a	-	a	-	-	-	b	-
LG7	110.57	SBN2866	a	b	b	a	b	a	a	a	a	b	a	b	-	a	b	a	a	a	b	-	a	a	-	a	-	a	-	a	a	a	-	b	b	-	b	a	b	b	-	-	b	a	a	-	b	b	-
LG7	110.59	SBN2841	a	b	b	a	b	a	a	a	a	b	a	b	-	a	-	a	a	a	b	-	a	a	b	a	-	a	b	-	a	a	-	b	b	-	b	a	b	b	-	a	b	a	a	b	b	b	b
LG7	110.66	SBN2839	a	b	-	a	b	a	a	a	a	b	a	b	-	a	b	a	a	a	b	-	a	a	b	a	-	a	b	-	a	a	-	b	b	-	b	a	b	b	-	a	b	-	a	b	b	b	b
LG7	110.74	SBN1267	a	b	b	a	b	a	a	a	a	b	a	b	-	a	b	a	a	a	b	-	a	a	b	a	-	a	b	a	a	a	-	b	b	-	b	a	b	b	-	a	b	a	a	b	b	b	b
LG7	110.79	SBN1487	a	b	-	a	-	a	a	a	a	b	a	b	-	a	b	a	a	a	b	-	a	a	-	a	-	a	b	a	a	a	-	b	b	-	b	a	b	b	-	a	b	a	a	b	-	b	b
LG7	110.85	SBN2840	a	b	-	a	b	a	a	a	a	b	a	b	-	a	b	a	a	a	b	-	-	a	b	a	-	a	b	-	a	a	-	b	b	-	b	a	b	b	-	a	b	a	-	b	b	b	-
LG7	110.88	SBN2869	a	b	b	a	b	a	a	a	a	b	a	b	-	a	b	a	a	a	b	-	a	-	b	a	-	a	b	b	a	a	-	b	-	-	b	a	b	b	-	a	b	a	a	b	b	b	b
LG7	110.94	SBN1880	a	b	b	a	b	a	a	a	a	b	a	b	-	a	b	a	a	a	b	-	a	a	b	a	-	a	b	-	a	a	-	b	b	-	b	a	b	b	-	a	b	a	a	b	b	b	b
LG7	111.08	SBN2045	a	b	b	a	b	a	a	a	a	b	a	b	-	a	b	a	a	h	b	-	a	a	b	a	-	a	b	a	a	a	-	b	b	-	b	a	-	b	-	a	b	a	a	b	b	b	b
LG7	111.15	SBN1451	a	b	b	a	b	-	a	a	a	b	a	b	-	a	-	a	a	a	-	-	-	a	b	a	-	a	b	b	a	a	-	b	b	-	b	a	b	b	-	a	b	a	a	b	b	b	b
LG7	111.2	SBN626	a	b	-	a	-	a	a	a	a	b	a	b	-	a	b	a	a	a	b	-	a	a	b	a	-	a	b	a	a	a	-	b	-	-	b	a	b	b	-	-	b	a	-	-	-	-	b
LG7	111.33	SBN1172	a	b	b	a	b	a	a	a	a	b	a	-	-	a	b	a	a	a	b	-	a	a	b	a	-	a	b	b	a	a	-	b	b	-	b	a	b	b	-	a	b	a	a	b	-	b	-
LG7	111.4	SBN1560	a	b	-	a	b	-	-	a	a	b	a	b	-	a	b	a	a	a	b	-	a	a	b	-	-	a	b	h	-	a	-	b	b	-	b	a	b	b	-	a	b	-	a	-	-	b	b
LG7	111.55	SBN1194	a	b	b	a	b	a	a	a	a	b	a	b	-	a	b	a	a	a	b	-	a	a	b	a	-	a	b	h	a	a	-	b	b	-	b	a	b	b	-	-	b	a	a	b	b	b	b
LG7	111.65	SBN1336	a	b	-	a	b	a	a	a	a	b	a	b	-	a	b	a	a	a	b	-	a	a	b	a	-	a	b	a	a	a	-	b	b	-	b	a	b	b	-	a	b	a	a	b	b	b	b
LG7	111.73	SBN1630	-	b	b	a	-	a	a	a	-	b	a	-	-	a	b	a	a	a	b	-	a	a	-	a	-	a	b	-	a	a	-	b	b	-	b	a	b	-	-	a	b	a	a	b	-	b	b
LG7	111.82	SBN1055	a	b	b	a	b	a	a	a	a	b	a	b	-	-	b	a	a	-	b	-	a	a	-	-	-	a	b	b	a	a	-	-	b	-	b	a	b	b	-	a	b	a	-	b	-	b	b
LG7	111.93	SBN1593	a	b	b	a	b	a	a	a	a	b	a	b	-	a	b	a	a	-	b	-	a	a	b	a	-	a	b	-	a	a	-	b	b	-	b	a	b	b	-	a	b	a	-	b	b	b	b
LG7	112.05	SBN1421	-	b	b	a	b	a	a	a	-	b	a	b	-	a	b	a	a	a	b	-	a	a	b	a	-	a	b	b	a	a	-	b	b	-	b	a	b	b	-	-	-	a	-	b	b	b	-
LG7	112.25	SBN1965	a	b	-	a	b	a	a	a	a	b	a	b	-	a	b	a	a	a	b	-	a	a	b	a	-	a	b	a	a	a	-	b	b	-	b	a	b	b	-	a	b	a	a	b	b	b	b
LG7	112.55	SBN1891	a	-	b	a	-	a	a	a	a	b	a	b	-	-	-	a	a	-	b	-	a	a	-	a	-	a	-	-	a	a	-	b	b	-	b	-	b	b	-	a	b	a	a	b	b	b	b
LG7	112.84	SBN1293	a	b	b	a	-	-	a	a	a	b	a	b	-	a	b	a	a	a	b	-	a	a	b	a	-	a	-	a	-	a	-	b	-	-	b	a	b	b	-	-	b	-	a	b	b	b	-
LG7	113.48	SBI062	a	b	b	a	b	a	a	a	a	b	-	b	b	a	b	a	a	a	b	a	a	a	b	a	a	a	b	a	a	a	h	b	b	b	b	a	b	b	a	a	b	a	a	b	b	b	b
LG7	118.82	SBN2878	a	b	-	a	-	a	a	a	a	b	-	b	-	a	b	b	a	a	b	-	a	a	b	a	-	a	b	a	a	a	-	b	b	-	b	a	b	b	-	a	a	a	a	a	-	b	b
LG7	118.92	SBN1352	a	b	-	a	-	a	a	a	-	b	a	-	-	a	-	b	-	a	-	-	-	a	b	a	-	a	b	-	a	a	-	b	b	-	b	-	b	b	-	-	a	a	-	-	-	b	b
LG7	119.04	SBN2880	a	-	-	a	-	a	a	a	a	b	a	b	-	a	-	b	a	a	-	-	a	a	b	a	-	-	b	a	a	a	-	b	b	-	b	-	b	b	-	a	a	a	a	a	a	b	b
LG7	119.22	SBN2882	a	b	-	a	b	-	a	a	a	b	a	b	-	a	b	b	a	a	-	-	a	a	-	a	-	a	b	-	-	a	-	b	b	-	b	-	b	b	-	a	a	-	-	-	a	b	-
LG7	119.24	SBN2881	a	b	-	a	b	-	a	a	a	b	a	b	-	a	b	b	a	a	-	-	a	a	-	a	-	a	b	-	-	a	-	b	b	-	b	-	b	b	-	a	a	-	-	-	a	b	-
LG7	119.66	SBN1427	a	b	b	a	b	a	a	a	a	b	a	b	-	a	b	b	a	a	b	-	a	a	b	a	-	a	b	a	a	a	-	b	b	-	b	a	b	b	-	a	a	a	a	a	a	b	b
LG7	119.98	SBN1943	a	b	b	a	b	a	a	a	a	b	a	b	-	a	b	b	a	a	b	-	a	a	b	a	-	a	b	b	a	a	-	b	b	-	b	a	b	b	-	a	a	a	a	a	a	b	b
LG7	120.11	SBN2879	a	b	b	a	b	a	a	a	a	b	a	b	-	a	b	b	a	a	b	-	a	a	b	a	-	a	b	-	a	a	-	b	b	-	-	a	b	b	-	a	a	a	a	a	a	b	b
LG7	120.36	SBN978	a	b	b	a	b	-	a	a	a	b	a	-	-	a	-	b	a	a	b	-	a	a	b	a	-	a	b	-	a	a	-	b	b	-	b	a	b	b	-	a	a	a	a	-	a	b	b
LG7	120.73	SBN1191	a	b	-	a	b	a	a	a	a	b	a	b	-	-	b	b	a	a	b	-	a	a	b	a	-	a	b	a	a	a	-	-	b	-	b	-	b	b	-	a	a	a	a	a	a	-	b
LG7	120.93	SBN1081	a	b	-	a	b	-	-	a	a	-	a	b	-	a	b	b	a	a	b	-	-	a	b	a	-	a	b	a	a	-	-	b	b	-	b	a	b	b	-	a	a	a	a	a	-	-	b
LG7	121.54	SBN1215	a	b	-	a	b	-	a	a	a	b	a	b	-	a	b	b	-	-	b	-	a	a	b	a	-	a	b	b	a	a	-	b	b	-	-	a	-	b	-	a	a	a	-	a	a	b	b
LG7	121.82	SBN1367	a	b	-	a	b	-	b	a	a	b	a	b	-	a	b	b	a	a	b	-	a	a	-	a	-	a	b	b	a	a	-	b	b	-	b	a	b	b	-	a	a	a	a	a	-	b	b
LG7	122.9	HS300	a	b	b	a	b	a	a	a	a	b	a	b	b	a	b	b	a	a	b	a	a	a	b	a	a	a	b	a	a	a	h	b	b	b	b	a	b	b	a	a	a	a	a	a	a	b	b
LG7	130.52	SBN368	a	b	b	b	b	a	a	b	-	b	b	b	-	-	b	b	b	a	b	-	a	a	a	a	-	a	b	b	-	a	-	b	b	-	b	a	b	b	-	b	a	-	a	-	-	b	-
LG8	0	GSSR071	a	a	b	a	a	a	b	b	a	b	a	a	b	a	a	b	b	a	a	a	b	b	b	a	b	a	b	b	a	a	a	b	b	a	b	a	b	a	a	a	b	a	b	a	a	a	b
LG8	7.96	SBN813	b	a	-	a	a	-	b	a	a	b	-	-	-	a	a	b	b	a	a	-	a	b	b	a	-	b	b	h	a	a	-	b	-	-	b	-	b	a	-	a	b	a	b	a	-	a	a
LG8	8.72	SBN1290	b	a	a	a	a	-	b	a	a	b	a	a	-	a	a	b	b	a	a	-	a	b	b	a	-	b	b	a	a	a	-	b	b	-	b	a	b	a	-	a	b	a	b	a	-	a	a
LG8	8.86	SBN1584	a	a	a	a	b	b	a	a	b	b	b	b	-	a	a	b	b	a	a	-	b	a	a	b	-	b	a	a	b	a	-	a	-	-	b	a	a	a	-	b	b	-	a	-	b	b	a
LG8	9.54	SBN2280	b	a	-	a	-	a	b	a	a	b	a	a	-	a	a	b	b	a	a	-	a	b	b	a	-	b	b	-	a	a	-	-	b	-	b	a	b	a	-	a	b	a	b	a	-	a	a
LG8	9.76	SBN1653	a	-	-	a	b	b	a	a	b	b	b	b	-	a	a	b	b	a	a	-	b	a	a	b	-	b	a	a	a	a	-	a	a	-	b	a	a	a	-	b	b	a	a	a	-	b	a
LG8	10.06	SBN2896	-	-	-	a	-	-	a	a	b	b	b	b	-	a	a	b	b	a	a	-	b	a	a	b	-	b	a	a	-	a	-	a	a	-	b	a	a	a	-	b	b	a	a	-	-	-	a
LG8	10.28	SBN727	b	a	a	a	b	a	-	a	a	b	a	-	-	a	a	b	b	a	-	-	a	b	b	a	-	b	b	b	a	a	-	b	b	-	b	-	b	a	-	a	b	-	b	a	a	-	b
LG8	10.48	SBN1239	a	a	a	a	b	b	a	a	b	b	b	b	-	a	a	b	b	a	a	-	b	a	a	b	-	b	a	a	b	a	-	-	a	-	b	a	a	a	-	b	b	a	a	a	b	b	a
LG8	10.79	SBN2892	a	a	-	a	b	b	a	a	b	b	b	b	-	a	a	b	b	a	a	-	b	a	a	b	-	b	a	a	b	a	-	-	a	-	b	a	a	a	-	b	b	a	a	-	b	b	a
LG8	10.81	SBN1452	b	a	a	a	b	a	b	a	a	b	a	a	-	a	a	b	b	a	a	-	a	b	b	a	-	b	b	b	a	a	-	a	b	-	b	a	b	a	-	a	b	a	b	a	a	a	b
LG8	10.96	SBN3562	b	a	a	a	-	a	b	a	a	b	a	a	-	a	a	b	b	a	a	-	a	b	b	a	-	b	b	b	a	a	-	-	-	-	b	-	b	a	-	a	b	a	b	a	a	a	a
LG8	10.97	SBN2895	a	a	a	a	b	b	a	a	b	b	b	b	-	a	a	b	b	a	a	-	b	a	a	b	-	b	a	a	a	a	-	a	a	-	b	a	a	a	-	b	b	a	a	a	b	b	a
LG8	11.03	SBN395	b	a	a	a	b	a	b	a	-	b	a	-	-	a	a	b	b	a	a	-	a	b	b	a	-	b	b	-	a	a	-	b	b	-	b	a	b	a	-	-	b	-	b	a	a	-	-
LG8	11.14	SBN2894	a	a	-	a	-	b	a	a	b	b	b	b	-	a	a	b	b	a	a	-	b	a	-	b	-	b	a	a	-	a	-	a	a	-	b	a	a	a	-	b	b	a	a	a	b	b	a
LG8	11.14	SBN2893	a	a	-	a	-	b	a	a	b	-	b	b	-	a	a	b	b	a	a	-	b	a	-	b	-	b	a	a	-	a	-	a	a	-	b	a	a	a	-	b	b	a	a	a	b	b	a
LG8	11.19	SBN2276	b	a	-	a	-	-	b	a	a	b	a	a	-	a	a	b	-	a	a	-	a	b	-	a	-	b	b	b	a	a	-	b	-	-	-	a	b	a	-	a	b	a	-	-	-	-	-
LG8	11.32	SBN1306	b	a	-	-	-	-	b	a	-	b	a	a	-	a	-	b	b	-	a	-	-	b	b	a	-	b	b	b	a	a	-	b	b	-	b	a	b	a	-	a	b	a	-	a	a	a	a
LG8	11.34	SBN1882	a	a	a	a	b	b	a	a	b	b	b	b	-	a	a	b	b	a	a	-	b	a	a	b	-	b	a	a	a	a	-	a	a	-	b	a	a	a	-	b	b	a	a	a	b	b	a
LG8	11.82	SBN1686	-	a	a	a	b	b	a	a	b	b	b	b	-	a	a	b	b	a	a	-	b	a	a	b	-	b	a	a	b	a	-	a	a	-	b	a	a	a	-	b	b	a	a	-	b	-	a
LG8	13.52	SBN3565	b	a	a	-	-	a	b	a	b	b	a	a	-	-	a	b	b	a	a	-	a	b	b	a	-	b	b	-	a	a	-	-	-	-	b	a	b	a	-	-	b	a	-	-	b	a	b
LG8	13.53	SBN3566	b	a	a	-	b	a	b	a	b	b	a	a	-	-	a	b	b	a	a	-	a	b	b	a	-	b	b	-	a	a	-	-	-	-	b	a	b	a	-	-	b	-	-	b	b	a	b
LG8	14.29	SBN96	b	a	a	a	h	a	b	a	b	b	a	a	-	a	a	b	b	a	a	-	a	b	-	a	-	b	b	b	a	a	-	b	h	-	b	a	b	a	-	a	b	a	b	b	b	a	b
LG8	15.56	SBN2022	a	b	a	a	b	b	a	a	b	b	b	b	-	a	a	b	b	a	a	-	b	a	a	b	-	b	a	a	b	a	-	a	b	-	b	a	a	a	-	b	b	a	a	a	b	a	a
LG8	15.61	SBN3217	a	b	a	a	b	b	a	a	b	b	b	b	-	a	a	b	b	a	a	-	b	a	a	b	-	b	a	a	-	a	-	a	b	-	b	a	a	a	-	b	b	a	a	a	b	a	a
LG8	16.02	SBN3216	a	b	a	a	b	b	a	a	b	b	b	b	-	a	a	b	b	a	a	-	b	a	a	b	-	b	a	a	b	a	-	a	b	-	b	a	a	-	-	b	b	a	a	a	b	a	a
LG8	16.36	SBN1868	a	b	a	a	b	b	a	a	b	b	b	b	-	a	a	b	b	a	a	-	b	a	a	b	-	b	a	a	b	a	-	a	b	-	b	a	a	-	-	b	b	a	a	a	b	a	a
LG8	16.51	SBN1195	b	b	a	a	-	a	a	a	a	b	-	a	-	a	a	b	b	a	a	-	a	b	-	b	-	b	-	-	-	a	-	b	b	-	b	a	b	-	-	a	b	-	b	a	a	-	a
LG8	16.72	SBN1691	a	b	a	a	b	b	a	a	b	b	-	b	-	a	a	b	b	a	a	-	-	a	a	b	-	b	a	a	b	a	-	a	b	-	b	a	a	b	-	b	b	a	-	a	-	a	-
LG8	17.53	SBN2181	b	-	a	a	-	a	a	a	b	b	a	-	-	-	a	b	b	a	a	-	a	b	b	b	-	b	b	-	-	a	-	-	b	-	b	a	b	a	-	-	b	a	-	b	-	a	b
LG8	17.59	SBN2182	b	-	a	a	-	a	a	a	b	b	a	-	-	-	a	b	b	a	a	-	a	b	b	b	-	b	b	-	-	a	-	-	b	-	b	a	b	a	-	-	b	a	-	b	-	a	b
LG8	22.91	ZM0913	b	a	a	a	b	a	b	a	a	b	a	b	b	b	a	b	b	a	a	a	b	b	b	a	b	h	b	b	a	a	a	b	b	a	b	a	b	b	h	a	b	b	b	b	a	a	b
LG8	25.39	SBI068	a	a	b	a	-	a	a	b	b	b	b	b	h	a	a	a	a	a	b	a	b	b	a	b	a	b	b	a	a	b	b	b	b	b	a	a	a	a	-	h	b	a	a	a	a	b	a
LG8	27.79	SBN2004	a	a	-	a	b	-	-	a	b	b	-	-	-	-	-	a	a	a	b	-	-	b	-	b	-	b	a	-	b	-	-	b	-	-	h	-	a	a	-	a	b	a	a	a	a	-	-
LG8	31.46	SBN1834	a	b	a	a	b	a	a	b	b	b	a	h	-	a	a	b	b	a	a	-	a	b	a	b	-	b	a	a	h	a	-	b	a	-	b	a	b	a	-	a	b	a	b	b	b	a	a
LG8	31.74	SBN2301	a	b	-	a	-	a	a	b	b	b	a	-	-	a	a	b	b	a	a	-	a	b	a	b	-	b	a	a	-	a	-	b	a	-	b	a	b	a	-	a	b	a	b	b	b	a	a
LG8	32.3	SBN2300	a	b	a	a	a	a	a	b	b	b	a	-	-	a	a	b	-	a	a	-	a	b	a	b	-	b	-	a	-	a	-	b	a	-	b	a	b	-	-	a	b	a	b	b	b	-	a
LG8	34.39	SBN1735	a	b	a	a	b	a	a	b	b	b	a	b	-	a	a	b	b	a	a	-	a	a	a	b	-	b	a	a	a	a	-	b	a	-	b	-	a	a	-	a	b	a	b	b	b	a	a
LG8	37.01	SBN1407	a	b	-	b	b	b	a	a	b	b	b	b	-	a	a	a	a	a	b	-	a	b	-	b	-	a	a	-	b	a	-	b	b	-	a	a	a	a	-	a	a	b	a	a	a	b	a
LG8	37.43	SBN1657	a	a	-	b	b	b	a	a	b	b	b	b	-	a	a	a	a	-	b	-	a	b	a	-	-	a	-	-	b	a	-	b	b	-	a	a	a	h	-	a	a	b	a	-	a	b	a
LG8	37.86	SBN921	a	a	-	b	b	b	a	a	-	b	b	b	-	a	a	a	a	a	b	-	a	b	a	b	-	a	a	a	b	a	-	b	b	-	a	-	a	a	-	a	a	-	-	-	a	-	a
LG8	38.14	SBN1184	a	a	b	b	b	-	a	a	b	b	-	b	-	a	a	a	a	a	b	-	a	b	-	b	-	-	a	a	b	a	-	b	-	-	a	a	a	a	-	-	a	b	-	-	-	b	a
LG8	38.43	SBN1140	-	-	-	-	-	b	-	a	b	b	b	-	-	a	-	a	a	-	-	-	-	b	a	-	-	-	-	a	b	-	-	b	-	-	a	-	-	a	-	a	a	b	a	a	a	b	a
LG8	38.56	SBN2662	a	a	b	b	b	b	a	a	b	b	b	b	-	a	a	a	a	-	b	-	a	b	-	-	-	-	-	-	b	a	-	b	b	-	a	a	a	-	-	a	a	b	a	-	a	b	a
LG8	38.72	SBN2656	a	a	b	b	b	-	a	a	b	b	-	b	-	a	-	a	a	a	b	-	a	b	a	b	-	a	a	a	b	a	-	b	b	-	a	-	a	a	-	a	a	b	a	a	a	b	-
LG8	38.77	SBN2655	-	a	-	b	b	-	a	a	b	b	b	b	-	a	a	a	a	a	b	-	a	b	a	b	-	-	a	a	b	a	-	b	b	-	a	-	a	a	-	a	a	-	-	-	-	b	-
LG8	38.87	SBN1285	a	a	b	b	b	b	a	a	b	b	b	b	-	a	a	a	a	a	b	-	a	b	a	b	-	a	a	a	b	a	-	b	b	-	a	a	a	a	-	a	a	b	-	a	a	b	a
LG8	39.07	SBN1954	a	a	b	b	b	b	a	a	b	b	b	b	-	a	a	a	a	a	b	-	a	b	a	b	-	a	a	a	b	a	-	b	b	-	a	a	a	a	-	a	a	b	a	a	a	b	a
LG8	39.56	SBN2009	-	a	-	b	-	b	a	a	b	b	b	b	-	a	a	a	-	a	b	-	a	b	a	b	-	a	a	a	-	a	-	b	b	-	a	-	a	a	-	a	a	-	-	-	-	b	-
LG8	39.7	SBN2658	a	a	-	b	b	b	a	a	b	b	b	b	-	a	a	a	a	a	b	-	a	b	a	b	-	a	a	a	b	a	-	-	b	-	a	-	a	a	-	-	a	b	a	a	a	b	-
LG8	40.59	SBN1237	a	a	b	b	-	b	-	a	b	b	-	b	-	a	a	a	a	a	b	-	a	b	-	b	-	a	a	a	b	a	-	b	b	-	a	a	a	a	-	-	a	b	a	a	a	b	-
LG8	46.57	SBN2668	a	a	-	a	b	b	-	a	b	b	-	b	-	-	a	a	a	a	b	-	a	b	-	b	-	-	-	-	-	a	-	-	b	-	b	a	a	b	-	b	-	a	a	a	a	b	-
LG8	46.66	SBN2669	a	a	b	a	b	b	a	a	b	b	b	b	-	-	a	a	a	a	b	-	a	b	a	b	-	a	a	a	a	a	-	b	-	-	b	-	a	b	-	b	a	a	a	a	a	b	b
LG8	47.38	SBN2058	a	a	b	a	b	a	a	a	b	b	b	b	-	b	a	a	a	a	b	-	a	b	a	b	-	a	a	a	a	a	-	b	b	-	b	a	a	b	-	b	a	a	a	a	a	b	b
LG8	47.82	SBN153	-	a	-	-	b	-	a	a	-	b	-	b	-	-	-	-	a	a	b	-	a	b	a	-	-	a	a	a	-	a	-	b	b	-	b	-	a	b	-	-	a	a	a	a	a	-	b
LG8	48	SBN1478	a	a	b	a	b	a	a	a	b	b	b	b	-	b	a	a	a	a	b	-	a	b	a	-	-	a	a	a	a	a	-	b	b	-	b	a	a	b	-	b	a	a	a	a	a	b	b
LG8	48.18	SBN1636	a	a	-	a	-	a	a	a	b	b	b	b	-	b	a	a	a	a	b	-	a	b	a	-	-	a	a	a	a	a	-	b	b	-	b	a	a	b	-	b	a	a	a	a	a	b	b
LG8	48.39	SBN3482	a	a	b	a	b	a	a	-	-	b	b	b	-	-	a	a	a	a	b	-	a	b	a	b	-	a	a	a	a	a	-	b	b	-	b	a	a	b	-	b	a	a	a	a	a	b	b
LG8	48.47	SBN1809	a	a	b	a	b	a	a	a	b	b	b	b	-	a	a	a	a	-	b	-	a	b	a	b	-	a	a	a	a	a	-	b	b	-	b	a	a	b	-	b	a	a	a	a	a	b	b
LG8	48.68	SBN2392	a	a	b	-	b	-	a	a	b	b	b	b	-	-	a	a	a	a	b	-	a	b	-	b	-	-	a	a	a	a	-	b	b	-	b	-	a	b	-	b	a	-	a	-	-	b	b
LG8	48.72	SBN663	a	a	b	-	b	a	a	a	b	b	b	b	-	b	-	a	a	-	b	-	a	b	a	b	-	a	a	a	a	a	-	b	b	-	b	a	a	b	-	b	a	a	a	a	-	b	-
LG8	48.75	SBN3481	a	a	b	a	b	a	a	a	b	b	b	b	-	-	a	a	a	a	b	-	a	b	a	b	-	a	a	a	a	a	-	b	b	-	b	a	a	b	-	b	a	a	a	a	a	b	b
LG8	48.8	SBN3483	a	a	b	a	b	a	a	a	b	b	b	b	-	-	a	a	a	-	b	-	a	b	a	b	-	a	a	a	a	a	-	b	b	-	b	a	a	b	-	b	a	a	a	a	a	b	b
LG8	48.88	SBN3461	a	a	b	a	b	a	a	a	b	b	b	b	-	-	-	a	a	a	b	-	a	b	a	b	-	a	a	-	a	a	-	b	b	-	b	a	a	b	-	b	a	-	a	-	a	-	-
LG8	49.11	SBN1665	a	a	b	a	b	a	a	a	b	b	b	b	-	a	a	a	a	a	-	-	a	b	a	b	-	a	a	a	a	-	-	b	b	-	b	a	a	b	-	b	a	a	a	a	-	b	b
LG8	49.32	SBN1086	a	a	b	a	b	a	a	a	b	b	b	b	-	a	a	a	a	a	b	-	a	b	a	b	-	a	a	a	a	a	-	b	b	-	b	a	a	b	-	b	a	-	a	-	a	-	b
LG8	49.68	SBN1991	a	a	b	a	b	a	a	a	b	b	b	b	-	a	a	a	a	a	b	-	a	b	a	b	-	a	a	a	a	a	-	b	b	-	b	a	a	b	-	b	a	a	a	a	a	b	b
LG8	50.15	SBN1679	a	a	b	a	b	a	a	a	b	b	b	b	-	a	a	a	a	a	b	-	a	b	a	b	-	a	a	a	a	a	-	b	b	-	b	-	a	b	-	b	a	a	a	-	-	b	b
LG8	51.7	SBN3626	a	a	a	a	b	a	a	a	b	b	-	b	-	a	a	a	a	a	b	-	a	b	a	b	-	a	a	a	a	a	-	b	a	-	b	a	a	b	-	b	a	a	a	a	a	b	a
LG8	52.18	SBN1920	a	a	a	a	b	a	a	a	b	b	-	b	-	a	a	a	a	a	b	-	a	b	a	b	-	a	a	a	a	a	-	b	a	-	b	a	a	b	-	b	a	a	a	a	a	b	a
LG8	58.39	SBN1971	a	a	b	-	b	b	a	a	a	b	b	b	-	a	b	a	a	-	b	-	a	b	a	a	-	-	-	a	b	b	-	a	-	-	b	a	a	b	-	b	a	a	a	a	a	b	b
LG8	58.45	SBN2654	a	a	b	-	b	b	a	a	a	b	b	b	-	a	b	a	a	-	b	-	a	b	a	a	-	a	-	a	b	b	-	a	-	-	b	a	a	b	-	b	-	a	a	a	a	b	b
LG9	0	SBN755	a	b	-	a	b	-	-	-	a	b	a	a	-	b	-	b	b	a	b	-	-	-	b	b	-	b	a	-	b	b	-	b	a	-	a	-	a	a	-	-	a	a	a	a	-	a	-
LG9	0.87	SBN575	a	b	b	a	b	b	-	a	a	b	-	a	-	b	-	b	b	a	b	-	a	-	b	b	-	b	-	-	b	b	-	b	a	-	a	a	a	-	-	b	a	-	a	-	a	-	-
LG9	1.19	SBN3553	-	b	b	a	-	-	b	a	a	b	a	a	-	b	b	b	b	-	b	-	a	b	b	b	-	-	b	b	-	b	-	-	a	-	a	a	a	a	-	b	a	-	a	a	a	-	-
LG9	1.38	SBN3547	a	b	b	a	b	a	b	a	a	b	a	a	-	b	b	b	b	a	b	-	a	b	b	b	-	b	b	b	b	b	-	b	a	-	a	-	a	a	-	b	a	a	-	a	a	a	b
LG9	1.48	SBN3550	a	b	-	a	b	-	b	a	-	-	-	-	-	b	-	b	b	a	b	-	-	b	b	b	-	b	b	b	b	b	-	b	a	-	a	a	a	a	-	b	a	a	a	a	-	-	-
LG9	1.61	SBN3549	a	b	-	a	b	b	b	a	-	b	a	a	-	b	b	b	b	a	b	-	a	b	b	b	-	b	b	b	b	b	-	b	a	-	a	a	a	-	-	b	a	-	a	a	a	a	-
LG9	1.64	SBN3548	a	b	b	a	b	b	b	a	a	b	a	a	-	b	b	b	b	a	b	-	a	b	b	b	-	b	b	b	b	b	-	b	a	-	a	-	a	a	-	b	a	a	a	a	a	a	b
LG9	2.07	SBN792	a	b	b	a	-	b	b	b	a	b	a	a	-	b	b	b	b	a	b	-	-	b	b	-	-	b	b	b	b	b	-	b	a	-	a	a	a	a	-	b	a	a	a	-	a	-	b
LG9	2.29	SBN3558	a	b	b	a	b	-	b	b	a	b	a	a	-	b	b	b	b	a	b	-	a	b	b	b	-	b	b	b	b	b	-	b	a	-	a	a	a	a	-	b	a	a	a	a	a	a	b
LG9	2.43	SBN3559	a	b	-	a	b	b	b	b	a	b	-	a	-	b	b	b	b	a	b	-	a	-	b	a	-	b	b	b	b	b	-	b	a	-	a	a	a	a	-	b	a	a	a	a	a	a	b
LG9	4.55	SBN2018	a	a	-	a	a	b	b	b	a	b	b	a	-	b	b	b	a	a	h	-	a	b	a	b	-	b	b	b	b	b	-	b	-	-	b	a	a	b	-	b	a	-	a	-	-	-	-
LG9	4.68	SBN2271	a	a	-	a	a	b	b	b	a	b	-	a	-	b	b	b	a	a	b	-	a	b	a	b	-	b	-	b	b	b	-	b	-	-	b	a	a	b	-	b	a	-	a	-	-	a	-
LG9	4.96	SBN2019	a	-	-	-	b	b	-	b	-	b	-	-	-	b	b	b	a	-	-	-	a	-	-	b	-	-	b	a	-	b	-	-	-	-	b	a	a	b	-	-	a	-	-	-	b	a	b
LG9	5.32	SBN2297	-	-	-	a	-	b	b	-	a	b	b	a	-	b	b	b	a	a	b	-	a	b	a	b	-	-	b	b	b	b	-	b	b	-	b	a	a	b	-	b	a	a	a	b	b	-	b
LG9	5.96	SBN2047	a	a	b	a	a	b	b	b	a	b	a	a	-	b	b	b	a	a	b	-	a	b	a	b	-	b	b	a	b	b	-	b	a	-	a	a	a	b	-	b	a	a	a	-	b	a	b
LG9	6.23	SBN1968	a	a	b	a	a	b	b	b	a	b	a	a	-	b	b	b	a	a	b	-	a	b	a	b	-	b	b	b	b	b	-	b	a	-	a	a	a	b	-	b	a	a	a	b	b	a	b
LG9	6.25	SBN3392	a	a	-	a	-	b	-	b	-	b	a	-	-	b	b	b	-	-	b	-	a	b	a	b	-	-	b	b	-	b	-	b	-	-	a	a	a	-	-	-	a	a	a	b	-	-	b
LG9	6.42	SBN3390	a	a	b	a	a	b	b	b	a	b	a	a	-	b	b	b	a	a	b	-	a	b	a	b	-	b	b	-	b	b	-	b	-	-	a	a	a	b	-	b	a	a	a	b	b	a	b
LG9	6.44	SBN3389	a	a	b	a	a	b	b	b	a	b	-	a	-	b	b	b	a	a	b	-	a	b	a	b	-	b	b	a	b	b	-	b	-	-	a	a	a	b	-	b	a	a	a	b	b	a	b
LG9	6.56	SBN1537	a	a	b	a	a	b	b	b	a	b	a	a	-	b	b	b	a	a	b	-	a	b	a	b	-	b	b	a	b	b	-	b	b	-	a	a	a	b	-	b	a	a	a	b	b	a	b
LG9	6.73	SBN3391	a	a	b	a	a	b	-	b	a	b	-	a	-	b	b	b	a	a	b	-	a	b	a	b	-	b	b	a	b	b	-	b	a	-	a	a	a	b	-	b	-	a	a	b	b	-	b
LG9	6.84	SBN1388	a	a	b	a	a	b	b	b	a	b	a	a	-	b	b	b	a	a	b	-	a	b	a	b	-	b	b	a	b	b	-	b	a	-	a	a	a	b	-	b	a	a	a	b	b	a	b
LG9	7.02	SBN1309	a	-	b	-	a	-	-	b	a	b	a	a	-	b	b	b	a	-	b	-	a	b	a	b	-	b	b	a	b	b	-	b	b	-	a	a	-	b	-	b	a	-	-	b	b	a	b
LG9	7.23	SBN3557	a	b	-	a	b	b	-	a	a	b	a	-	-	b	b	b	b	a	b	-	a	b	b	b	-	b	b	b	b	b	-	b	-	-	a	a	a	a	-	b	a	-	a	a	-	a	b
LG9	7.31	SBN3556	a	b	-	a	b	-	b	a	a	b	a	a	-	b	b	b	b	a	b	-	a	b	b	b	-	b	b	b	b	b	-	b	a	-	a	a	a	a	-	-	a	a	a	a	a	a	b
LG9	7.65	SBN1748	a	a	b	a	b	b	b	b	a	b	a	a	-	b	b	b	a	a	b	-	a	b	a	b	-	b	b	a	b	b	-	b	b	-	a	a	a	b	-	b	a	a	a	b	b	a	b
LG9	7.93	SBN1750	a	a	b	a	-	b	-	b	a	b	a	a	-	b	b	b	a	a	-	-	-	b	a	b	-	b	b	a	-	b	-	b	b	-	a	a	a	b	-	b	a	a	a	b	-	a	b
LG9	8	SBN1579	a	a	b	a	b	b	b	b	a	b	-	a	-	b	b	b	a	a	b	-	-	b	a	b	-	b	b	a	b	b	-	b	b	-	-	a	a	b	-	b	a	a	a	b	-	-	b
LG9	8.06	SBN1178	a	a	-	a	b	b	b	b	a	b	a	a	-	b	b	b	a	a	b	-	a	b	a	b	-	b	b	a	b	b	-	-	b	-	a	-	a	b	-	b	a	a	a	b	b	a	b
LG9	8.14	SBN2404	a	a	b	a	b	b	b	b	a	b	a	a	-	b	b	b	a	a	b	-	a	b	a	b	-	b	b	b	b	b	-	b	b	-	a	a	a	-	-	-	a	-	a	b	b	-	b
LG9	8.18	SBN2091	a	-	-	a	b	b	b	b	a	b	-	a	-	b	b	b	a	a	b	-	a	b	a	b	-	b	b	-	b	b	-	-	b	-	a	-	a	b	-	b	a	-	a	-	-	a	-
LG9	8.28	SBN2044	a	a	b	a	b	b	b	b	a	b	a	a	-	b	b	b	a	a	b	-	a	b	a	b	-	b	b	h	b	b	-	b	b	-	a	-	a	b	-	b	a	a	a	b	-	a	b
LG9	8.34	SBN1963	a	a	b	a	-	b	b	b	a	b	a	a	-	b	b	b	a	a	b	-	a	b	a	b	-	b	b	a	-	b	-	b	b	-	a	a	a	b	-	b	a	a	a	-	-	a	b
LG9	8.43	SBN1627	a	a	-	a	-	b	b	b	a	b	a	a	-	b	b	b	a	a	-	-	a	b	-	b	-	b	b	a	b	b	-	-	b	-	a	a	a	b	-	b	a	a	a	b	b	a	b
LG9	8.53	SBN2299	-	a	b	a	b	b	b	b	-	b	a	a	-	b	b	b	a	a	b	-	a	b	a	b	-	-	b	a	b	b	-	-	b	-	a	a	a	b	-	b	a	-	a	-	-	a	-
LG9	8.62	SBN982	a	a	b	a	b	b	b	b	-	b	a	a	-	b	b	b	a	a	b	-	a	b	a	b	-	b	b	a	b	b	-	b	b	-	a	a	a	b	-	b	a	-	-	b	b	a	b
LG9	8.7	SBN1509	a	a	-	a	-	b	b	b	-	b	a	a	-	b	b	b	a	a	b	-	a	b	-	-	-	b	b	b	b	b	-	b	b	-	a	a	a	b	-	b	a	a	a	b	b	h	b
LG9	8.83	SBN2296	a	a	-	a	b	b	b	-	a	-	a	a	-	-	b	b	a	a	-	-	a	b	a	b	-	b	b	a	b	b	-	b	b	-	a	a	a	b	-	b	a	a	a	-	b	a	-
LG9	9.09	SBN696	a	a	-	a	b	b	b	b	-	b	a	a	-	b	b	b	-	a	-	-	-	b	a	-	-	b	b	-	-	b	-	b	b	-	a	a	a	b	-	-	-	a	a	b	-	a	b
LG9	9.16	SBN1224	a	a	b	a	b	b	b	b	a	b	a	-	-	b	b	b	a	a	-	-	-	b	a	b	-	b	b	h	-	b	-	b	b	-	a	a	a	b	-	b	a	a	a	b	b	a	b
LG9	9.46	SBN986	a	a	-	a	b	b	b	b	a	b	a	a	-	b	b	b	a	a	b	-	a	b	a	-	-	b	b	-	b	b	-	b	b	-	a	a	a	-	-	b	a	-	a	b	b	-	b
LG9	9.72	SBN1459	h	a	b	a	b	b	b	b	a	b	a	a	-	b	b	b	a	a	-	-	a	b	a	-	-	b	b	b	b	b	-	b	b	-	a	a	a	b	-	b	a	a	b	b	b	a	b
LG9	10.55	SBN1832	a	b	b	a	b	b	b	b	a	b	b	a	-	b	b	b	a	a	b	-	a	b	a	b	-	b	b	a	b	b	-	b	b	-	a	a	a	a	-	b	a	a	a	b	b	a	b
LG9	10.64	SBN2090	a	b	b	a	b	b	b	b	a	b	b	a	-	b	b	b	a	a	b	-	a	b	a	b	-	b	b	-	b	b	-	b	b	-	a	a	a	a	-	b	a	a	a	b	b	a	b
LG9	11.14	SBN3560	a	b	b	a	b	b	b	b	b	b	b	a	-	b	b	b	b	a	b	-	a	b	-	a	-	b	b	-	b	b	-	b	b	-	a	a	a	a	-	b	a	a	a	b	-	a	b
LG9	12.24	SBN3561	a	b	b	a	b	b	b	b	b	b	b	a	-	b	b	b	b	a	b	-	a	b	b	a	-	b	b	-	b	b	-	b	b	-	a	a	a	a	-	a	a	a	a	b	b	a	b
LG9	14.48	SBN3551	a	-	-	a	b	b	-	a	b	b	-	-	-	-	b	b	b	-	-	-	a	b	b	b	-	b	b	b	-	b	-	-	b	-	b	-	a	b	-	b	a	a	a	b	b	a	b
LG9	20.08	SBN2888	a	b	b	a	a	b	b	a	b	b	b	a	-	-	a	b	b	a	b	-	a	b	b	b	-	b	a	-	b	b	-	b	b	-	b	a	a	b	-	b	a	a	b	b	b	b	b
LG9	21.53	SBN2887	a	-	b	-	a	-	b	a	b	b	-	a	-	-	a	b	b	-	-	-	a	b	b	b	-	b	-	b	-	b	-	b	-	-	b	-	a	b	-	b	a	a	b	b	b	b	b
LG9	21.62	SBN1707	a	-	b	a	a	-	b	a	b	b	b	a	-	b	a	b	b	a	-	-	a	b	b	b	-	b	a	-	-	b	-	-	-	-	b	a	a	b	-	b	a	a	b	b	b	b	b
LG10	0	SBI017	a	h	b	b	a	a	a	a	a	b	b	h	b	h	a	a	a	a	h	a	a	b	b	b	a	a	a	a	a	b	b	a	b	b	b	a	b	b	a	a	a	a	b	a	a	b	h
LG10	1.57	SBN1011	a	a	b	b	a	-	a	a	a	b	b	a	-	b	-	a	a	a	-	-	a	b	b	b	-	a	a	-	-	-	-	a	b	-	b	a	b	-	-	a	a	a	b	a	-	b	a
LG10	1.93	SBN540	a	-	-	b	a	a	a	a	a	b	b	-	-	-	-	a	a	-	b	-	a	b	-	-	-	a	-	-	a	b	-	a	b	-	b	a	b	b	-	a	a	a	b	-	a	-	a
LG10	2.66	SBN1056	a	a	b	b	a	-	a	a	b	b	b	b	-	-	-	a	b	a	b	-	a	b	b	b	-	a	b	a	-	b	-	a	b	-	b	a	b	-	-	a	-	-	b	b	b	b	-
LG10	2.9	SBN352	a	a	-	b	a	a	a	a	a	b	b	-	-	a	-	a	a	a	b	-	a	b	b	b	-	a	a	a	a	b	-	a	b	-	b	-	b	b	-	a	a	-	b	-	a	b	a
LG10	3.17	SBN1282	a	a	b	b	-	a	a	a	a	b	b	-	-	h	a	a	a	a	b	-	a	b	-	b	-	a	a	a	a	b	-	a	b	-	b	a	b	b	-	a	a	a	b	a	a	b	a
LG10	3.32	SBN3397	a	a	b	b	a	a	a	a	a	b	b	b	-	b	a	a	a	a	b	-	a	b	b	b	-	-	a	-	-	b	-	a	b	-	b	-	b	-	-	a	a	-	-	a	a	b	-
LG10	3.44	SBN1843	a	a	b	b	a	a	a	a	a	b	b	b	-	a	a	a	a	a	b	-	a	b	b	b	-	a	a	-	-	b	-	a	b	-	b	a	b	b	-	-	a	a	b	-	a	b	-
LG10	3.6	SBN266	a	a	b	b	a	a	-	a	-	b	b	b	-	-	a	a	a	a	b	-	a	-	b	b	-	-	a	a	a	b	-	a	b	-	b	-	b	b	-	a	a	a	b	-	-	b	a
LG10	3.85	SBN651	-	a	-	b	a	a	a	a	a	b	b	b	-	a	-	a	a	a	b	-	a	b	b	b	-	-	a	a	a	b	-	a	-	-	b	a	b	b	-	a	a	a	b	-	-	-	-
LG10	3.98	SBN3399	a	a	b	b	a	a	a	a	a	b	b	b	-	a	a	a	a	a	b	-	a	b	b	b	-	a	a	a	a	b	-	a	b	-	b	a	b	b	-	a	a	a	b	a	a	b	a
LG10	4.52	SBN1039	a	h	b	b	a	a	a	a	b	b	b	a	-	a	a	a	a	a	b	-	-	b	b	b	-	a	b	a	a	b	-	a	b	-	b	a	b	b	-	a	a	a	-	-	a	b	-
LG10	4.78	SBN841	a	a	b	b	a	a	a	a	b	b	-	-	-	a	-	a	a	a	b	-	a	b	b	b	-	a	b	a	-	b	-	a	-	-	b	a	b	-	-	a	a	a	b	-	a	b	-
LG10	5.02	SBN3402	a	a	-	b	a	a	a	-	b	b	b	-	-	-	a	a	a	a	b	-	a	b	b	b	-	a	b	a	a	b	-	a	b	-	b	a	b	b	-	a	a	a	-	a	-	b	b
LG10	5.12	SBN3403	a	a	-	b	a	a	-	a	b	b	b	-	-	a	-	a	a	a	b	-	a	b	-	-	-	a	b	a	a	b	-	a	b	-	b	a	b	b	-	a	a	a	b	a	a	b	b
LG10	5.25	SBN3400	a	a	b	b	-	-	a	a	b	b	b	-	-	-	a	a	a	a	b	-	a	b	-	b	-	a	b	b	a	b	-	a	b	-	b	a	b	b	-	a	a	a	b	-	a	b	b
LG10	5.44	SBN3404	a	a	b	b	-	-	a	a	b	b	b	b	-	-	a	a	a	a	b	-	a	b	b	b	-	-	b	-	a	b	-	a	b	-	b	-	b	-	-	a	a	-	b	-	-	b	-
LG10	6.04	SBN2016	a	-	-	-	a	a	a	a	-	b	b	b	-	-	a	a	-	a	-	-	-	b	b	b	-	a	-	a	-	b	-	a	-	-	b	a	b	b	-	-	a	a	b	-	-	b	-
LG10	6.35	SBN1977	a	a	b	b	-	a	a	a	b	b	b	a	-	b	a	a	b	a	b	-	a	b	-	b	-	a	a	a	a	b	-	a	b	-	b	-	b	b	-	a	a	a	-	-	b	b	a
LG10	6.62	SBN3411	a	a	-	b	-	a	a	a	b	b	b	-	-	b	a	a	b	a	b	-	a	b	-	b	-	a	a	a	a	b	-	a	b	-	b	-	b	b	-	a	a	-	b	b	b	b	a
LG10	6.69	SBN3406	-	-	-	-	a	a	a	a	b	b	b	-	-	-	a	a	b	a	-	-	-	b	b	b	-	a	-	a	-	b	-	-	-	-	b	-	b	b	-	-	a	a	b	-	-	b	-
LG10	6.74	SBN3408	a	a	-	-	a	a	a	a	b	b	-	-	-	a	a	a	-	a	b	-	a	b	-	b	-	a	a	a	a	b	-	-	-	-	b	a	-	b	-	a	a	a	b	b	b	b	a
LG10	6.76	SBN3409	a	a	-	-	a	a	a	a	b	b	-	-	-	a	a	a	-	a	b	-	a	b	-	b	-	a	a	a	a	b	-	-	-	-	b	a	b	b	-	a	a	a	b	b	b	b	a
LG10	6.78	SBN3415	a	a	b	b	a	a	a	a	b	b	b	-	-	-	a	a	b	a	b	-	a	b	b	b	-	a	a	a	a	b	-	a	b	-	b	a	b	b	-	a	a	a	b	b	b	b	-
LG10	6.8	SBN3405	a	a	b	b	a	a	a	a	b	b	b	-	-	a	a	a	b	a	b	-	a	b	b	b	-	a	a	a	a	b	-	a	b	-	b	a	b	b	-	a	a	a	b	b	b	b	a
LG10	6.89	SBN3414	-	a	b	b	-	a	a	a	b	b	b	-	-	-	a	a	b	a	b	-	a	b	-	b	-	a	a	a	a	b	-	a	b	-	b	a	b	-	-	a	a	-	b	b	-	b	a
LG10	6.9	SBN3410	a	a	-	b	a	a	a	a	b	b	-	a	-	-	a	a	b	-	b	-	a	b	b	b	-	a	a	a	-	b	-	a	b	-	b	a	b	b	-	a	a	a	b	-	-	b	a
LG10	6.94	SBN3407	a	a	b	b	-	a	a	a	b	b	b	b	-	a	a	a	b	a	b	-	a	b	-	b	-	a	a	a	a	b	-	a	b	-	b	a	b	b	-	a	a	a	b	-	b	-	a
LG10	7.02	SBN1298	a	-	-	-	-	-	a	a	b	b	b	-	-	a	a	a	b	a	b	-	-	b	b	b	-	a	-	-	a	b	-	a	-	-	b	a	-	b	-	a	a	a	b	b	b	b	-
LG10	7.21	SBN1826	a	a	b	b	a	a	a	a	b	b	b	a	-	h	a	a	b	a	b	-	a	b	b	b	-	a	a	a	a	b	-	a	b	-	b	a	b	b	-	a	a	a	b	-	b	b	a
LG10	7.29	SBN1031	a	a	-	b	a	a	a	a	b	b	b	a	-	h	a	a	b	a	b	-	a	b	b	b	-	a	a	a	a	b	-	a	b	-	b	a	b	b	-	a	a	a	b	b	-	b	a
LG10	7.7	SBN1909	a	a	-	b	a	a	a	a	b	b	b	a	-	b	-	a	a	a	b	-	a	b	b	b	-	a	b	a	a	b	-	a	b	-	b	a	b	b	-	a	a	a	b	a	a	b	b
LG10	7.99	SBN1300	a	a	-	b	a	-	-	a	b	b	b	a	-	a	-	a	b	-	b	-	-	b	-	b	-	a	-	a	-	b	-	a	a	-	b	a	b	b	-	a	a	a	b	-	b	b	a
LG10	8.36	SBN1953	a	a	b	b	a	a	a	a	b	b	b	a	-	b	a	a	a	a	b	-	a	b	b	b	-	a	b	b	a	b	-	a	b	-	b	a	b	b	-	a	a	a	b	a	a	b	b
LG10	9.2	SBN3416	-	a	-	b	a	a	a	a	b	b	b	b	-	-	a	a	b	a	b	-	-	b	b	b	-	a	b	b	a	b	-	-	b	-	b	a	b	-	-	a	a	-	b	-	b	b	b
LG10	9.41	SBN3417	a	a	-	b	a	a	a	a	b	b	b	b	-	-	a	a	b	a	b	-	a	b	b	b	-	a	b	-	a	b	-	-	b	-	b	a	b	b	-	a	a	a	b	-	b	b	b
LG10	9.78	SBN3418	-	a	b	b	a	a	a	a	b	b	b	b	-	-	a	a	b	a	b	-	a	b	b	b	-	a	b	a	a	b	-	a	b	-	b	a	b	-	-	-	a	a	b	-	-	-	b
LG10	10.23	SBN930	a	-	-	b	a	-	-	a	b	b	b	h	-	b	-	a	-	a	b	-	a	b	-	b	-	-	b	-	a	-	-	a	b	-	b	a	b	-	-	a	a	-	b	b	b	-	b
LG10	10.72	SBN1699	a	a	b	b	a	a	a	a	b	b	b	a	-	a	a	a	b	a	b	-	a	b	b	b	-	a	b	a	a	b	-	a	b	-	b	a	b	b	-	a	a	a	b	b	b	b	b
LG10	11.9	SBN672	a	a	-	-	a	a	a	a	-	b	-	h	-	b	-	a	-	-	-	-	a	b	b	-	-	a	b	a	a	-	-	a	b	-	-	a	b	b	-	a	a	a	b	b	b	b	b
LG10	12.39	SBN3428	a	a	-	b	a	a	a	a	b	b	-	-	-	-	a	a	b	a	b	-	a	-	b	-	-	a	b	a	a	b	-	a	b	-	b	a	b	b	-	a	a	a	b	b	b	b	-
LG10	12.53	SBN1769	a	a	b	b	a	-	a	a	b	b	b	a	-	a	-	a	b	a	b	-	-	b	-	b	-	a	-	-	a	b	-	a	-	-	b	-	-	b	-	a	a	a	b	b	b	b	-
LG10	14	SBN1898	a	-	-	b	a	a	-	a	-	-	b	-	-	a	a	a	b	a	b	-	a	b	b	-	-	a	-	b	-	b	-	a	-	-	b	a	-	-	-	a	a	a	b	b	-	-	-
LG10	16.73	SBN1570	a	-	b	b	a	b	-	a	b	b	-	a	-	b	a	a	b	-	-	-	a	b	b	b	-	a	b	a	-	b	-	a	b	-	b	a	b	b	-	a	-	a	-	-	b	b	b
LG11	0	GSSR045	b	a	b	b	a	a	a	a	a	a	a	a	a	a	b	b	b	b	a	b	b	b	h	a	b	b	a	a	b	b	b	b	b	a	a	b	b	b	a	a	a	b	b	b	b	b	a
LG11	3.98	SBN658	b	a	-	b	a	-	a	b	a	a	a	a	-	a	b	b	b	b	a	-	b	b	b	a	-	b	a	a	b	b	-	-	-	-	a	b	b	b	-	a	a	b	a	b	b	b	a
LG11	4.46	SBN1652	b	a	b	b	a	b	a	a	a	a	a	a	-	a	b	b	b	b	a	-	b	b	a	a	-	b	a	a	-	b	-	b	b	-	a	b	b	b	-	a	a	b	a	b	b	b	a
LG11	5.14	SBN1732	b	a	b	a	a	b	a	b	a	a	a	a	-	a	b	b	b	b	a	-	b	b	a	a	-	b	a	a	b	b	-	b	b	-	a	b	b	b	-	a	a	b	a	b	b	b	a
LG11	5.42	SBN3187	b	a	-	b	a	-	a	-	a	a	-	a	-	a	-	b	b	b	a	-	b	b	b	a	-	b	a	a	b	b	-	-	-	-	a	-	b	b	-	a	a	b	a	b	b	b	a
LG11	5.52	SBN1666	b	a	b	b	a	-	a	b	a	a	-	a	-	a	b	b	b	b	a	-	b	b	b	a	-	b	a	a	b	b	-	-	b	-	a	b	b	b	-	a	a	b	a	b	b	b	a
LG11	5.84	SBN3192	b	a	-	-	a	b	a	a	a	a	a	a	-	a	b	b	b	b	a	-	b	b	-	-	-	b	a	a	b	b	-	b	-	-	a	b	b	b	-	a	a	-	a	-	b	-	a
LG11	6.21	SBN3165	b	a	b	-	a	b	a	-	a	a	a	a	-	a	b	b	b	b	a	-	b	b	a	a	-	b	a	-	b	b	-	b	b	-	a	b	b	b	-	a	a	b	a	b	-	b	a
LG11	6.45	SBN1411	b	a	b	a	a	-	a	a	a	a	a	a	-	a	b	b	b	b	a	-	b	b	b	-	-	b	a	a	b	b	-	b	-	-	a	b	b	b	-	a	a	b	a	-	b	-	a
LG11	6.77	SBN1609	-	a	-	-	-	-	a	b	-	a	a	-	-	a	b	b	b	-	-	-	b	b	-	-	-	b	a	a	b	-	-	-	b	-	-	b	b	b	-	a	-	b	a	-	b	b	a
LG11	7.31	SBN1622	b	a	b	h	a	b	a	b	a	a	a	a	-	a	b	b	b	b	a	-	b	b	a	a	-	b	a	a	b	b	-	b	b	-	a	b	b	b	-	a	a	b	a	b	b	b	a
LG11	16.88	SBN3137	b	a	-	-	a	b	a	a	a	a	a	a	-	a	b	b	b	b	a	-	b	a	a	a	-	b	b	a	b	b	-	b	b	-	a	b	b	b	-	a	a	a	a	-	b	b	b
LG11	17.85	SBN3764	b	a	-	-	a	-	a	a	a	a	-	b	-	b	a	a	a	b	a	-	b	a	a	b	-	b	a	-	a	a	-	a	a	-	a	b	a	b	-	b	b	a	b	b	-	b	b
LG11	18.18	SBN1798	b	a	-	b	a	b	a	a	a	a	a	b	-	b	a	a	a	b	a	-	b	a	a	b	-	b	a	h	a	a	-	a	a	-	a	b	a	b	-	b	b	a	b	b	b	b	b
LG11	23.26	SBN1765	b	a	b	b	a	-	a	a	a	a	a	a	-	a	a	b	b	b	a	-	b	a	b	b	-	b	b	b	h	b	-	b	b	-	a	b	b	b	-	a	a	a	a	b	b	-	b
LG11	23.45	SBN3591	b	a	b	-	a	-	a	a	a	a	a	-	-	a	a	b	b	b	a	-	b	a	b	b	-	b	b	-	-	b	-	b	b	-	a	b	b	b	-	a	a	a	a	b	b	-	b
LG11	23.81	SBN3588	b	a	b	-	a	b	a	a	a	a	-	a	-	a	a	b	b	b	a	-	b	a	-	b	-	b	b	b	-	b	-	b	-	-	a	b	b	b	-	a	a	-	a	b	b	b	b
LG11	24.83	SBN1544	b	a	b	a	a	b	a	a	-	a	a	a	-	a	a	b	b	b	a	-	b	a	b	b	-	b	b	b	a	b	-	b	a	-	a	b	b	b	-	a	a	a	a	b	b	b	-
LG11	28.13	SBN1952	b	a	-	h	a	b	a	a	a	a	a	a	-	a	a	b	b	b	a	-	b	a	b	b	-	b	b	b	b	b	-	b	a	-	a	b	b	b	-	a	a	a	a	b	b	b	b
LG11	30.66	SBN1327	b	b	b	-	a	-	a	a	a	a	-	b	-	-	a	b	a	b	a	-	-	a	b	b	-	-	a	-	a	a	-	b	a	-	a	b	a	-	-	a	-	-	b	-	-	b	a
LG11	33.81	SBN1861	b	b	b	a	a	b	a	a	b	a	a	-	-	b	b	b	a	b	a	-	b	a	-	b	-	a	a	-	a	a	-	b	a	-	a	b	a	b	-	-	b	a	b	a	a	b	a
LG11	34.25	SBN2834	b	b	b	a	a	b	a	a	-	a	a	-	-	b	-	b	b	b	a	-	b	a	-	b	-	-	a	-	a	-	-	b	a	-	a	b	a	b	-	-	b	a	b	a	a	b	a
LG11	34.38	SBN1599	b	b	b	a	a	b	a	a	b	a	a	-	-	b	a	b	a	b	a	-	b	a	b	b	-	a	a	a	a	-	-	b	-	-	a	b	a	b	-	a	b	a	-	a	a	b	a
LG11	34.54	SBN2833	b	b	b	-	a	b	a	a	-	a	a	-	-	b	-	b	a	b	a	-	b	a	-	b	-	a	a	-	a	a	-	b	a	-	a	b	a	b	-	-	b	a	b	a	a	b	a
LG11	34.66	SBN2825	b	b	-	-	a	b	a	a	b	a	a	b	-	b	-	b	a	b	a	-	b	a	b	b	-	a	a	-	a	a	-	b	a	-	-	b	a	b	-	-	b	-	-	-	a	b	-
LG11	34.82	SBN1456	b	b	b	a	a	b	a	a	b	a	a	b	-	b	b	b	a	b	a	-	b	a	b	b	-	a	a	b	a	a	-	b	a	-	a	b	a	b	-	-	b	a	b	a	-	b	a
LG11	35.02	SBN1821	b	b	-	a	a	b	a	a	b	a	a	b	-	b	h	b	a	b	a	-	b	a	b	b	-	a	a	a	a	a	-	b	a	-	a	b	a	b	-	a	b	a	b	a	a	b	a
LG11	35.03	SBN2822	b	b	b	-	a	b	a	a	b	a	a	b	-	b	-	b	a	b	a	-	b	a	b	b	-	a	a	-	a	a	-	b	a	-	a	b	a	b	-	a	b	a	b	-	a	b	a
LG11	35.08	SBN2821	b	b	b	-	a	b	a	a	b	a	a	b	-	b	-	b	a	b	a	-	b	a	b	b	-	a	a	-	a	a	-	b	a	-	a	b	a	b	-	a	b	a	b	a	a	b	a
LG11	35.36	SBN2816	b	b	b	-	-	b	a	a	b	a	a	b	-	b	a	b	-	b	a	-	b	a	b	b	-	a	a	-	-	a	-	b	a	-	a	b	a	b	-	a	b	a	b	-	a	-	a
LG11	35.43	SBN2815	b	b	b	b	-	b	-	a	b	a	a	b	-	b	a	b	-	-	-	-	-	a	b	b	-	a	a	-	-	a	-	-	a	-	a	b	a	b	-	a	b	a	b	-	-	-	a
LG11	35.62	SBN2814	b	b	b	b	-	b	-	a	b	a	a	b	-	b	a	b	-	-	-	-	b	a	b	b	-	a	a	-	-	a	-	-	a	-	a	-	a	b	-	a	b	a	-	-	-	-	-
LG11	35.63	SBN2813	b	b	b	b	-	b	-	a	b	a	a	b	-	b	a	b	-	-	-	-	b	a	b	b	-	a	a	-	-	a	-	-	a	-	a	-	a	b	-	a	b	-	-	-	-	-	-
LG11	35.75	SBN1986	b	b	-	b	-	-	a	a	b	a	a	b	-	b	a	b	a	b	a	-	b	a	b	b	-	a	a	h	a	a	-	b	a	-	a	b	a	b	-	a	b	-	b	-	a	-	a
LG11	37.85	SBN1402	b	a	b	a	b	b	a	a	-	a	-	h	-	b	a	b	b	-	a	-	a	a	-	b	-	a	b	b	b	-	-	b	a	-	a	b	b	b	-	a	a	b	a	b	b	b	b
LG11	46.54	SBN1028	b	a	b	b	-	b	a	a	b	b	-	b	-	h	a	b	a	b	a	-	b	a	b	b	-	a	b	b	b	b	-	b	a	-	a	b	b	-	-	a	a	b	a	b	b	-	b
LG11	57.76	SBN1571	b	-	b	b	b	b	a	a	b	b	a	b	-	-	a	b	a	b	a	-	b	a	b	b	-	a	b	b	b	b	-	b	a	-	a	b	b	a	-	a	b	b	a	a	a	-	b
LG11	57.79	SBN2767	b	-	-	b	b	-	-	a	b	b	a	b	-	-	a	b	a	b	a	-	b	a	b	-	-	a	b	b	b	b	-	b	a	-	a	-	b	a	-	a	b	b	a	a	a	-	b
LG12	0	ZM1466	b	b	a	a	a	a	b	a	a	b	a	b	h	b	a	h	b	b	a	a	b	b	a	b	a	b	a	b	a	a	b	a	b	b	a	b	-	b	b	b	a	b	b	b	b	b	a
LG12	22.26	SBI005	b	-	a	-	a	a	b	-	b	b	a	b	h	b	b	a	b	b	a	a	a	a	a	b	a	b	a	b	a	a	-	-	a	-	a	-	-	b	a	b	a	a	b	a	a	a	a
LG12	23.2	SBN1229	b	b	-	a	a	a	b	b	b	b	a	b	-	b	-	a	-	b	a	-	a	a	a	-	-	b	a	-	a	a	-	a	a	-	a	b	b	b	-	b	a	a	-	a	a	-	a
LG12	23.73	SBN1563	b	b	a	a	a	-	b	b	b	b	a	b	-	b	b	a	b	b	a	-	-	a	a	-	-	b	a	a	a	a	-	a	a	-	a	-	b	b	-	-	a	a	b	a	a	a	a
LG12	23.83	SBN519	b	b	a	a	-	a	b	b	-	b	a	b	-	b	-	a	-	b	a	-	a	a	a	b	-	-	a	a	a	a	-	-	a	-	a	b	b	b	-	b	-	-	b	a	a	a	-
LG12	23.9	SBN2011	b	-	a	a	a	a	b	b	b	b	-	b	-	a	b	a	b	b	-	-	a	a	a	b	-	b	a	-	a	a	-	a	a	-	a	b	b	b	-	-	a	-	b	-	-	-	-
LG12	23.95	SBN700	b	b	-	a	a	a	b	b	-	b	-	b	-	b	-	a	b	b	a	-	a	a	-	b	-	b	a	h	a	a	-	a	a	-	a	b	b	-	-	-	a	-	-	a	a	a	a
LG12	24.4	SBN1705	b	b	a	a	a	a	b	b	b	b	a	b	-	h	b	a	b	b	a	-	a	a	a	b	-	b	a	a	a	a	-	a	a	-	a	b	b	-	-	b	a	a	-	a	a	a	a
LG12	24.56	SBN1268	b	b	a	a	a	a	b	b	b	b	a	b	-	a	b	a	b	b	a	-	a	a	a	b	-	b	a	b	a	a	-	a	a	-	a	b	b	b	-	b	a	a	b	a	a	a	a
LG12	24.72	SBN966	b	b	a	a	a	a	b	b	b	b	a	b	-	a	b	a	b	b	a	-	a	a	a	b	-	-	a	b	-	a	-	a	a	-	a	-	b	b	-	-	a	a	b	a	a	a	a
LG12	24.8	SBN735	b	b	-	a	a	-	-	b	b	b	a	b	-	-	-	a	-	b	a	-	a	a	a	b	-	b	-	-	a	-	-	a	a	-	a	b	b	-	-	-	a	-	-	a	a	a	a
LG12	24.85	SBN1673	b	b	a	a	a	a	b	b	b	b	-	b	-	a	b	a	b	b	a	-	a	a	a	b	-	b	a	b	a	a	-	a	a	-	a	-	b	b	-	-	a	a	-	a	a	-	a
LG12	24.92	SBN3336	b	b	a	a	a	-	b	b	b	b	-	b	-	-	-	a	-	b	a	-	a	a	a	b	-	b	a	a	a	a	-	a	-	-	a	b	b	-	-	-	a	a	b	-	-	a	-
LG12	25	SBN3335	b	b	a	a	a	a	b	b	b	b	a	b	-	-	b	a	b	b	a	-	a	a	a	b	-	b	a	-	a	a	-	a	a	-	a	b	b	b	-	b	a	a	b	a	-	a	a
LG12	25.14	SBN3338	b	b	-	a	-	a	b	b	b	b	a	b	-	-	b	a	b	b	a	-	a	a	a	-	-	b	a	-	a	a	-	-	a	-	a	-	b	b	-	b	a	a	b	a	a	a	a
LG12	25.3	SBN1369	-	b	a	a	a	a	b	b	b	b	a	b	-	b	b	a	b	b	a	-	a	a	a	b	-	b	a	h	a	a	-	-	a	-	a	-	b	b	-	b	a	a	b	a	-	-	a
LG12	25.47	SBN3340	b	b	a	a	a	a	b	b	b	b	a	b	-	a	b	a	b	b	a	-	a	a	a	b	-	b	a	-	a	a	-	a	a	-	a	b	b	b	-	-	a	-	-	-	-	-	-
LG12	25.58	SBN1196	b	b	-	a	a	a	b	b	b	b	a	b	-	h	b	a	b	-	a	-	a	a	a	b	-	b	a	b	-	a	-	a	a	-	a	-	b	-	-	b	a	a	-	a	a	a	a
LG12	25.64	SBN3339	b	b	-	a	a	-	b	b	b	b	-	b	-	b	b	a	b	-	a	-	a	a	a	b	-	b	a	b	-	a	-	a	a	-	a	-	b	b	-	b	a	a	-	a	a	a	a
LG12	25.72	SBN1426	b	b	-	a	-	a	b	b	b	b	a	b	-	b	b	a	b	b	-	-	a	a	a	-	-	-	a	b	-	a	-	-	a	-	a	b	b	b	-	b	a	-	b	a	a	a	a
LG12	25.98	SBN625	b	b	-	-	a	-	b	b	b	b	a	b	-	-	b	a	b	b	-	-	a	-	a	b	-	-	-	b	a	a	-	a	-	-	a	b	-	b	-	b	a	a	b	a	a	a	a
LG12	26.3	SBN1362	b	b	-	-	-	a	b	b	-	b	a	b	-	b	-	a	-	b	a	-	a	a	-	b	-	b	a	b	-	-	-	a	a	-	a	-	b	-	-	b	a	a	b	-	-	-	-
LG12	26.39	SBN3344	b	b	-	-	a	a	b	b	b	b	a	b	-	-	-	a	b	b	a	-	a	-	a	b	-	b	a	-	a	a	-	a	a	-	a	b	b	b	-	b	a	a	b	-	a	a	a
LG12	26.46	SBN3347	-	-	-	a	a	a	b	b	b	b	a	-	-	a	b	a	b	-	a	-	-	a	-	b	-	b	-	b	-	a	-	-	a	-	a	b	b	b	-	-	-	-	b	-	a	-	a
LG12	26.66	SBN488	b	b	-	-	-	a	b	b	b	b	a	b	-	h	b	a	b	b	-	-	a	a	a	b	-	b	a	-	a	-	-	a	a	-	a	b	b	b	-	b	a	-	b	-	-	a	-
LG12	26.76	SBN3345	b	b	a	-	a	a	b	b	b	b	a	b	-	-	-	a	b	b	a	-	a	a	a	-	-	b	a	b	a	b	-	-	-	-	a	b	b	-	-	-	a	a	b	a	-	a	a
LG12	27.04	SBN839	b	-	a	-	a	a	b	b	b	b	a	b	-	b	-	a	b	b	a	-	a	a	-	-	-	b	a	b	a	b	-	-	-	-	a	b	b	-	-	-	a	a	b	a	-	a	a
LG12	27.26	SBN787	b	b	a	a	a	-	b	b	b	b	-	b	-	b	b	a	b	b	-	-	a	a	-	b	-	b	a	b	a	-	-	a	a	-	-	-	b	b	-	-	a	a	b	a	-	-	a
LG12	27.46	SBN1988	b	-	-	-	a	-	-	b	b	b	a	-	-	a	-	a	-	-	-	-	-	a	a	b	-	-	a	a	a	a	-	a	-	-	a	b	b	b	-	b	-	-	-	-	a	-	a
LG12	27.73	SBN1163	b	b	-	a	-	-	b	b	b	b	a	b	-	h	-	a	b	b	-	-	a	a	-	-	-	b	a	b	a	-	-	a	a	-	a	b	b	b	-	b	a	a	-	-	b	a	a
LG12	27.95	SBN697	b	b	-	a	a	a	b	b	b	b	a	b	-	a	b	a	b	b	a	-	-	a	a	b	-	-	a	b	a	a	-	a	-	-	a	b	b	b	-	-	a	a	-	a	a	a	a
LG12	28.19	SBN1046	b	-	a	a	a	a	b	b	b	b	a	b	-	a	-	a	b	b	-	-	a	a	a	b	-	-	a	b	-	a	-	a	a	-	-	b	b	b	-	b	a	a	b	a	a	-	a
LG12	28.38	SBN2036	b	b	a	a	-	a	b	b	b	b	-	b	-	a	b	a	b	b	a	-	-	a	-	b	-	-	-	b	-	-	-	-	a	-	a	b	-	-	-	-	a	-	-	a	-	a	-
LG13	0	SBN939	b	a	-	a	-	a	b	h	a	a	b	a	-	a	-	b	-	b	-	-	b	a	a	a	-	a	a	-	a	a	-	a	b	-	b	b	b	b	-	b	a	b	b	b	-	a	a
LG13	0.46	SBN563	-	a	-	a	-	a	b	a	-	a	-	-	-	a	a	b	a	b	-	-	-	a	a	-	-	a	a	-	a	a	-	a	-	-	b	b	b	b	-	-	a	b	b	-	-	-	a
LG13	1.12	SBN1840	b	a	b	a	b	a	a	a	a	a	b	a	-	a	a	a	a	b	a	-	b	a	a	a	-	a	a	a	a	a	-	a	b	-	b	b	b	b	-	b	a	b	b	b	b	a	a
LG13	1.63	SBN2787	b	a	b	a	b	a	a	-	a	a	b	a	-	a	a	a	a	b	a	-	b	a	a	a	-	a	-	-	a	a	-	a	b	-	b	b	b	b	-	b	a	b	b	b	b	a	a
LG13	2.17	SBN1017	b	a	b	a	b	-	b	b	-	a	b	a	-	a	a	a	a	b	a	-	b	a	a	a	-	a	a	a	a	a	-	a	b	-	b	b	b	b	-	b	a	b	b	b	b	a	a
LG13	2.37	SBN1924	b	a	b	a	b	a	b	b	a	a	b	a	-	a	a	b	a	b	a	-	b	a	a	a	-	a	a	a	a	a	-	a	b	-	b	b	b	b	-	b	a	b	b	b	b	a	a
LG13	2.45	SBN427	b	a	-	a	b	-	b	b	a	a	b	a	-	a	a	b	a	b	a	-	b	a	a	a	-	a	a	a	a	a	-	a	b	-	b	b	b	b	-	-	a	b	b	b	b	a	a
LG13	2.69	SBN2052	b	a	b	a	b	a	b	b	a	a	b	a	-	a	a	b	a	b	a	-	b	a	a	a	-	a	a	a	a	a	-	a	b	-	b	b	b	b	-	b	a	b	b	b	b	a	a
LG13	2.92	SBN2152	b	-	b	a	b	a	b	b	a	a	b	-	-	-	a	b	-	b	-	-	b	a	a	a	-	a	a	a	a	a	-	-	-	-	b	b	b	-	-	b	a	b	b	b	-	a	-
LG13	2.97	SBN1764	b	a	b	a	b	a	b	b	a	a	b	a	-	a	a	b	a	-	a	-	b	a	a	a	-	a	a	a	a	a	-	a	b	-	b	b	b	b	-	b	a	b	b	b	b	-	a
LG13	3.11	SBN2154	b	a	b	-	b	a	b	b	a	a	b	a	-	a	a	b	a	-	a	-	b	a	a	a	-	a	-	-	a	a	-	a	-	-	b	b	b	b	-	b	a	b	b	b	b	-	a
LG13	3.23	SBN959	b	a	b	a	b	a	b	b	a	a	-	a	-	a	a	b	a	b	a	-	b	a	a	a	-	a	a	a	a	a	-	a	b	-	b	b	b	-	-	b	a	b	b	b	-	a	a
LG13	3.44	SBN997	b	a	b	a	b	a	b	b	a	a	b	a	-	a	a	b	a	b	a	-	b	a	a	a	-	a	a	a	a	a	-	a	b	-	b	b	b	b	-	b	a	-	b	b	b	-	a
LG13	3.83	SBN2791	b	a	b	a	b	a	b	-	-	a	b	a	-	a	a	a	a	b	a	-	b	a	a	a	-	a	a	a	a	a	-	a	b	-	b	b	b	-	-	b	a	b	b	b	b	a	a
LG13	4.04	SBN777	b	a	b	a	b	a	b	h	a	a	b	a	-	a	-	b	a	b	a	-	b	a	a	a	-	a	a	-	a	a	-	a	b	-	b	b	b	b	-	b	a	-	b	b	b	a	-
LG13	4.46	SBN724	b	a	-	a	b	a	b	b	a	a	b	a	-	-	a	b	a	b	a	-	-	a	a	a	-	a	a	a	-	a	-	a	b	-	b	b	b	-	-	b	a	b	b	-	-	a	-
LG13	4.8	SBN1491	b	a	b	a	b	a	b	a	a	a	b	a	-	a	a	a	a	b	a	-	b	a	a	a	-	a	a	a	a	a	-	a	b	-	b	b	b	b	-	b	a	b	b	b	b	a	-
LG13	5.39	SBN398	b	a	b	a	b	a	b	a	a	a	-	a	-	-	a	a	a	b	a	-	b	a	-	-	-	a	a	-	a	a	-	-	b	-	b	b	b	b	-	b	a	b	b	b	b	a	a
LG13	5.65	SBN2788	b	-	b	a	b	a	b	-	a	a	b	a	-	a	a	a	a	b	a	-	b	a	a	a	-	-	-	a	a	a	-	a	b	-	b	b	b	b	-	b	a	b	b	b	b	a	a
LG13	5.98	SBN889	b	a	b	a	b	a	a	a	a	a	b	a	-	a	a	a	a	b	a	-	b	a	a	a	-	a	a	a	-	a	-	a	b	-	b	b	b	b	-	b	a	-	b	b	b	-	a
LG13	6.55	SBN1455	b	a	b	a	b	a	b	a	-	a	b	a	-	a	a	a	a	b	a	-	b	a	a	a	-	a	b	a	a	a	-	a	b	-	b	b	b	b	-	b	a	b	b	b	b	a	a
LG13	7.68	SBN1032	b	a	b	-	b	-	a	a	a	a	b	a	-	a	a	a	a	b	a	-	-	a	a	a	-	-	h	a	-	-	-	a	-	-	b	-	b	-	-	b	a	b	-	b	b	-	a
LG13	27.73	SBN532	a	a	-	-	a	a	b	b	b	a	b	a	-	-	b	b	a	-	-	-	-	a	b	-	-	a	a	-	a	a	-	a	a	-	a	b	a	-	-	-	-	b	-	-	a	-	a
LG13	30.83	SBN1730	a	a	a	b	a	a	b	b	b	a	b	a	-	a	b	b	a	b	a	-	b	a	b	a	-	a	a	a	a	a	-	a	-	-	b	b	a	b	-	a	b	b	a	a	a	b	a
LG13	31.42	SBN2024	a	a	-	-	a	-	-	b	-	a	b	-	-	a	-	b	a	-	-	-	b	a	b	a	-	-	a	-	a	a	-	-	a	-	-	b	-	-	-	a	-	b	-	-	a	b	a
LG13	32.76	HS294	a	a	a	b	a	a	b	b	b	a	b	a	a	a	h	b	a	b	a	a	b	a	b	a	a	a	a	b	a	a	h	a	a	a	b	b	b	b	h	a	b	b	a	a	a	b	a
LG13	44.84	SBN623	-	a	-	b	a	a	a	b	a	a	-	-	-	b	b	b	a	a	a	-	a	a	b	a	-	a	b	b	a	a	-	-	a	-	b	-	a	b	-	a	b	b	a	a	a	b	-
LG13	55.61	SBN2068	b	a	-	b	a	a	b	b	-	a	b	b	-	b	a	a	a	a	a	-	-	a	b	b	-	a	a	-	a	a	-	a	-	-	a	-	a	b	-	a	b	b	a	b	b	-	a
LG13	55.75	SBN1628	b	-	-	b	a	a	b	b	h	a	b	-	-	b	a	a	-	a	a	-	-	a	-	b	-	a	a	b	a	a	-	-	b	-	a	-	a	b	-	a	b	-	a	b	b	-	a
LG14	0	SBN1667	a	b	-	b	a	a	a	b	a	b	a	a	-	a	-	a	b	b	a	-	b	a	b	a	-	b	a	-	b	b	-	b	a	-	a	b	b	a	-	a	a	a	b	a	a	b	a
LG14	2.49	SBN1555	a	b	-	b	a	a	a	b	a	b	-	a	-	a	a	a	b	b	a	-	b	a	b	a	-	b	b	b	a	a	-	b	a	-	a	b	b	a	-	a	a	a	b	b	b	b	a
LG14	2.66	SBN1937	a	b	a	b	-	-	a	b	a	b	b	a	-	a	a	a	b	b	a	-	b	a	b	a	-	b	b	b	a	a	-	-	a	-	a	-	b	a	-	a	a	a	b	b	b	b	h
LG14	2.96	SBN2057	a	b	a	b	a	a	a	b	a	b	b	a	-	a	a	a	b	b	a	-	b	a	b	a	-	b	b	b	a	a	-	b	a	-	a	b	b	a	-	a	a	a	b	b	b	b	h
LG14	3.17	SBN337	a	b	-	b	a	-	a	b	a	b	b	a	-	-	a	a	b	b	a	-	b	a	b	a	-	b	b	-	-	a	-	b	a	-	a	b	b	a	-	-	a	a	-	-	b	-	-
LG14	3.24	SBN2027	a	b	-	b	a	a	a	b	a	b	b	a	-	a	a	a	b	b	a	-	b	a	-	a	-	b	b	b	a	a	-	b	a	-	a	b	b	a	-	-	a	a	b	b	-	b	h
LG14	3.38	SBN1181	a	b	a	b	a	a	a	b	a	b	b	-	-	a	a	a	b	b	a	-	b	a	b	a	-	b	b	b	a	a	-	b	a	-	a	b	b	a	-	a	a	a	b	b	b	b	-
LG14	3.43	SBN2340	-	b	a	b	-	a	a	b	a	b	b	a	-	a	a	a	b	b	a	-	b	a	b	a	-	b	b	-	a	a	-	-	a	-	a	b	b	a	-	a	a	a	b	b	b	b	-
LG14	3.53	SBN2341	-	b	-	b	-	a	a	b	a	b	b	a	-	a	a	a	b	b	a	-	b	a	b	a	-	b	b	b	a	a	-	b	a	-	a	-	b	a	-	a	-	a	b	b	b	b	a
LG14	3.6	SBN1060	a	b	-	b	-	a	a	b	a	b	b	a	-	a	-	a	-	b	-	-	b	a	-	-	-	b	b	b	-	a	-	b	a	-	a	-	b	a	-	-	a	a	b	b	b	b	b
LG14	3.7	SBN1248	a	b	-	b	a	a	a	b	a	-	b	a	-	a	a	a	b	-	-	-	-	a	b	a	-	-	b	-	-	a	-	-	-	-	a	b	-	-	-	-	-	a	b	b	b	-	-
LG14	3.73	SBN2363	a	b	-	b	a	a	a	b	a	b	b	a	-	a	a	a	b	b	a	-	b	a	-	a	-	b	b	b	a	a	-	b	a	-	a	b	b	a	-	a	a	-	b	b	b	b	-
LG14	3.74	SBN2323	-	b	-	b	a	a	a	b	a	b	b	-	-	a	a	a	b	b	a	-	b	a	b	a	-	-	b	b	a	a	-	b	a	-	a	b	b	a	-	a	a	-	b	-	b	b	-
LG14	3.77	SBN1033	a	b	-	b	a	-	-	b	a	b	b	a	-	a	a	a	-	b	-	-	b	a	b	a	-	b	b	b	a	a	-	b	a	-	a	b	b	a	-	a	a	a	b	b	b	b	-
LG14	3.78	SBN116	a	b	a	b	a	a	a	b	a	b	b	a	-	a	a	a	b	b	-	-	b	a	-	a	-	b	b	b	a	a	-	b	a	-	a	-	b	a	-	-	a	a	b	-	-	b	-
LG14	3.79	SBN2314	a	b	-	b	a	a	a	b	a	b	b	a	-	a	a	a	b	b	a	-	b	a	b	a	-	b	b	b	a	a	-	b	a	-	a	b	b	a	-	-	a	a	b	-	b	b	-
LG14	3.92	SBN2342	a	b	-	b	-	a	a	b	a	b	b	a	-	a	a	a	b	b	a	-	b	a	b	a	-	b	b	b	a	a	-	b	-	-	a	-	b	a	-	a	a	a	b	b	b	b	b
LG14	3.92	SBN2339	a	b	a	b	a	a	a	b	a	b	b	a	-	a	a	a	b	b	a	-	b	a	b	a	-	b	b	b	a	a	-	b	-	-	a	b	b	a	-	a	a	a	b	-	b	b	b
LG14	3.95	SBN1428	a	b	-	-	a	a	-	b	a	b	-	a	-	a	a	a	b	-	a	-	b	a	b	a	-	-	b	b	a	a	-	-	-	-	a	b	b	-	-	a	a	a	b	-	b	b	b
LG14	4.06	SBN2352	a	-	a	b	a	-	a	b	a	b	b	a	-	a	a	a	b	-	a	-	b	a	b	-	-	b	b	-	a	a	-	-	a	-	a	b	b	a	-	a	a	-	-	b	b	-	b
LG14	4.22	SBN1272	a	b	a	b	a	a	a	b	a	b	b	a	-	a	a	a	b	b	a	-	b	a	b	a	-	b	b	b	a	a	-	b	a	-	a	b	b	a	-	a	a	a	b	-	-	b	b
LG14	4.47	SBN1683	a	b	a	b	a	a	a	b	a	b	b	a	-	a	a	a	b	b	a	-	b	a	b	a	-	b	b	b	a	a	-	b	h	-	a	b	b	a	-	a	a	a	-	b	-	b	b
LG14	4.63	SBN1283	a	b	a	b	a	a	a	b	a	b	b	a	-	a	a	a	b	b	a	-	-	a	b	a	-	b	b	b	a	a	-	b	a	-	a	b	b	a	-	a	a	a	b	b	b	b	b
LG14	4.78	SBN1824	a	b	-	b	-	a	a	b	a	b	b	a	-	a	a	a	-	b	a	-	b	a	b	a	-	b	b	-	a	a	-	b	a	-	a	-	b	a	-	a	a	a	b	b	b	b	b
LG14	4.97	SBN1094	a	b	a	b	a	a	a	b	a	b	b	a	-	a	a	a	b	-	a	-	b	a	b	-	-	b	b	-	a	a	-	b	a	-	a	b	b	a	-	a	a	-	-	b	b	b	b
LG14	6.08	SBN1341	a	b	a	b	a	a	-	b	a	b	-	a	-	a	a	a	b	b	a	-	b	a	-	a	-	b	-	b	-	-	-	b	-	-	a	b	b	a	-	-	-	a	b	b	b	b	a
[truncated: 177 more columns]
