# Supplementary material for: High-density genetic map construction and QTLs analysis of grain yield-related traits in Sesame (Sesamum indicum L.) based on RAD-Seq techonology
Source: BMC Plant Biol. 2014 Oct 10;14:274. doi: 10.1186/s12870-014-0274-7 (PMC4200128; doi:10.1186/s12870-014-0274-7)
Supplement: Additional file 3: Table S3. — The correlation coefficients of individual traits among different trials. [file 12870_2014_274_MOESM3_ESM.xlsx]

## Sheet: Sheet1
Table S3 The correlation coefficients of individual traits among different trails
Trait	Trail	2012WC	2012FY	2013YL	2013WC	2013FY
PH	2012WC	1
	2012FY	0.460**	1
	2013YL	0.390**	0.625**	1
FCH	2012WC	1
	2012FY	0.602**	1
	2013YL	0.713**	0.686**	1
CAL	2012WC	1
	2012FY	0.294**	1
	2013YL	0.270**	0.351**	1
CN	2012WC	1
	2012FY	0.479**	1
	2013YL	0.329**	0.509**	1
TGW	2012WC	1
	2012FY	0.469**	1
	2013YL	0.659**	0.601**	1
	2013WC	0.664**	0.355**	0.642**	1
CL	2012WC	1
	2012FY	0.849**	1
	2013YL	0.804**	0.941**	1
	2013WC	0.810**	0.936**	0.957**	1
	2013FY	0.803**	0.932**	0.958**	0.961**	1
GN	2012WC	1
	2012FY	0.476**	1
	2013YL	0.473**	0.639**	1
	2013WC	0.325**	0.423**	0.506**	1
	2013FY	0.406**	0.504**	0.512**	0.507**	1
**significant at P ≤ 0.01
